# Supplementary material for: SHR and SCR coordinate root patterning and growth early in the cell cycle
Source: Nature. 2024 Jan 31;626(7999):611–6. doi: 10.1038/s41586-023-06971-z (PMC10866714; doi:10.1038/s41586-023-06971-z)
Supplement: Supplementary file 4 — Raw data extracted from time course images of the SHR:GAL4-GR UAS:SHR-GFP UBQ10:H2B-RFP shr2 line acquired with the confocal microscope (see Methods) and used to create the SHR confocal trajectories. [file 41586_2023_6971_MOESM4_ESM.xlsx]

## Sheet: Supplementary Data 1 (Confocal 
ExpID	cellfile	parentcell	cell	SHRmean	H2Bmean	SHR/H2B	round	time	asymround	symround	endround	diameter	dex
Exp09025	left	cell1	cell1	2.73	214.61	0.0127207	1	0.25	NA	33	NA	118	0.02
Exp09025	left	cell1	cell1	3.14	222.01	0.0141435	2	0.5	NA	33	NA	115	0.02
Exp09025	left	cell1	cell1	3.12	224.82	0.0138778	3	0.75	NA	33	NA	123	0.02
Exp09025	left	cell1	cell1	2.86	226.09	0.0126498	4	1	NA	33	NA	125	0.02
Exp09025	left	cell1	cell1	3.5	228.33	0.0153287	5	1.25	NA	33	NA	113	0.02
Exp09025	left	cell1	cell1	3.28	223.96	0.0146455	6	1.5	NA	33	NA	99	0.02
Exp09025	left	cell1	cell1	3.05	233.39	0.0130683	7	1.75	NA	33	NA	111	0.02
Exp09025	left	cell1	cell1	3.62	235.24	0.0153885	8	2	NA	33	NA	119	0.02
Exp09025	left	cell1	cell1	3.38	236.3	0.0143039	9	2.25	NA	33	NA	120	0.02
Exp09025	left	cell1	cell1	3	236.28	0.0126968	10	2.5	NA	33	NA	118	0.02
Exp09025	left	cell1	cell1	2.77	233.53	0.0118614	11	2.75	NA	33	NA	121	0.02
Exp09025	left	cell1	cell1	4.05	235.64	0.0171872	12	3	NA	33	NA	116	0.02
Exp09025	left	cell1	cell1	3.98	240.41	0.0165551	13	3.25	NA	33	NA	120	0.02
Exp09025	left	cell1	cell1	3.45	235.92	0.0146236	14	3.5	NA	33	NA	132	0.02
Exp09025	left	cell1	cell1	3.81	241.57	0.0157718	15	3.75	NA	33	NA	129	0.02
Exp09025	left	cell1	cell1	4.86	241.11	0.0201568	16	4	NA	33	NA	139	0.02
Exp09025	left	cell1	cell1	4.83	242.93	0.0198823	17	4.25	NA	33	NA	130	0.02
Exp09025	left	cell1	cell1	5.81	238.19	0.0243923	18	4.5	NA	33	NA	134	0.02
Exp09025	left	cell1	cell1	6.25	236.74	0.0264003	19	4.75	NA	33	NA	134	0.02
Exp09025	left	cell1	cell1	6.44	237.79	0.0270827	20	5	NA	33	NA	140	0.02
Exp09025	left	cell1	cell1	6.77	241.72	0.0280076	21	5.25	NA	33	NA	146	0.02
Exp09025	left	cell1	cell1	8.47	238.41	0.035527	22	5.5	NA	33	NA	136	0.02
Exp09025	left	cell1	cell1	9.16	240.33	0.0381143	23	5.75	NA	33	NA	135	0.02
Exp09025	left	cell1	cell1	10.58	234.63	0.0450923	24	6	NA	33	NA	142	0.02
Exp09025	left	cell1	cell1	11.2	240.16	0.0466356	25	6.25	NA	33	NA	139	0.02
Exp09025	left	cell1	cell1	11.49	238.49	0.0481781	26	6.5	NA	33	NA	139	0.02
Exp09025	left	cell1	cell1	12.49	241.2	0.0517828	27	6.75	NA	33	NA	140	0.02
Exp09025	left	cell1	cell1	14.49	243.22	0.0595757	28	7	NA	33	NA	142	0.02
Exp09025	left	cell1	cell1	13.04	241.37	0.0540249	29	7.25	NA	33	NA	140	0.02
Exp09025	left	cell1	cell1	13.91	243.19	0.0571981	30	7.5	NA	33	NA	139	0.02
Exp09025	left	cell1	cell1	14.63	237.33	0.0616441	31	7.75	NA	33	NA	145	0.02
Exp09025	left	cell1	cell1	12.22	236.96	0.0515699	32	8	NA	33	NA	138	0.02
Exp09025	left	cell1	cell1	6.19	241.9	0.0255891	33	8.25	NA	33	NA	91	0.02
Exp09025	left	cell1	cell1a	6.43	237.11	0.0271182	34	8.5	NA	NA	96	44	0.02
Exp09025	left	cell1	cell1a	8.4	238.54	0.0352142	35	8.75	NA	NA	96	72	0.02
Exp09025	left	cell1	cell1a	6.47	235.35	0.027491	36	9	NA	NA	96	77	0.02
Exp09025	left	cell1	cell1a	6.99	243.43	0.0287146	37	9.25	NA	NA	96	77	0.02
Exp09025	left	cell1	cell1a	6.34	240.1	0.0264057	38	9.5	NA	NA	96	79	0.02
Exp09025	left	cell1	cell1a	6.7	241.9	0.0276974	39	9.75	NA	NA	96	77	0.02
Exp09025	left	cell1	cell1a	7.32	239.61	0.0305496	40	10	NA	NA	96	74	0.02
Exp09025	left	cell1	cell1a	7.64	232.74	0.0328263	41	10.25	NA	NA	96	74	0.02
Exp09025	left	cell1	cell1a	7.42	230.24	0.0322272	42	10.5	NA	NA	96	71	0.02
Exp09025	left	cell1	cell1a	7.92	227.59	0.0347994	43	10.75	NA	NA	96	83	0.02
Exp09025	left	cell1	cell1a	9.16	230.84	0.0396812	44	11	NA	NA	96	74	0.02
Exp09025	left	cell1	cell1a	8.14	230.74	0.0352778	45	11.25	NA	NA	96	87	0.02
Exp09025	left	cell1	cell1a	7.79	232.95	0.0334407	46	11.5	NA	NA	96	81	0.02
Exp09025	left	cell1	cell1a	7.96	238.17	0.0334215	47	11.75	NA	NA	96	83	0.02
Exp09025	left	cell1	cell1a	6.99	233.56	0.0299281	48	12	NA	NA	96	77	0.02
Exp09025	left	cell1	cell1a	7.06	227.65	0.0310125	49	12.25	NA	NA	96	89	0.02
Exp09025	left	cell1	cell1a	7.56	234.22	0.0322773	50	12.5	NA	NA	96	81	0.02
Exp09025	left	cell1	cell1a	8.15	231.3	0.0352356	51	12.75	NA	NA	96	89	0.02
Exp09025	left	cell1	cell1a	7.53	233.82	0.0322043	52	13	NA	NA	96	95	0.02
Exp09025	left	cell1	cell1a	7.56	239.31	0.0315908	53	13.25	NA	NA	96	85	0.02
Exp09025	left	cell1	cell1a	6.62	239.43	0.027649	54	13.5	NA	NA	96	79	0.02
Exp09025	left	cell1	cell1a	5.59	231.8	0.0241156	55	13.75	NA	NA	96	86	0.02
Exp09025	left	cell1	cell1a	7.62	242.71	0.0313955	56	14	NA	NA	96	78	0.02
Exp09025	left	cell1	cell1a	5.03	239.31	0.0210188	57	14.25	NA	NA	96	77	0.02
Exp09025	left	cell1	cell1a	5.15	230.26	0.022366	58	14.5	NA	NA	96	92	0.02
Exp09025	left	cell1	cell1a	5.16	238.36	0.0216479	59	14.75	NA	NA	96	86	0.02
Exp09025	left	cell1	cell1a	5.58	231.22	0.0241329	60	15	NA	NA	96	91	0.02
Exp09025	left	cell1	cell1a	5.4	237.21	0.0227646	61	15.25	NA	NA	96	81	0.02
Exp09025	left	cell1	cell1a	5.95	229.66	0.0259079	62	15.5	NA	NA	96	82	0.02
Exp09025	left	cell1	cell1a	5.64	225.59	0.0250011	63	15.75	NA	NA	96	88	0.02
Exp09025	left	cell1	cell1a	5.44	234.62	0.0231864	64	16	NA	NA	96	89	0.02
Exp09025	left	cell1	cell1a	5.02	231.16	0.0217166	65	16.25	NA	NA	96	87	0.02
Exp09025	left	cell1	cell1a	5.41	232.55	0.0232638	66	16.5	NA	NA	96	85	0.02
Exp09025	left	cell1	cell1a	5.32	236.79	0.0224672	67	16.75	NA	NA	96	84	0.02
Exp09025	left	cell1	cell1a	5.29	227.72	0.0232303	68	17	NA	NA	96	85	0.02
Exp09025	left	cell1	cell1a	4.59	224.45	0.02045	69	17.25	NA	NA	96	87	0.02
Exp09025	left	cell1	cell1a	4.79	233.85	0.0204832	70	17.5	NA	NA	96	84	0.02
Exp09025	left	cell1	cell1a	4.76	226.17	0.0210461	71	17.75	NA	NA	96	90	0.02
Exp09025	left	cell1	cell1a	3.77	215.04	0.0175316	72	18	NA	NA	96	75	0.02
Exp09025	left	cell1	cell1a	3.6	211.79	0.016998	73	18.25	NA	NA	96	75	0.02
Exp09025	left	cell1	cell1a	4.47	230.65	0.01938	74	18.5	NA	NA	96	78	0.02
Exp09025	left	cell1	cell1a	4.31	227.41	0.0189526	75	18.75	NA	NA	96	93	0.02
Exp09025	left	cell1	cell1a	5	228.91	0.0218426	76	19	NA	NA	96	87	0.02
Exp09025	left	cell1	cell1a	3.68	226.52	0.0162458	77	19.25	NA	NA	96	90	0.02
Exp09025	left	cell1	cell1a	4.04	226.58	0.0178303	78	19.5	NA	NA	96	89	0.02
Exp09025	left	cell1	cell1a	4.11	231.76	0.0177339	79	19.75	NA	NA	96	83	0.02
Exp09025	left	cell1	cell1a	5.04	218.1	0.0231087	80	20	NA	NA	96	89	0.02
Exp09025	left	cell1	cell1a	4.3	224.22	0.0191776	81	20.25	NA	NA	96	93	0.02
Exp09025	left	cell1	cell1a	4.48	232.33	0.0192829	82	20.5	NA	NA	96	93	0.02
Exp09025	left	cell1	cell1a	4.28	229.61	0.0186403	83	20.75	NA	NA	96	94	0.02
Exp09025	left	cell1	cell1a	5.43	233.4	0.0232648	84	21	NA	NA	96	92	0.02
Exp09025	left	cell1	cell1a	4.66	223.87	0.0208157	85	21.25	NA	NA	96	86	0.02
Exp09025	left	cell1	cell1a	4.45	231.13	0.0192532	86	21.5	NA	NA	96	94	0.02
Exp09025	left	cell1	cell1a	4.68	227.95	0.0205308	87	21.75	NA	NA	96	94	0.02
Exp09025	left	cell1	cell1a	4.15	233.62	0.0177639	88	22	NA	NA	96	89	0.02
Exp09025	left	cell1	cell1a	4.68	230.2	0.0203301	89	22.25	NA	NA	96	88	0.02
Exp09025	left	cell1	cell1a	4.58	232.88	0.0196668	90	22.5	NA	NA	96	96	0.02
Exp09025	left	cell1	cell1a	4.11	222.93	0.0184363	91	22.75	NA	NA	96	85	0.02
Exp09025	left	cell1	cell1a	5.02	221.25	0.0226893	92	23	NA	NA	96	88	0.02
Exp09025	left	cell1	cell1a	4.93	219.88	0.0224213	93	23.25	NA	NA	96	100	0.02
Exp09025	left	cell1	cell1a	5.18	219.69	0.0235787	94	23.5	NA	NA	96	103	0.02
Exp09025	left	cell1	cell1a	5.34	231.97	0.0230202	95	23.75	NA	NA	96	100	0.02
Exp09025	left	cell1	cell1a	4.88	232.68	0.020973	96	24	NA	NA	96	100	0.02
Exp09025	left	cell1	cell1b	6.76	249.46	0.0270985	34	8.5	NA	91	NA	41	0.02
Exp09025	left	cell1	cell1b	9.29	238.31	0.0389828	35	8.75	NA	91	NA	72	0.02
Exp09025	left	cell1	cell1b	8.94	238.57	0.0374733	36	9	NA	91	NA	79	0.02
Exp09025	left	cell1	cell1b	8.53	240.68	0.0354413	37	9.25	NA	91	NA	81	0.02
Exp09025	left	cell1	cell1b	7.35	228.55	0.0321593	38	9.5	NA	91	NA	84	0.02
Exp09025	left	cell1	cell1b	8.03	230.43	0.0348479	39	9.75	NA	91	NA	87	0.02
Exp09025	left	cell1	cell1b	8.2	228.62	0.0358674	40	10	NA	91	NA	92	0.02
Exp09025	left	cell1	cell1b	8.55	229.67	0.0372273	41	10.25	NA	91	NA	93	0.02
Exp09025	left	cell1	cell1b	7.15	227.46	0.0314341	50	12.5	NA	91	NA	91	0.02
Exp09025	left	cell1	cell1b	6.87	225.62	0.0304494	51	12.75	NA	91	NA	93	0.02
Exp09025	left	cell1	cell1b	6.85	233.14	0.0293815	52	13	NA	91	NA	84	0.02
Exp09025	left	cell1	cell1b	5.41	228.12	0.0237156	53	13.25	NA	91	NA	90	0.02
Exp09025	left	cell1	cell1b	6.19	229.93	0.0269212	54	13.5	NA	91	NA	108	0.02
Exp09025	left	cell1	cell1b	5.83	226.03	0.025793	55	13.75	NA	91	NA	94	0.02
Exp09025	left	cell1	cell1b	5.64	234.28	0.0240738	56	14	NA	91	NA	100	0.02
Exp09025	left	cell1	cell1b	5.53	221.01	0.0250215	57	14.25	NA	91	NA	97	0.02
Exp09025	left	cell1	cell1b	5.95	222.69	0.0267188	58	14.5	NA	91	NA	101	0.02
Exp09025	left	cell1	cell1b	5.24	217.7	0.0240698	59	14.75	NA	91	NA	105	0.02
Exp09025	left	cell1	cell1b	5.85	224.92	0.0260092	60	15	NA	91	NA	102	0.02
Exp09025	left	cell1	cell1b	5.55	219.3	0.0253078	61	15.25	NA	91	NA	100	0.02
Exp09025	left	cell1	cell1b	4.86	213.98	0.0227124	62	15.5	NA	91	NA	109	0.02
Exp09025	left	cell1	cell1b	4.65	222.91	0.0208604	63	15.75	NA	91	NA	103	0.02
Exp09025	left	cell1	cell1b	5.76	227.4	0.0253298	64	16	NA	91	NA	101	0.02
Exp09025	left	cell1	cell1b	4.86	226.9	0.0214191	65	16.25	NA	91	NA	109	0.02
Exp09025	left	cell1	cell1b	4.05	213.18	0.018998	66	16.5	NA	91	NA	115	0.02
Exp09025	left	cell1	cell1b	3.96	218.53	0.0181211	67	16.75	NA	91	NA	114	0.02
Exp09025	left	cell1	cell1b	4.92	218.92	0.022474	68	17	NA	91	NA	101	0.02
Exp09025	left	cell1	cell1b	4.78	212.75	0.0224677	69	17.25	NA	91	NA	114	0.02
Exp09025	left	cell1	cell1b	5.49	220.41	0.0249081	70	17.5	NA	91	NA	111	0.02
Exp09025	left	cell1	cell1b	4.29	217.96	0.0196825	71	17.75	NA	91	NA	124	0.02
Exp09025	left	cell1	cell1b	4.64	227.05	0.020436	72	18	NA	91	NA	107	0.02
Exp09025	left	cell1	cell1b	4.28	221.65	0.0193097	73	18.25	NA	91	NA	112	0.02
Exp09025	left	cell1	cell1b	4.58	222.27	0.0206056	74	18.5	NA	91	NA	106	0.02
Exp09025	left	cell1	cell1b	3.49	230.14	0.0151647	75	18.75	NA	91	NA	111	0.02
Exp09025	left	cell1	cell1b	3.39	214.44	0.0158086	76	19	NA	91	NA	105	0.02
Exp09025	left	cell1	cell1b	3.55	218.09	0.0162777	77	19.25	NA	91	NA	112	0.02
Exp09025	left	cell1	cell1b	4.02	218.98	0.0183578	78	19.5	NA	91	NA	110	0.02
Exp09025	left	cell1	cell1b	4.04	216.47	0.0186631	79	19.75	NA	91	NA	114	0.02
Exp09025	left	cell1	cell1b	4.41	224.66	0.0196297	80	20	NA	91	NA	108	0.02
Exp09025	left	cell1	cell1b	3.75	228.84	0.016387	81	20.25	NA	91	NA	116	0.02
Exp09025	left	cell1	cell1b	3.92	230.87	0.0169793	82	20.5	NA	91	NA	120	0.02
Exp09025	left	cell1	cell1b	3.74	225.4	0.0165927	83	20.75	NA	91	NA	129	0.02
Exp09025	left	cell1	cell1b	4.15	229.42	0.0180891	84	21	NA	91	NA	120	0.02
Exp09025	left	cell1	cell1b	3.77	222.79	0.0169218	85	21.25	NA	91	NA	132	0.02
Exp09025	left	cell1	cell1b	4.68	236.4	0.019797	86	21.5	NA	91	NA	120	0.02
Exp09025	left	cell1	cell1b	4.34	227.26	0.0190971	87	21.75	NA	91	NA	125	0.02
Exp09025	left	cell1	cell1b	4.21	226.95	0.0185503	88	22	NA	91	NA	124	0.02
Exp09025	left	cell1	cell1b	4.16	228.95	0.0181699	89	22.25	NA	91	NA	122	0.02
Exp09025	left	cell1	cell1b	4.08	227.02	0.017972	90	22.5	NA	91	NA	122	0.02
Exp09025	left	cell1	cell1b	4.29	239.29	0.017928	91	22.75	NA	91	NA	69	0.02
Exp09025	left	cell1	cell1ba	3.87	230.46	0.0167925	92	23	NA	NA	96	67	0.02
Exp09025	left	cell1	cell1ba	3.16	220.9	0.0143051	93	23.25	NA	NA	96	77	0.02
Exp09025	left	cell1	cell1ba	3.92	221.14	0.0177263	94	23.5	NA	NA	96	83	0.02
Exp09025	left	cell1	cell1ba	4.88	216.07	0.0225853	95	23.75	NA	NA	96	75	0.02
Exp09025	left	cell1	cell1ba	3.51	219.43	0.015996	96	24	NA	NA	96	84	0.02
Exp09025	left	cell1	cell1bb	3.25	238.01	0.0136549	92	23	NA	NA	96	71	0.02
Exp09025	left	cell1	cell1bb	4.16	230.99	0.0180094	93	23.25	NA	NA	96	77	0.02
Exp09025	left	cell1	cell1bb	3.76	229.97	0.01635	94	23.5	NA	NA	96	79	0.02
Exp09025	left	cell1	cell1bb	4.15	233.52	0.0177715	95	23.75	NA	NA	96	82	0.02
Exp09025	left	cell1	cell1bb	3.58	229.9	0.015572	96	24	NA	NA	96	86	0.02
Exp09025	left	cell2	cell2	2.63	186.08	0.0141337	1	0.25	NA	46	NA	100	0.02
Exp09025	left	cell2	cell2	3.29	212.09	0.0155123	2	0.5	NA	46	NA	92	0.02
Exp09025	left	cell2	cell2	2.86	197.53	0.0144788	3	0.75	NA	46	NA	105	0.02
Exp09025	left	cell2	cell2	3.11	211.01	0.0147386	4	1	NA	46	NA	90	0.02
Exp09025	left	cell2	cell2	2.92	205.58	0.0142037	5	1.25	NA	46	NA	93	0.02
Exp09025	left	cell2	cell2	3.36	202.46	0.0165959	6	1.5	NA	46	NA	94	0.02
Exp09025	left	cell2	cell2	3.41	185.89	0.0183442	7	1.75	NA	46	NA	75	0.02
Exp09025	left	cell2	cell2	2.77	185.41	0.0149399	8	2	NA	46	NA	91	0.02
Exp09025	left	cell2	cell2	3.51	213.47	0.0164426	9	2.25	NA	46	NA	103	0.02
Exp09025	left	cell2	cell2	3.13	211.06	0.0148299	10	2.5	NA	46	NA	104	0.02
Exp09025	left	cell2	cell2	2.8	203.03	0.0137911	11	2.75	NA	46	NA	105	0.02
Exp09025	left	cell2	cell2	3.57	213.56	0.0167166	12	3	NA	46	NA	103	0.02
Exp09025	left	cell2	cell2	4.6	211.43	0.0217566	13	3.25	NA	46	NA	102	0.02
Exp09025	left	cell2	cell2	5.15	224.68	0.0229215	14	3.5	NA	46	NA	102	0.02
Exp09025	left	cell2	cell2	7.29	224.74	0.0324375	15	3.75	NA	46	NA	119	0.02
Exp09025	left	cell2	cell2	9.85	221.6	0.0444495	16	4	NA	46	NA	117	0.02
Exp09025	left	cell2	cell2	12.06	222.84	0.0541195	17	4.25	NA	46	NA	104	0.02
Exp09025	left	cell2	cell2	12.93	220.5	0.0586395	18	4.5	NA	46	NA	112	0.02
Exp09025	left	cell2	cell2	17.15	220.25	0.0778661	19	4.75	NA	46	NA	110	0.02
Exp09025	left	cell2	cell2	18.21	222.85	0.0817142	20	5	NA	46	NA	121	0.02
Exp09025	left	cell2	cell2	20.27	229.23	0.0884265	21	5.25	NA	46	NA	115	0.02
Exp09025	left	cell2	cell2	20.11	225.04	0.0893619	22	5.5	NA	46	NA	121	0.02
Exp09025	left	cell2	cell2	20.61	219.41	0.0939337	23	5.75	NA	46	NA	119	0.02
Exp09025	left	cell2	cell2	18.94	226.99	0.0834398	24	6	NA	46	NA	112	0.02
Exp09025	left	cell2	cell2	18.79	218.72	0.0859089	25	6.25	NA	46	NA	116	0.02
Exp09025	left	cell2	cell2	17.33	212.16	0.0816836	26	6.5	NA	46	NA	124	0.02
Exp09025	left	cell2	cell2	22.94	229.12	0.100122	27	6.75	NA	46	NA	117	0.02
Exp09025	left	cell2	cell2	21.57	228.64	0.0943404	28	7	NA	46	NA	108	0.02
Exp09025	left	cell2	cell2	21.69	225.11	0.0963529	29	7.25	NA	46	NA	119	0.02
Exp09025	left	cell2	cell2	20.38	229.18	0.0889257	30	7.5	NA	46	NA	115	0.02
Exp09025	left	cell2	cell2	21.57	233.02	0.0925672	31	7.75	NA	46	NA	113	0.02
Exp09025	left	cell2	cell2	21.04	234.38	0.0897688	32	8	NA	46	NA	114	0.02
Exp09025	left	cell2	cell2	20.25	233.42	0.0867535	33	8.25	NA	46	NA	118	0.02
Exp09025	left	cell2	cell2	18.39	235.22	0.0781821	34	8.5	NA	46	NA	115	0.02
Exp09025	left	cell2	cell2	19.55	230.29	0.084893	35	8.75	NA	46	NA	122	0.02
Exp09025	left	cell2	cell2	17.02	227.01	0.0749747	36	9	NA	46	NA	128	0.02
Exp09025	left	cell2	cell2	16.58	222	0.0746847	37	9.25	NA	46	NA	135	0.02
Exp09025	left	cell2	cell2	15.97	226.13	0.0706231	38	9.5	NA	46	NA	118	0.02
Exp09025	left	cell2	cell2	15.23	223.98	0.0679971	39	9.75	NA	46	NA	128	0.02
Exp09025	left	cell2	cell2	17.88	229.8	0.0778068	40	10	NA	46	NA	121	0.02
Exp09025	left	cell2	cell2	14.8	229.25	0.0645583	41	10.25	NA	46	NA	123	0.02
Exp09025	left	cell2	cell2	14.41	229.62	0.0627559	42	10.5	NA	46	NA	120	0.02
Exp09025	left	cell2	cell2	14.72	231.64	0.0635469	43	10.75	NA	46	NA	116	0.02
Exp09025	left	cell2	cell2	11.5	224.56	0.0512113	44	11	NA	46	NA	131	0.02
Exp09025	left	cell2	cell2	7.84	229.33	0.0341865	45	11.25	NA	46	NA	131	0.02
Exp09025	left	cell2	cell2	6.25	240.2	0.02602	46	11.5	NA	46	NA	51	0.02
Exp09025	left	cell2	cell2a	5.84	238.1	0.0245275	47	11.75	NA	NA	96	58	0.02
Exp09025	left	cell2	cell2a	5	227	0.0220264	48	12	NA	NA	96	81	0.02
Exp09025	left	cell2	cell2a	4.53	222.66	0.0203449	49	12.25	NA	NA	96	93	0.02
Exp09025	left	cell2	cell2a	4.18	228.01	0.0183325	50	12.5	NA	NA	96	89	0.02
Exp09025	left	cell2	cell2a	5.09	228.53	0.0222728	51	12.75	NA	NA	96	95	0.02
Exp09025	left	cell2	cell2a	4.03	216.64	0.0186023	52	13	NA	NA	96	99	0.02
Exp09025	left	cell2	cell2a	3.81	217.22	0.0175398	53	13.25	NA	NA	96	93	0.02
Exp09025	left	cell2	cell2a	4.21	217.66	0.0193421	54	13.5	NA	NA	96	97	0.02
Exp09025	left	cell2	cell2a	4.08	210.95	0.0193411	55	13.75	NA	NA	96	96	0.02
Exp09025	left	cell2	cell2a	4.51	214.22	0.0210531	56	14	NA	NA	96	92	0.02
Exp09025	left	cell2	cell2a	3.7	205.93	0.0179673	57	14.25	NA	NA	96	97	0.02
Exp09025	left	cell2	cell2a	3.74	206.34	0.0181254	58	14.5	NA	NA	96	95	0.02
Exp09025	left	cell2	cell2a	4.62	217.1	0.0212805	59	14.75	NA	NA	96	92	0.02
Exp09025	left	cell2	cell2a	4.6	222.4	0.0206835	60	15	NA	NA	96	93	0.02
Exp09025	left	cell2	cell2a	4.96	214.97	0.023073	61	15.25	NA	NA	96	94	0.02
Exp09025	left	cell2	cell2a	3.67	221.93	0.0165367	62	15.5	NA	NA	96	88	0.02
Exp09025	left	cell2	cell2a	5.01	219.06	0.0228704	63	15.75	NA	NA	96	93	0.02
Exp09025	left	cell2	cell2a	4.57	213.37	0.0214182	64	16	NA	NA	96	89	0.02
Exp09025	left	cell2	cell2a	3.8	202.64	0.0187525	65	16.25	NA	NA	96	102	0.02
Exp09025	left	cell2	cell2a	3.2	204.99	0.0156105	66	16.5	NA	NA	96	102	0.02
Exp09025	left	cell2	cell2a	4.36	215.54	0.0202283	67	16.75	NA	NA	96	89	0.02
Exp09025	left	cell2	cell2a	4.11	204.83	0.0200654	68	17	NA	NA	96	104	0.02
Exp09025	left	cell2	cell2a	4.33	200.88	0.0215552	69	17.25	NA	NA	96	111	0.02
Exp09025	left	cell2	cell2a	4.08	207.73	0.0196409	70	17.5	NA	NA	96	113	0.02
Exp09025	left	cell2	cell2a	4.32	203.93	0.0211837	71	17.75	NA	NA	96	107	0.02
Exp09025	left	cell2	cell2a	3.89	205.79	0.0189028	72	18	NA	NA	96	116	0.02
Exp09025	left	cell2	cell2a	3.67	207.19	0.0177132	73	18.25	NA	NA	96	105	0.02
Exp09025	left	cell2	cell2a	4.42	202.48	0.0218293	74	18.5	NA	NA	96	101	0.02
Exp09025	left	cell2	cell2a	4.55	210.37	0.0216286	75	18.75	NA	NA	96	95	0.02
Exp09025	left	cell2	cell2a	3.21	198.22	0.0161941	76	19	NA	NA	96	107	0.02
Exp09025	left	cell2	cell2a	3.65	192.52	0.0189591	77	19.25	NA	NA	96	113	0.02
Exp09025	left	cell2	cell2a	3.99	200.23	0.0199271	78	19.5	NA	NA	96	103	0.02
Exp09025	left	cell2	cell2a	4.2	185.85	0.0225989	79	19.75	NA	NA	96	117	0.02
Exp09025	left	cell2	cell2a	3.65	184.58	0.0197746	80	20	NA	NA	96	113	0.02
Exp09025	left	cell2	cell2a	3.64	198.85	0.0183053	81	20.25	NA	NA	96	105	0.02
Exp09025	left	cell2	cell2a	3.86	194.24	0.0198723	82	20.5	NA	NA	96	120	0.02
Exp09025	left	cell2	cell2a	4.3	204.04	0.0210743	83	20.75	NA	NA	96	113	0.02
Exp09025	left	cell2	cell2a	4.05	193.5	0.0209302	84	21	NA	NA	96	115	0.02
Exp09025	left	cell2	cell2a	3.61	194.73	0.0185385	85	21.25	NA	NA	96	116	0.02
Exp09025	left	cell2	cell2a	4.16	204.35	0.0203572	86	21.5	NA	NA	96	117	0.02
Exp09025	left	cell2	cell2a	3.59	190.34	0.018861	87	21.75	NA	NA	96	117	0.02
Exp09025	left	cell2	cell2a	4.97	204.86	0.0242605	88	22	NA	NA	96	96	0.02
Exp09025	left	cell2	cell2a	3.51	203.14	0.0172787	89	22.25	NA	NA	96	99	0.02
Exp09025	left	cell2	cell2a	4.35	203.65	0.0213602	90	22.5	NA	NA	96	115	0.02
Exp09025	left	cell2	cell2a	3.73	200.49	0.0186044	91	22.75	NA	NA	96	120	0.02
Exp09025	left	cell2	cell2a	4.3	213.45	0.0201452	92	23	NA	NA	96	111	0.02
Exp09025	left	cell2	cell2a	4.21	206.04	0.0204329	93	23.25	NA	NA	96	121	0.02
Exp09025	left	cell2	cell2a	4.22	208.74	0.0202165	94	23.5	NA	NA	96	120	0.02
Exp09025	left	cell2	cell2a	4.76	203.15	0.023431	95	23.75	NA	NA	96	95	0.02
Exp09025	left	cell2	cell2a	4.32	197.93	0.0218259	96	24	NA	NA	96	108	0.02
Exp09025	left	cell2	cell2b	4.87	241.25	0.0201865	47	11.75	NA	NA	96	60	0.02
Exp09025	left	cell2	cell2b	5.55	223.49	0.0248333	48	12	NA	NA	96	92	0.02
Exp09025	left	cell2	cell2b	4.92	219.93	0.0223708	49	12.25	NA	NA	96	97	0.02
Exp09025	left	cell2	cell2b	4.49	214.3	0.0209519	50	12.5	NA	NA	96	101	0.02
Exp09025	left	cell2	cell2b	3.95	206.82	0.0190987	51	12.75	NA	NA	96	107	0.02
Exp09025	left	cell2	cell2b	3.75	214.46	0.0174858	52	13	NA	NA	96	109	0.02
Exp09025	left	cell2	cell2b	3.62	219.79	0.0164703	53	13.25	NA	NA	96	96	0.02
Exp09025	left	cell2	cell2b	4.97	215.71	0.0230402	54	13.5	NA	NA	96	103	0.02
Exp09025	left	cell2	cell2b	5.17	212	0.0243868	55	13.75	NA	NA	96	114	0.02
Exp09025	left	cell2	cell2b	4.78	212.37	0.0225079	56	14	NA	NA	96	101	0.02
Exp09025	left	cell2	cell2b	4.04	202.49	0.0199516	57	14.25	NA	NA	96	110	0.02
Exp09025	left	cell2	cell2b	4.98	202.7	0.0245683	58	14.5	NA	NA	96	102	0.02
Exp09025	left	cell2	cell2b	4.06	206.28	0.019682	59	14.75	NA	NA	96	104	0.02
Exp09025	left	cell2	cell2b	4.06	203.27	0.0199734	60	15	NA	NA	96	105	0.02
Exp09025	left	cell2	cell2b	4.39	209.95	0.0209097	61	15.25	NA	NA	96	93	0.02
Exp09025	left	cell2	cell2b	3.71	201.94	0.0183718	62	15.5	NA	NA	96	108	0.02
Exp09025	left	cell2	cell2b	4.06	205.01	0.0198039	63	15.75	NA	NA	96	103	0.02
Exp09025	left	cell2	cell2b	4.61	205.64	0.0224178	64	16	NA	NA	96	106	0.02
Exp09025	left	cell2	cell2b	3.9	201.19	0.0193847	65	16.25	NA	NA	96	106	0.02
Exp09025	left	cell2	cell2b	4.63	203.98	0.0226983	66	16.5	NA	NA	96	94	0.02
Exp09025	left	cell2	cell2b	3.51	201.42	0.0174263	67	16.75	NA	NA	96	110	0.02
Exp09025	left	cell2	cell2b	3.5	202.59	0.0172763	68	17	NA	NA	96	101	0.02
Exp09025	left	cell2	cell2b	3.81	208.91	0.0182375	69	17.25	NA	NA	96	94	0.02
Exp09025	left	cell2	cell2b	4.32	202.58	0.0213249	70	17.5	NA	NA	96	102	0.02
Exp09025	left	cell2	cell2b	3.56	183.93	0.0193552	71	17.75	NA	NA	96	103	0.02
Exp09025	left	cell2	cell2b	3.53	194.6	0.0181398	72	18	NA	NA	96	121	0.02
Exp09025	left	cell2	cell2b	3.29	189.91	0.017324	73	18.25	NA	NA	96	127	0.02
Exp09025	left	cell2	cell2b	2.82	198.23	0.0142259	74	18.5	NA	NA	96	117	0.02
Exp09025	left	cell2	cell2b	3.7	191.49	0.0193222	75	18.75	NA	NA	96	121	0.02
Exp09025	left	cell2	cell2b	3.14	185.54	0.0169236	76	19	NA	NA	96	125	0.02
Exp09025	left	cell2	cell2b	3.27	203.95	0.0160333	77	19.25	NA	NA	96	107	0.02
Exp09025	left	cell2	cell2b	3.63	200.24	0.0181282	78	19.5	NA	NA	96	119	0.02
Exp09025	left	cell2	cell2b	3.63	199.7	0.0181773	79	19.75	NA	NA	96	115	0.02
Exp09025	left	cell2	cell2b	3.89	198.44	0.0196029	80	20	NA	NA	96	124	0.02
Exp09025	left	cell2	cell2b	4.15	212.06	0.0195699	81	20.25	NA	NA	96	108	0.02
Exp09025	left	cell2	cell2b	3.21	206.58	0.0155388	82	20.5	NA	NA	96	120	0.02
Exp09025	left	cell2	cell2b	2.85	200.45	0.014218	83	20.75	NA	NA	96	123	0.02
Exp09025	left	cell2	cell2b	3.63	210.31	0.0172602	84	21	NA	NA	96	124	0.02
Exp09025	left	cell2	cell2b	3.57	218.26	0.0163566	85	21.25	NA	NA	96	125	0.02
Exp09025	left	cell2	cell2b	3.13	210.67	0.0148574	86	21.5	NA	NA	96	122	0.02
Exp09025	left	cell2	cell2b	3.37	213.64	0.0157742	87	21.75	NA	NA	96	133	0.02
Exp09025	left	cell2	cell2b	3.54	220.13	0.0160814	88	22	NA	NA	96	112	0.02
Exp09025	left	cell2	cell2b	3.38	219.19	0.0154204	89	22.25	NA	NA	96	119	0.02
Exp09025	left	cell2	cell2b	3.41	225.26	0.0151381	90	22.5	NA	NA	96	121	0.02
Exp09025	left	cell2	cell2b	3.02	236.76	0.0127555	91	22.75	NA	NA	96	120	0.02
Exp09025	left	cell2	cell2b	3.6	222.49	0.0161805	92	23	NA	NA	96	133	0.02
Exp09025	left	cell2	cell2b	4.09	228.94	0.0178649	93	23.25	NA	NA	96	121	0.02
Exp09025	left	cell2	cell2b	4.31	231.73	0.0185992	94	23.5	NA	NA	96	121	0.02
Exp09025	left	cell2	cell2b	3.87	234.72	0.0164877	95	23.75	NA	NA	96	134	0.02
Exp09025	left	cell2	cell2b	3.51	234.33	0.0149789	96	24	NA	NA	96	127	0.02
Exp09025	left	cell3	cell3	2.77	186.44	0.0148573	1	0.25	NA	36	NA	102	0.02
Exp09025	left	cell3	cell3	3.85	195.1	0.0197335	2	0.5	NA	36	NA	110	0.02
Exp09025	left	cell3	cell3	3.7	209.47	0.0176636	3	0.75	NA	36	NA	110	0.02
Exp09025	left	cell3	cell3	3.12	212.6	0.0146754	4	1	NA	36	NA	101	0.02
Exp09025	left	cell3	cell3	3.26	214.48	0.0151996	5	1.25	NA	36	NA	97	0.02
Exp09025	left	cell3	cell3	3.24	220.46	0.0146965	6	1.5	NA	36	NA	99	0.02
Exp09025	left	cell3	cell3	2.82	221.44	0.0127348	7	1.75	NA	36	NA	97	0.02
Exp09025	left	cell3	cell3	3.62	220.17	0.0164418	8	2	NA	36	NA	105	0.02
Exp09025	left	cell3	cell3	3.17	212.48	0.0149191	9	2.25	NA	36	NA	96	0.02
Exp09025	left	cell3	cell3	2.78	219.46	0.0126675	10	2.5	NA	36	NA	101	0.02
Exp09025	left	cell3	cell3	3.36	207.9	0.0161616	11	2.75	NA	36	NA	106	0.02
Exp09025	left	cell3	cell3	2.57	212.81	0.0120765	12	3	NA	36	NA	116	0.02
Exp09025	left	cell3	cell3	2.9	229.95	0.0126114	13	3.25	NA	36	NA	99	0.02
Exp09025	left	cell3	cell3	3.65	224.44	0.0162627	14	3.5	NA	36	NA	112	0.02
Exp09025	left	cell3	cell3	3.25	226.6	0.0143425	15	3.75	NA	36	NA	110	0.02
Exp09025	left	cell3	cell3	3.9	223.12	0.0174794	16	4	NA	36	NA	128	0.02
Exp09025	left	cell3	cell3	4.16	228.21	0.0182288	17	4.25	NA	36	NA	122	0.02
Exp09025	left	cell3	cell3	3.82	230.57	0.0165676	18	4.5	NA	36	NA	125	0.02
Exp09025	left	cell3	cell3	4.15	220.18	0.0188482	19	4.75	NA	36	NA	136	0.02
Exp09025	left	cell3	cell3	5.39	222.2	0.0242574	20	5	NA	36	NA	137	0.02
Exp09025	left	cell3	cell3	5.66	227.62	0.024866	21	5.25	NA	36	NA	141	0.02
Exp09025	left	cell3	cell3	5.59	225.55	0.0247839	22	5.5	NA	36	NA	135	0.02
Exp09025	left	cell3	cell3	6.85	226.39	0.0302575	23	5.75	NA	36	NA	136	0.02
Exp09025	left	cell3	cell3	8.03	230.84	0.034786	24	6	NA	36	NA	135	0.02
Exp09025	left	cell3	cell3	9.09	229.44	0.0396182	25	6.25	NA	36	NA	143	0.02
Exp09025	left	cell3	cell3	9.64	226.93	0.0424801	26	6.5	NA	36	NA	140	0.02
Exp09025	left	cell3	cell3	9.42	223.46	0.0421552	27	6.75	NA	36	NA	151	0.02
Exp09025	left	cell3	cell3	9.87	224.64	0.043937	28	7	NA	36	NA	139	0.02
Exp09025	left	cell3	cell3	10.51	227.58	0.0461816	29	7.25	NA	36	NA	136	0.02
Exp09025	left	cell3	cell3	10.1	217.7	0.0463941	30	7.5	NA	36	NA	153	0.02
Exp09025	left	cell3	cell3	9.65	226.87	0.0425354	31	7.75	NA	36	NA	142	0.02
Exp09025	left	cell3	cell3	10.05	224.56	0.0447542	32	8	NA	36	NA	145	0.02
Exp09025	left	cell3	cell3	9.59	224.17	0.04278	33	8.25	NA	36	NA	141	0.02
Exp09025	left	cell3	cell3	8.78	223.54	0.0392771	34	8.5	NA	36	NA	146	0.02
Exp09025	left	cell3	cell3	7.16	220.28	0.0325041	35	8.75	NA	36	NA	158	0.02
Exp09025	left	cell3	cell3	4.35	238.56	0.0182344	36	9	NA	36	NA	72	0.02
Exp09025	left	cell3	cell3a	5.61	242.23	0.0231598	37	9.25	NA	91	NA	61	0.02
Exp09025	left	cell3	cell3a	5.2	215.95	0.0240796	38	9.5	NA	91	NA	97	0.02
Exp09025	left	cell3	cell3a	5.2	212.29	0.0244948	39	9.75	NA	91	NA	101	0.02
Exp09025	left	cell3	cell3a	5.08	199.39	0.0254777	40	10	NA	91	NA	109	0.02
Exp09025	left	cell3	cell3a	5.32	198.55	0.0267943	41	10.25	NA	91	NA	101	0.02
Exp09025	left	cell3	cell3a	4.97	202.01	0.0246027	42	10.5	NA	91	NA	111	0.02
Exp09025	left	cell3	cell3a	6.51	207.76	0.0313342	43	10.75	NA	91	NA	106	0.02
Exp09025	left	cell3	cell3a	5.27	207.61	0.0253841	44	11	NA	91	NA	108	0.02
Exp09025	left	cell3	cell3a	6.51	211.13	0.0308341	45	11.25	NA	91	NA	104	0.02
Exp09025	left	cell3	cell3a	6.31	210.1	0.0300333	46	11.5	NA	91	NA	105	0.02
Exp09025	left	cell3	cell3a	6.76	195.39	0.0345975	47	11.75	NA	91	NA	112	0.02
Exp09025	left	cell3	cell3a	6.28	204.36	0.0307301	48	12	NA	91	NA	109	0.02
Exp09025	left	cell3	cell3a	6.07	207.99	0.0291841	49	12.25	NA	91	NA	112	0.02
Exp09025	left	cell3	cell3a	5.96	191.77	0.0310789	50	12.5	NA	91	NA	120	0.02
Exp09025	left	cell3	cell3a	5.02	200.39	0.0250512	51	12.75	NA	91	NA	122	0.02
Exp09025	left	cell3	cell3a	6.98	186.98	0.0373302	52	13	NA	91	NA	130	0.02
Exp09025	left	cell3	cell3a	6.28	196.87	0.0318992	53	13.25	NA	91	NA	117	0.02
Exp09025	left	cell3	cell3a	5.52	196.33	0.0281159	54	13.5	NA	91	NA	123	0.02
Exp09025	left	cell3	cell3a	5.14	191.8	0.0267987	55	13.75	NA	91	NA	123	0.02
Exp09025	left	cell3	cell3a	6.16	189	0.0325926	56	14	NA	91	NA	115	0.02
Exp09025	left	cell3	cell3a	5.59	179.85	0.0310815	57	14.25	NA	91	NA	133	0.02
Exp09025	left	cell3	cell3a	4.92	178.86	0.0275075	58	14.5	NA	91	NA	128	0.02
Exp09025	left	cell3	cell3a	5.08	177.52	0.0286165	59	14.75	NA	91	NA	128	0.02
Exp09025	left	cell3	cell3a	5.72	179.88	0.031799	60	15	NA	91	NA	126	0.02
Exp09025	left	cell3	cell3a	5	177.56	0.0281595	61	15.25	NA	91	NA	127	0.02
Exp09025	left	cell3	cell3a	5.73	178.19	0.0321567	62	15.5	NA	91	NA	130	0.02
Exp09025	left	cell3	cell3a	5.74	191.24	0.0300146	63	15.75	NA	91	NA	117	0.02
Exp09025	left	cell3	cell3a	5.16	180.67	0.0285604	64	16	NA	91	NA	127	0.02
Exp09025	left	cell3	cell3a	5.35	192.45	0.0277994	65	16.25	NA	91	NA	118	0.02
Exp09025	left	cell3	cell3a	4.29	178.4	0.0240471	66	16.5	NA	91	NA	129	0.02
Exp09025	left	cell3	cell3a	4.73	181.88	0.0260062	67	16.75	NA	91	NA	129	0.02
Exp09025	left	cell3	cell3a	4.03	192.22	0.0209656	68	17	NA	91	NA	125	0.02
Exp09025	left	cell3	cell3a	3.84	187.31	0.0205008	69	17.25	NA	91	NA	131	0.02
Exp09025	left	cell3	cell3a	3.57	185.52	0.0192432	70	17.5	NA	91	NA	141	0.02
Exp09025	left	cell3	cell3a	4.51	189.58	0.0237894	71	17.75	NA	91	NA	142	0.02
Exp09025	left	cell3	cell3a	3.81	187.7	0.0202983	72	18	NA	91	NA	124	0.02
Exp09025	left	cell3	cell3a	4.15	192.96	0.021507	73	18.25	NA	91	NA	130	0.02
Exp09025	left	cell3	cell3a	3.55	195.76	0.0181344	74	18.5	NA	91	NA	130	0.02
Exp09025	left	cell3	cell3a	3.75	210.56	0.0178096	75	18.75	NA	91	NA	108	0.02
Exp09025	left	cell3	cell3a	3.81	196.26	0.019413	76	19	NA	91	NA	138	0.02
Exp09025	left	cell3	cell3a	3.52	198.57	0.0177267	77	19.25	NA	91	NA	136	0.02
Exp09025	left	cell3	cell3a	3.88	199.97	0.0194029	78	19.5	NA	91	NA	136	0.02
Exp09025	left	cell3	cell3a	3.57	191.89	0.0186044	79	19.75	NA	91	NA	160	0.02
Exp09025	left	cell3	cell3a	3.95	188.27	0.0209805	80	20	NA	91	NA	148	0.02
Exp09025	left	cell3	cell3a	2.89	199.9	0.0144572	81	20.25	NA	91	NA	138	0.02
Exp09025	left	cell3	cell3a	3.14	196.49	0.0159805	82	20.5	NA	91	NA	148	0.02
Exp09025	left	cell3	cell3a	3.18	199.35	0.0159518	83	20.75	NA	91	NA	159	0.02
Exp09025	left	cell3	cell3a	3.43	205.07	0.016726	84	21	NA	91	NA	148	0.02
Exp09025	left	cell3	cell3a	3.73	206.62	0.0180525	85	21.25	NA	91	NA	148	0.02
Exp09025	left	cell3	cell3a	3.59	203.42	0.0176482	86	21.5	NA	91	NA	148	0.02
Exp09025	left	cell3	cell3a	3.55	203.9	0.0174105	87	21.75	NA	91	NA	152	0.02
Exp09025	left	cell3	cell3a	3.67	213.93	0.0171551	88	22	NA	91	NA	135	0.02
Exp09025	left	cell3	cell3a	3.48	211.78	0.0164321	89	22.25	NA	91	NA	142	0.02
Exp09025	left	cell3	cell3a	3.19	224.33	0.0142201	90	22.5	NA	91	NA	126	0.02
Exp09025	left	cell3	cell3a	3.27	237.29	0.0137806	91	22.75	NA	91	NA	86	0.02
Exp09025	left	cell3	cell3aa	3.67	238.85	0.0153653	92	23	NA	NA	96	46	0.02
Exp09025	left	cell3	cell3aa	3.2	197.22	0.0162255	93	23.25	NA	NA	96	87	0.02
Exp09025	left	cell3	cell3aa	3.79	185.86	0.0203917	94	23.5	NA	NA	96	94	0.02
Exp09025	left	cell3	cell3aa	3.03	202.54	0.01496	95	23.75	NA	NA	96	87	0.02
Exp09025	left	cell3	cell3aa	3.7	192.96	0.019175	96	24	NA	NA	96	100	0.02
Exp09025	left	cell3	cell3ab	2.41	239.24	0.0100736	92	23	NA	NA	96	49	0.02
Exp09025	left	cell3	cell3ab	2.76	202.34	0.0136404	93	23.25	NA	NA	96	86	0.02
Exp09025	left	cell3	cell3ab	2.26	185.69	0.0121708	94	23.5	NA	NA	96	93	0.02
Exp09025	left	cell3	cell3ab	2.92	181.3	0.0161059	95	23.75	NA	NA	96	87	0.02
Exp09025	left	cell3	cell3ab	3.51	183.96	0.0190802	96	24	NA	NA	96	81	0.02
Exp09025	left	cell3	cell3b	4.27	241.2	0.0177032	37	9.25	NA	90	NA	55	0.02
Exp09025	left	cell3	cell3b	5.39	204.43	0.026366	38	9.5	NA	90	NA	89	0.02
Exp09025	left	cell3	cell3b	4.21	200.81	0.0209651	39	9.75	NA	90	NA	99	0.02
Exp09025	left	cell3	cell3b	4.31	202.29	0.021306	40	10	NA	90	NA	96	0.02
Exp09025	left	cell3	cell3b	4.98	206.91	0.0240684	41	10.25	NA	90	NA	108	0.02
Exp09025	left	cell3	cell3b	4.16	211.72	0.0196486	42	10.5	NA	90	NA	101	0.02
Exp09025	left	cell3	cell3b	5.07	199.29	0.0254403	43	10.75	NA	90	NA	115	0.02
Exp09025	left	cell3	cell3b	5.82	195.22	0.0298125	44	11	NA	90	NA	119	0.02
Exp09025	left	cell3	cell3b	4.93	200.36	0.0246057	45	11.25	NA	90	NA	107	0.02
Exp09025	left	cell3	cell3b	5.27	202.63	0.026008	46	11.5	NA	90	NA	102	0.02
Exp09025	left	cell3	cell3b	4.93	205.84	0.0239506	47	11.75	NA	90	NA	112	0.02
Exp09025	left	cell3	cell3b	5.07	190	0.0266842	48	12	NA	90	NA	122	0.02
Exp09025	left	cell3	cell3b	4.74	197.67	0.0239794	49	12.25	NA	90	NA	110	0.02
Exp09025	left	cell3	cell3b	5.06	185.03	0.0273469	50	12.5	NA	90	NA	120	0.02
Exp09025	left	cell3	cell3b	4.38	196.82	0.0222538	51	12.75	NA	90	NA	119	0.02
Exp09025	left	cell3	cell3b	4.81	197.2	0.0243915	52	13	NA	90	NA	122	0.02
Exp09025	left	cell3	cell3b	4.77	192.91	0.0247266	53	13.25	NA	90	NA	117	0.02
Exp09025	left	cell3	cell3b	4.81	195.94	0.0245483	54	13.5	NA	90	NA	120	0.02
Exp09025	left	cell3	cell3b	3.85	193.34	0.0199131	55	13.75	NA	90	NA	124	0.02
Exp09025	left	cell3	cell3b	4.19	195.91	0.0213874	56	14	NA	90	NA	106	0.02
Exp09025	left	cell3	cell3b	4.87	187.31	0.0259997	57	14.25	NA	90	NA	116	0.02
Exp09025	left	cell3	cell3b	3.66	201.02	0.0182071	58	14.5	NA	90	NA	96	0.02
Exp09025	left	cell3	cell3b	5.11	206.19	0.024783	59	14.75	NA	90	NA	91	0.02
Exp09025	left	cell3	cell3b	4.83	199.85	0.0241681	60	15	NA	90	NA	89	0.02
Exp09025	left	cell3	cell3b	3.55	192.73	0.0184196	61	15.25	NA	90	NA	110	0.02
Exp09025	left	cell3	cell3b	3.82	192.55	0.019839	62	15.5	NA	90	NA	115	0.02
Exp09025	left	cell3	cell3b	3.32	197.6	0.0168016	63	15.75	NA	90	NA	116	0.02
Exp09025	left	cell3	cell3b	3.55	194.56	0.0182463	64	16	NA	90	NA	123	0.02
Exp09025	left	cell3	cell3b	2.79	198.47	0.0140575	65	16.25	NA	90	NA	118	0.02
Exp09025	left	cell3	cell3b	2.93	192.88	0.0151908	66	16.5	NA	90	NA	132	0.02
Exp09025	left	cell3	cell3b	3.51	198.52	0.0176808	67	16.75	NA	90	NA	132	0.02
Exp09025	left	cell3	cell3b	3.59	205.5	0.0174696	68	17	NA	90	NA	101	0.02
Exp09025	left	cell3	cell3b	3.66	195.71	0.0187011	69	17.25	NA	90	NA	122	0.02
Exp09025	left	cell3	cell3b	2.78	195.84	0.0141953	70	17.5	NA	90	NA	134	0.02
Exp09025	left	cell3	cell3b	2.96	206.06	0.0143647	71	17.75	NA	90	NA	121	0.02
Exp09025	left	cell3	cell3b	3.83	207.22	0.0184828	72	18	NA	90	NA	110	0.02
Exp09025	left	cell3	cell3b	3.09	214.76	0.0143882	73	18.25	NA	90	NA	94	0.02
Exp09025	left	cell3	cell3b	3.1	212.93	0.0145588	74	18.5	NA	90	NA	94	0.02
Exp09025	left	cell3	cell3b	2.91	207.66	0.0140133	75	18.75	NA	90	NA	116	0.02
Exp09025	left	cell3	cell3b	3.66	203.13	0.018018	76	19	NA	90	NA	110	0.02
Exp09025	left	cell3	cell3b	2.71	211.19	0.012832	77	19.25	NA	90	NA	108	0.02
Exp09025	left	cell3	cell3b	3	199.34	0.0150497	78	19.5	NA	90	NA	112	0.02
Exp09025	left	cell3	cell3b	3.04	204.33	0.0148779	79	19.75	NA	90	NA	110	0.02
Exp09025	left	cell3	cell3b	3.25	194.24	0.0167319	80	20	NA	90	NA	132	0.02
Exp09025	left	cell3	cell3b	2.72	215.86	0.0126008	81	20.25	NA	90	NA	99	0.02
Exp09025	left	cell3	cell3b	2.87	202.49	0.0141735	82	20.5	NA	90	NA	114	0.02
Exp09025	left	cell3	cell3b	1.94	196.08	0.00989392	83	20.75	NA	90	NA	141	0.02
Exp09025	left	cell3	cell3b	2.74	211.43	0.0129594	84	21	NA	90	NA	115	0.02
Exp09025	left	cell3	cell3b	2.73	215.38	0.0126753	85	21.25	NA	90	NA	106	0.02
Exp09025	left	cell3	cell3b	3.38	197.67	0.0170992	86	21.5	NA	90	NA	129	0.02
Exp09025	left	cell3	cell3b	3.18	206.2	0.0154219	87	21.75	NA	90	NA	119	0.02
Exp09025	left	cell3	cell3b	2.53	197.05	0.0128394	88	22	NA	90	NA	142	0.02
Exp09025	left	cell3	cell3b	2.35	207.03	0.011351	89	22.25	NA	90	NA	127	0.02
Exp09025	left	cell3	cell3b	2.76	231.58	0.0119181	90	22.5	NA	90	NA	85	0.02
Exp09025	left	cell3	cell3ba	2.67	237.44	0.0112449	91	22.75	NA	NA	96	52	0.02
Exp09025	left	cell3	cell3ba	2.85	202.7	0.0140602	92	23	NA	NA	96	82	0.02
Exp09025	left	cell3	cell3ba	1.96	173.16	0.011319	93	23.25	NA	NA	96	95	0.02
Exp09025	left	cell3	cell3ba	2.46	180.6	0.0136213	94	23.5	NA	NA	96	82	0.02
Exp09025	left	cell3	cell3ba	2.2	182.89	0.0120291	95	23.75	NA	NA	96	98	0.02
Exp09025	left	cell3	cell3ba	2.71	175.13	0.0154742	96	24	NA	NA	96	105	0.02
Exp09025	left	cell3	cell3bb	2.45	228.86	0.0107052	91	22.75	NA	NA	96	51	0.02
Exp09025	left	cell3	cell3bb	2.89	216.51	0.0133481	92	23	NA	NA	96	82	0.02
Exp09025	left	cell3	cell3bb	2.82	169.01	0.0166854	93	23.25	NA	NA	96	102	0.02
Exp09025	left	cell3	cell3bb	2.96	167.15	0.0177086	94	23.5	NA	NA	96	100	0.02
Exp09025	left	cell3	cell3bb	2.35	156.7	0.0149968	95	23.75	NA	NA	96	114	0.02
Exp09025	left	cell3	cell3bb	3.06	172.68	0.0177206	96	24	NA	NA	96	103	0.02
Exp09025	left	cell4	cell4	2.2	199.28	0.0110397	1	0.25	NA	68	NA	80	0.02
Exp09025	left	cell4	cell4	2.7	195.23	0.0138298	2	0.5	NA	68	NA	87	0.02
Exp09025	left	cell4	cell4	2.93	185.44	0.0158003	3	0.75	NA	68	NA	87	0.02
Exp09025	left	cell4	cell4	2.11	194.84	0.0108294	4	1	NA	68	NA	87	0.02
Exp09025	left	cell4	cell4	2.65	196.06	0.0135163	5	1.25	NA	68	NA	89	0.02
Exp09025	left	cell4	cell4	2.14	204.6	0.0104594	6	1.5	NA	68	NA	92	0.02
Exp09025	left	cell4	cell4	2.24	204.34	0.0109621	7	1.75	NA	68	NA	88	0.02
Exp09025	left	cell4	cell4	1.89	198.14	0.00953871	8	2	NA	68	NA	90	0.02
Exp09025	left	cell4	cell4	2.74	202.95	0.0135009	9	2.25	NA	68	NA	87	0.02
Exp09025	left	cell4	cell4	2.09	195.79	0.0106747	10	2.5	NA	68	NA	90	0.02
Exp09025	left	cell4	cell4	2.18	173.98	0.0125302	11	2.75	NA	68	NA	96	0.02
Exp09025	left	cell4	cell4	2.53	201.35	0.0125652	12	3	NA	68	NA	86	0.02
Exp09025	left	cell4	cell4	2.43	201.24	0.0120751	13	3.25	NA	68	NA	94	0.02
Exp09025	left	cell4	cell4	2.02	200.16	0.0100919	14	3.5	NA	68	NA	83	0.02
Exp09025	left	cell4	cell4	2.72	212.82	0.0127808	15	3.75	NA	68	NA	87	0.02
Exp09025	left	cell4	cell4	3.24	210.86	0.0153656	16	4	NA	68	NA	90	0.02
Exp09025	left	cell4	cell4	2.55	206.84	0.0123284	17	4.25	NA	68	NA	101	0.02
Exp09025	left	cell4	cell4	2.62	215.62	0.012151	18	4.5	NA	68	NA	93	0.02
Exp09025	left	cell4	cell4	4.36	208.4	0.0209213	19	4.75	NA	68	NA	96	0.02
Exp09025	left	cell4	cell4	3.08	206.19	0.0149377	20	5	NA	68	NA	106	0.02
Exp09025	left	cell4	cell4	3.96	204.29	0.0193842	21	5.25	NA	68	NA	102	0.02
Exp09025	left	cell4	cell4	5.43	197.91	0.0274367	22	5.5	NA	68	NA	112	0.02
Exp09025	left	cell4	cell4	5.34	209.8	0.0254528	23	5.75	NA	68	NA	92	0.02
Exp09025	left	cell4	cell4	4.64	216.78	0.0214042	24	6	NA	68	NA	101	0.02
Exp09025	left	cell4	cell4	6.12	209.84	0.0291651	25	6.25	NA	68	NA	108	0.02
Exp09025	left	cell4	cell4	5.77	201.66	0.0286125	26	6.5	NA	68	NA	90	0.02
Exp09025	left	cell4	cell4	6.6	208.33	0.0316805	27	6.75	NA	68	NA	83	0.02
Exp09025	left	cell4	cell4	5.63	212.04	0.0265516	28	7	NA	68	NA	111	0.02
Exp09025	left	cell4	cell4	6.51	202.7	0.0321164	29	7.25	NA	68	NA	87	0.02
Exp09025	left	cell4	cell4	6.21	210.25	0.0295363	30	7.5	NA	68	NA	112	0.02
Exp09025	left	cell4	cell4	7.36	207.73	0.0354306	31	7.75	NA	68	NA	121	0.02
Exp09025	left	cell4	cell4	7.46	206.79	0.0360752	32	8	NA	68	NA	124	0.02
Exp09025	left	cell4	cell4	7.06	217.29	0.0324911	33	8.25	NA	68	NA	110	0.02
Exp09025	left	cell4	cell4	7.54	212.24	0.0355258	34	8.5	NA	68	NA	123	0.02
Exp09025	left	cell4	cell4	8.55	221.27	0.0386406	35	8.75	NA	68	NA	113	0.02
Exp09025	left	cell4	cell4	6.89	198.58	0.0346963	36	9	NA	68	NA	113	0.02
Exp09025	left	cell4	cell4	8.87	222.09	0.0399388	37	9.25	NA	68	NA	127	0.02
Exp09025	left	cell4	cell4	7.03	219.16	0.032077	38	9.5	NA	68	NA	87	0.02
Exp09025	left	cell4	cell4	7.04	198.62	0.0354446	39	9.75	NA	68	NA	112	0.02
Exp09025	left	cell4	cell4	5.92	215.25	0.0275029	40	10	NA	68	NA	92	0.02
Exp09025	left	cell4	cell4	7.39	214.59	0.0344378	41	10.25	NA	68	NA	80	0.02
Exp09025	left	cell4	cell4	6.33	207.2	0.0305502	42	10.5	NA	68	NA	94	0.02
Exp09025	left	cell4	cell4	7.06	219.12	0.0322198	43	10.75	NA	68	NA	90	0.02
Exp09025	left	cell4	cell4	6.38	205.43	0.0310568	44	11	NA	68	NA	93	0.02
Exp09025	left	cell4	cell4	5.82	216.26	0.026912	45	11.25	NA	68	NA	97	0.02
Exp09025	left	cell4	cell4	5.56	220.73	0.0251891	46	11.5	NA	68	NA	84	0.02
Exp09025	left	cell4	cell4	5.44	218.92	0.0248493	47	11.75	NA	68	NA	106	0.02
Exp09025	left	cell4	cell4	5.33	217.18	0.0245419	48	12	NA	68	NA	113	0.02
Exp09025	left	cell4	cell4	4.7	216.99	0.02166	49	12.25	NA	68	NA	122	0.02
Exp09025	left	cell4	cell4	4.53	220.98	0.0204996	50	12.5	NA	68	NA	130	0.02
Exp09025	left	cell4	cell4	4.54	216.21	0.0209981	51	12.75	NA	68	NA	141	0.02
Exp09025	left	cell4	cell4	4.97	213.43	0.0232863	52	13	NA	68	NA	143	0.02
Exp09025	left	cell4	cell4	4.39	219.14	0.0200329	53	13.25	NA	68	NA	146	0.02
Exp09025	left	cell4	cell4	3.79	210.91	0.0179697	54	13.5	NA	68	NA	153	0.02
Exp09025	left	cell4	cell4	3.9	214.45	0.0181861	55	13.75	NA	68	NA	146	0.02
Exp09025	left	cell4	cell4	5.06	225.34	0.022455	56	14	NA	68	NA	140	0.02
Exp09025	left	cell4	cell4	4.3	210.22	0.0204548	57	14.25	NA	68	NA	162	0.02
Exp09025	left	cell4	cell4	4.55	209.82	0.0216853	58	14.5	NA	68	NA	152	0.02
Exp09025	left	cell4	cell4	3.54	210.52	0.0168155	59	14.75	NA	68	NA	158	0.02
Exp09025	left	cell4	cell4	4.03	209.6	0.0192271	60	15	NA	68	NA	157	0.02
Exp09025	left	cell4	cell4	3.44	211.57	0.0162594	61	15.25	NA	68	NA	156	0.02
Exp09025	left	cell4	cell4	3.94	216.65	0.018186	62	15.5	NA	68	NA	154	0.02
Exp09025	left	cell4	cell4	3.7	217.52	0.0170099	63	15.75	NA	68	NA	149	0.02
Exp09025	left	cell4	cell4	2.78	198.7	0.0139909	64	16	NA	68	NA	133	0.02
Exp09025	left	cell4	cell4	3.28	190.32	0.0172341	65	16.25	NA	68	NA	130	0.02
Exp09025	left	cell4	cell4	3.5	205.44	0.0170366	66	16.5	NA	68	NA	111	0.02
Exp09025	left	cell4	cell4	2.74	194.11	0.0141157	67	16.75	NA	68	NA	130	0.02
Exp09025	left	cell4	cell4	3.11	243.65	0.0127642	68	17	NA	68	NA	63	0.02
Exp09025	left	cell4	cell4a	2.64	222.15	0.0118839	69	17.25	NA	NA	96	67	0.02
Exp09025	left	cell4	cell4a	2.64	190.56	0.0138539	70	17.5	NA	NA	96	73	0.02
Exp09025	left	cell4	cell4a	2.16	171.28	0.0126109	71	17.75	NA	NA	96	79	0.02
Exp09025	left	cell4	cell4a	2.18	163.94	0.0132975	72	18	NA	NA	96	84	0.02
Exp09025	left	cell4	cell4a	1.74	158.63	0.0109689	73	18.25	NA	NA	96	98	0.02
Exp09025	left	cell4	cell4a	2.65	158.9	0.0166772	74	18.5	NA	NA	96	96	0.02
Exp09025	left	cell4	cell4a	2.71	169.01	0.0160346	75	18.75	NA	NA	96	92	0.02
Exp09025	left	cell4	cell4a	3.56	155.48	0.0228968	76	19	NA	NA	96	98	0.02
Exp09025	left	cell4	cell4a	2.26	157.55	0.0143447	77	19.25	NA	NA	96	103	0.02
Exp09025	left	cell4	cell4a	2.32	153.24	0.0151396	78	19.5	NA	NA	96	96	0.02
Exp09025	left	cell4	cell4a	2.05	145.41	0.0140981	79	19.75	NA	NA	96	109	0.02
Exp09025	left	cell4	cell4a	3.02	146.6	0.0206003	80	20	NA	NA	96	100	0.02
Exp09025	left	cell4	cell4a	2.21	148.53	0.0148791	81	20.25	NA	NA	96	97	0.02
Exp09025	left	cell4	cell4a	3.12	142.2	0.0219409	82	20.5	NA	NA	96	106	0.02
Exp09025	left	cell4	cell4a	2.71	141.46	0.0191574	83	20.75	NA	NA	96	110	0.02
Exp09025	left	cell4	cell4a	2.8	138.41	0.0202298	84	21	NA	NA	96	100	0.02
Exp09025	left	cell4	cell4a	2.03	144.95	0.0140048	85	21.25	NA	NA	96	99	0.02
Exp09025	left	cell4	cell4a	2.52	150.21	0.0167765	86	21.5	NA	NA	96	99	0.02
Exp09025	left	cell4	cell4a	2.53	148.44	0.0170439	87	21.75	NA	NA	96	111	0.02
Exp09025	left	cell4	cell4a	2.8	149.32	0.0187517	88	22	NA	NA	96	101	0.02
Exp09025	left	cell4	cell4a	2.87	141.99	0.0202127	89	22.25	NA	NA	96	109	0.02
Exp09025	left	cell4	cell4a	2.71	137.63	0.0196905	90	22.5	NA	NA	96	106	0.02
Exp09025	left	cell4	cell4a	2.56	138.43	0.0184931	91	22.75	NA	NA	96	118	0.02
Exp09025	left	cell4	cell4a	3.03	148.08	0.0204619	92	23	NA	NA	96	108	0.02
Exp09025	left	cell4	cell4a	2.29	138.25	0.0165642	93	23.25	NA	NA	96	114	0.02
Exp09025	left	cell4	cell4a	2.54	134.2	0.018927	94	23.5	NA	NA	96	123	0.02
Exp09025	left	cell4	cell4a	3.21	140.82	0.0227951	95	23.75	NA	NA	96	112	0.02
Exp09025	left	cell4	cell4a	3.11	139.87	0.0222349	96	24	NA	NA	96	117	0.02
Exp09025	left	cell4	cell4b	2.44	221.1	0.0110357	69	17.25	NA	NA	96	71	0.02
Exp09025	left	cell4	cell4b	3.3	198.01	0.0166658	70	17.5	NA	NA	96	70	0.02
Exp09025	left	cell4	cell4b	2.3	177.96	0.0129243	71	17.75	NA	NA	96	89	0.02
Exp09025	left	cell4	cell4b	2.59	156.67	0.0165316	72	18	NA	NA	96	93	0.02
Exp09025	left	cell4	cell4b	2.4	162.86	0.0147366	73	18.25	NA	NA	96	96	0.02
Exp09025	left	cell4	cell4b	1.94	157.06	0.012352	74	18.5	NA	NA	96	104	0.02
Exp09025	left	cell4	cell4b	2.39	161.67	0.0147832	75	18.75	NA	NA	96	103	0.02
Exp09025	left	cell4	cell4b	2.4	149.16	0.0160901	76	19	NA	NA	96	101	0.02
Exp09025	left	cell4	cell4b	2.37	154.25	0.0153647	77	19.25	NA	NA	96	106	0.02
Exp09025	left	cell4	cell4b	2.14	149.37	0.0143268	78	19.5	NA	NA	96	104	0.02
Exp09025	left	cell4	cell4b	2.64	143.78	0.0183614	79	19.75	NA	NA	96	115	0.02
Exp09025	left	cell4	cell4b	1.94	150.29	0.0129084	80	20	NA	NA	96	105	0.02
Exp09025	left	cell4	cell4b	2.03	135.69	0.0149606	81	20.25	NA	NA	96	99	0.02
Exp09025	left	cell4	cell4b	2.9	125.28	0.0231481	82	20.5	NA	NA	96	93	0.02
Exp09025	left	cell4	cell4b	1.83	145.46	0.0125808	83	20.75	NA	NA	96	110	0.02
Exp09025	left	cell4	cell4b	2.14	129.99	0.0164628	84	21	NA	NA	96	96	0.02
Exp09025	left	cell4	cell4b	2.56	139.37	0.0183684	85	21.25	NA	NA	96	115	0.02
Exp09025	left	cell4	cell4b	2.78	143.65	0.0193526	86	21.5	NA	NA	96	110	0.02
Exp09025	left	cell4	cell4b	2.63	140.08	0.018775	87	21.75	NA	NA	96	110	0.02
Exp09025	left	cell4	cell4b	2.68	131.88	0.0203215	88	22	NA	NA	96	112	0.02
Exp09025	left	cell4	cell4b	3.29	141.28	0.0232871	89	22.25	NA	NA	96	105	0.02
Exp09025	left	cell4	cell4b	2.38	128.4	0.0185358	90	22.5	NA	NA	96	107	0.02
Exp09025	left	cell4	cell4b	2.54	130.88	0.0194071	91	22.75	NA	NA	96	112	0.02
Exp09025	left	cell4	cell4b	3.27	134.62	0.0242906	92	23	NA	NA	96	113	0.02
Exp09025	left	cell4	cell4b	1.93	122.18	0.0157964	93	23.25	NA	NA	96	98	0.02
Exp09025	left	cell4	cell4b	2.34	120.71	0.0193853	94	23.5	NA	NA	96	107	0.02
Exp09025	left	cell4	cell4b	2.59	129.18	0.0200495	95	23.75	NA	NA	96	105	0.02
Exp09025	left	cell4	cell4b	3.14	128.23	0.0244872	96	24	NA	NA	96	111	0.02
Exp09025	left	cell5	cell5	2.09	172.51	0.0121152	1	0.25	NA	63	NA	85	0.02
Exp09025	left	cell5	cell5	1.86	180.19	0.0103224	2	0.5	NA	63	NA	88	0.02
Exp09025	left	cell5	cell5	2.73	178.82	0.0152667	3	0.75	NA	63	NA	94	0.02
Exp09025	left	cell5	cell5	2.74	187.71	0.014597	4	1	NA	63	NA	86	0.02
Exp09025	left	cell5	cell5	2.36	184.03	0.012824	5	1.25	NA	63	NA	96	0.02
Exp09025	left	cell5	cell5	2.6	185.48	0.0140177	6	1.5	NA	63	NA	101	0.02
Exp09025	left	cell5	cell5	1.86	186.61	0.00996731	7	1.75	NA	63	NA	93	0.02
Exp09025	left	cell5	cell5	2.18	192.67	0.0113147	8	2	NA	63	NA	87	0.02
Exp09025	left	cell5	cell5	2.78	193.14	0.0143937	9	2.25	NA	63	NA	93	0.02
Exp09025	left	cell5	cell5	2.43	197.74	0.0122889	10	2.5	NA	63	NA	89	0.02
Exp09025	left	cell5	cell5	2.55	181.98	0.0140125	11	2.75	NA	63	NA	102	0.02
Exp09025	left	cell5	cell5	2.31	189.46	0.0121925	12	3	NA	63	NA	98	0.02
Exp09025	left	cell5	cell5	2.48	193.2	0.0128364	13	3.25	NA	63	NA	92	0.02
Exp09025	left	cell5	cell5	2.33	194.39	0.0119862	14	3.5	NA	63	NA	92	0.02
Exp09025	left	cell5	cell5	2.11	197.14	0.0107031	15	3.75	NA	63	NA	94	0.02
Exp09025	left	cell5	cell5	3.02	203.25	0.0148585	16	4	NA	63	NA	95	0.02
Exp09025	left	cell5	cell5	3.5	192	0.0182292	17	4.25	NA	63	NA	109	0.02
Exp09025	left	cell5	cell5	3.82	208.69	0.0183047	18	4.5	NA	63	NA	91	0.02
Exp09025	left	cell5	cell5	4.77	202.76	0.0235254	19	4.75	NA	63	NA	95	0.02
Exp09025	left	cell5	cell5	4	193.42	0.0206804	20	5	NA	63	NA	107	0.02
Exp09025	left	cell5	cell5	4.59	194.56	0.0235917	21	5.25	NA	63	NA	102	0.02
Exp09025	left	cell5	cell5	4.62	194.67	0.0237325	22	5.5	NA	63	NA	108	0.02
Exp09025	left	cell5	cell5	5.04	204.52	0.0246431	23	5.75	NA	63	NA	100	0.02
Exp09025	left	cell5	cell5	5.14	205.74	0.024983	24	6	NA	63	NA	101	0.02
Exp09025	left	cell5	cell5	5.43	197.56	0.0274853	25	6.25	NA	63	NA	107	0.02
Exp09025	left	cell5	cell5	6.6	202.36	0.0326151	26	6.5	NA	63	NA	105	0.02
Exp09025	left	cell5	cell5	5.55	194.97	0.0284659	27	6.75	NA	63	NA	116	0.02
Exp09025	left	cell5	cell5	6.68	193.28	0.0345613	28	7	NA	63	NA	127	0.02
Exp09025	left	cell5	cell5	6.62	198.21	0.0333989	29	7.25	NA	63	NA	106	0.02
Exp09025	left	cell5	cell5	6.73	199.37	0.0337563	30	7.5	NA	63	NA	115	0.02
Exp09025	left	cell5	cell5	6.63	193.96	0.0341823	31	7.75	NA	63	NA	120	0.02
Exp09025	left	cell5	cell5	6.81	205.21	0.0331855	32	8	NA	63	NA	108	0.02
Exp09025	left	cell5	cell5	7.34	192.64	0.0381022	33	8.25	NA	63	NA	117	0.02
Exp09025	left	cell5	cell5	6.26	197.06	0.031767	34	8.5	NA	63	NA	113	0.02
Exp09025	left	cell5	cell5	6.67	194.12	0.0343602	35	8.75	NA	63	NA	125	0.02
Exp09025	left	cell5	cell5	6.26	190.17	0.0329179	36	9	NA	63	NA	124	0.02
Exp09025	left	cell5	cell5	5.89	205.03	0.0287275	37	9.25	NA	63	NA	115	0.02
Exp09025	left	cell5	cell5	5.85	198.3	0.0295008	38	9.5	NA	63	NA	130	0.02
Exp09025	left	cell5	cell5	5.29	196.67	0.0268978	39	9.75	NA	63	NA	144	0.02
Exp09025	left	cell5	cell5	5.35	206.1	0.0259583	40	10	NA	63	NA	121	0.02
Exp09025	left	cell5	cell5	4.66	199.79	0.0233245	41	10.25	NA	63	NA	136	0.02
Exp09025	left	cell5	cell5	5.49	203.16	0.027023	42	10.5	NA	63	NA	134	0.02
Exp09025	left	cell5	cell5	3.47	184.78	0.0187791	43	10.75	NA	63	NA	122	0.02
Exp09025	left	cell5	cell5	4.59	204.04	0.0224956	44	11	NA	63	NA	140	0.02
Exp09025	left	cell5	cell5	4.03	197.01	0.0204558	45	11.25	NA	63	NA	152	0.02
Exp09025	left	cell5	cell5	3.71	208.95	0.0177554	46	11.5	NA	63	NA	132	0.02
Exp09025	left	cell5	cell5	3.93	214.19	0.0183482	47	11.75	NA	63	NA	126	0.02
Exp09025	left	cell5	cell5	3.36	217.42	0.015454	48	12	NA	63	NA	127	0.02
Exp09025	left	cell5	cell5	4.01	218.59	0.0183448	49	12.25	NA	63	NA	117	0.02
Exp09025	left	cell5	cell5	3.93	215.2	0.0182621	50	12.5	NA	63	NA	134	0.02
Exp09025	left	cell5	cell5	4.07	196.14	0.0207505	51	12.75	NA	63	NA	300	0.02
Exp09025	left	cell5	cell5	4.54	202.2	0.022453	52	13	NA	63	NA	291	0.02
Exp09025	left	cell5	cell5	3.36	198.66	0.0169133	53	13.25	NA	63	NA	163	0.02
Exp09025	left	cell5	cell5	2.86	199.4	0.014343	54	13.5	NA	63	NA	155	0.02
Exp09025	left	cell5	cell5	2.89	199.7	0.0144717	55	13.75	NA	63	NA	151	0.02
Exp09025	left	cell5	cell5	3.09	202.11	0.0152887	56	14	NA	63	NA	149	0.02
Exp09025	left	cell5	cell5	3.12	201.59	0.015477	57	14.25	NA	63	NA	152	0.02
Exp09025	left	cell5	cell5	3.3	209.31	0.0157661	58	14.5	NA	63	NA	129	0.02
Exp09025	left	cell5	cell5	2.72	201.54	0.0134961	59	14.75	NA	63	NA	134	0.02
Exp09025	left	cell5	cell5	3.02	201.98	0.014952	60	15	NA	63	NA	131	0.02
Exp09025	left	cell5	cell5	3.05	198.77	0.0153444	61	15.25	NA	63	NA	132	0.02
Exp09025	left	cell5	cell5	2.31	203.2	0.0113681	62	15.5	NA	63	NA	127	0.02
Exp09025	left	cell5	cell5	3.06	235.74	0.0129804	63	15.75	NA	63	NA	95	0.02
Exp09025	left	cell5	cell5a	2.17	188.38	0.0115193	64	16	NA	NA	96	94	0.02
Exp09025	left	cell5	cell5a	1.93	152.29	0.0126732	65	16.25	NA	NA	96	100	0.02
Exp09025	left	cell5	cell5a	1.76	169.3	0.0103957	66	16.5	NA	NA	96	90	0.02
Exp09025	left	cell5	cell5a	2.3	160.27	0.0143508	67	16.75	NA	NA	96	106	0.02
Exp09025	left	cell5	cell5a	2.23	164.03	0.0135951	68	17	NA	NA	96	95	0.02
Exp09025	left	cell5	cell5a	1.99	146.7	0.0135651	69	17.25	NA	NA	96	122	0.02
Exp09025	left	cell5	cell5a	1.94	156.77	0.0123748	70	17.5	NA	NA	96	111	0.02
Exp09025	left	cell5	cell5a	3.18	167.21	0.019018	71	17.75	NA	NA	96	103	0.02
Exp09025	left	cell5	cell5a	2.05	159.02	0.0128915	72	18	NA	NA	96	106	0.02
Exp09025	left	cell5	cell5a	2.44	161.83	0.0150776	73	18.25	NA	NA	96	105	0.02
Exp09025	left	cell5	cell5a	1.84	164.65	0.0111752	74	18.5	NA	NA	96	96	0.02
Exp09025	left	cell5	cell5a	2.36	157.33	0.0150003	75	18.75	NA	NA	96	121	0.02
Exp09025	left	cell5	cell5a	1.98	146.93	0.0134758	76	19	NA	NA	96	107	0.02
Exp09025	left	cell5	cell5a	2.05	161.59	0.0126864	77	19.25	NA	NA	96	113	0.02
Exp09025	left	cell5	cell5a	2.28	153.31	0.0148718	78	19.5	NA	NA	96	116	0.02
Exp09025	left	cell5	cell5a	2.76	149.28	0.0184887	79	19.75	NA	NA	96	115	0.02
Exp09025	left	cell5	cell5a	2.35	147.81	0.0158988	80	20	NA	NA	96	110	0.02
Exp09025	left	cell5	cell5a	2.94	150.6	0.0195219	81	20.25	NA	NA	96	129	0.02
Exp09025	left	cell5	cell5a	3.35	138.98	0.0241042	82	20.5	NA	NA	96	133	0.02
Exp09025	left	cell5	cell5a	2.5	144.96	0.0172461	83	20.75	NA	NA	96	106	0.02
Exp09025	left	cell5	cell5a	1.93	150.9	0.0127899	84	21	NA	NA	96	123	0.02
Exp09025	left	cell5	cell5a	2.81	150.75	0.0186401	85	21.25	NA	NA	96	113	0.02
Exp09025	left	cell5	cell5a	2.9	148.94	0.0194709	86	21.5	NA	NA	96	103	0.02
Exp09025	left	cell5	cell5a	2.79	148.18	0.0188285	87	21.75	NA	NA	96	95	0.02
Exp09025	left	cell5	cell5a	2.21	141.6	0.0156073	88	22	NA	NA	96	119	0.02
Exp09025	left	cell5	cell5a	2.44	158.06	0.0154372	89	22.25	NA	NA	96	109	0.02
Exp09025	left	cell5	cell5a	2.84	149.77	0.0189624	90	22.5	NA	NA	96	116	0.02
Exp09025	left	cell5	cell5a	2.44	152.88	0.0159602	91	22.75	NA	NA	96	116	0.02
Exp09025	left	cell5	cell5a	2.43	147.41	0.0164846	92	23	NA	NA	96	135	0.02
Exp09025	left	cell5	cell5a	2.24	131.54	0.017029	93	23.25	NA	NA	96	127	0.02
Exp09025	left	cell5	cell5a	2.63	151.55	0.017354	94	23.5	NA	NA	96	111	0.02
Exp09025	left	cell5	cell5a	2.24	139.81	0.0160217	95	23.75	NA	NA	96	125	0.02
Exp09025	left	cell5	cell5a	2.07	147.87	0.0139988	96	24	NA	NA	96	119	0.02
Exp09025	left	cell5	cell5b	2.42	180.99	0.0133709	64	16	NA	NA	96	89	0.02
Exp09025	left	cell5	cell5b	2.42	161.73	0.0149632	65	16.25	NA	NA	96	84	0.02
Exp09025	left	cell5	cell5b	2.03	153.06	0.0132628	66	16.5	NA	NA	96	97	0.02
Exp09025	left	cell5	cell5b	1.71	154.38	0.0110766	67	16.75	NA	NA	96	101	0.02
Exp09025	left	cell5	cell5b	2.22	155.88	0.0142417	68	17	NA	NA	96	98	0.02
Exp09025	left	cell5	cell5b	1.68	145.49	0.0115472	69	17.25	NA	NA	96	96	0.02
Exp09025	left	cell5	cell5b	2.16	148.04	0.0145907	70	17.5	NA	NA	96	102	0.02
Exp09025	left	cell5	cell5b	2.19	147.32	0.0148656	71	17.75	NA	NA	96	99	0.02
Exp09025	left	cell5	cell5b	1.91	145.07	0.0131661	72	18	NA	NA	96	101	0.02
Exp09025	left	cell5	cell5b	1.75	141.06	0.0124061	73	18.25	NA	NA	96	113	0.02
Exp09025	left	cell5	cell5b	2.34	144.77	0.0161636	74	18.5	NA	NA	96	106	0.02
Exp09025	left	cell5	cell5b	1.79	144.5	0.0123875	75	18.75	NA	NA	96	92	0.02
Exp09025	left	cell5	cell5b	1.95	148.59	0.0131234	76	19	NA	NA	96	96	0.02
Exp09025	left	cell5	cell5b	2.43	136.87	0.0177541	77	19.25	NA	NA	96	103	0.02
Exp09025	left	cell5	cell5b	2.61	143.64	0.0181704	78	19.5	NA	NA	96	99	0.02
Exp09025	left	cell5	cell5b	2.06	134.8	0.0152819	79	19.75	NA	NA	96	103	0.02
Exp09025	left	cell5	cell5b	1.64	126.28	0.012987	80	20	NA	NA	96	113	0.02
Exp09025	left	cell5	cell5b	2.2	146.12	0.0150561	81	20.25	NA	NA	96	93	0.02
Exp09025	left	cell5	cell5b	2.56	130.15	0.0196696	82	20.5	NA	NA	96	117	0.02
Exp09025	left	cell5	cell5b	1.94	122.52	0.0158342	83	20.75	NA	NA	96	108	0.02
Exp09025	left	cell5	cell5b	2.62	132.83	0.0197245	84	21	NA	NA	96	110	0.02
Exp09025	left	cell5	cell5b	2.01	137.44	0.0146246	85	21.25	NA	NA	96	85	0.02
Exp09025	left	cell5	cell5b	2.53	141.61	0.017866	86	21.5	NA	NA	96	109	0.02
Exp09025	left	cell5	cell5b	2.28	137.19	0.0166193	87	21.75	NA	NA	96	112	0.02
Exp09025	left	cell5	cell5b	2.83	137.95	0.0205147	88	22	NA	NA	96	106	0.02
Exp09025	left	cell5	cell5b	2.53	141.88	0.017832	89	22.25	NA	NA	96	68	0.02
Exp09025	left	cell5	cell5b	2.34	141.51	0.0165359	90	22.5	NA	NA	96	107	0.02
Exp09025	left	cell5	cell5b	2.56	145.14	0.0176381	91	22.75	NA	NA	96	105	0.02
Exp09025	left	cell5	cell5b	2.2	141.16	0.0155852	92	23	NA	NA	96	110	0.02
Exp09025	left	cell5	cell5b	2.1	130.43	0.0161006	93	23.25	NA	NA	96	97	0.02
Exp09025	left	cell5	cell5b	2.3	130.77	0.0175881	94	23.5	NA	NA	96	106	0.02
Exp09025	left	cell5	cell5b	2.1	144.87	0.0144958	95	23.75	NA	NA	96	83	0.02
Exp09025	left	cell5	cell5b	1.82	140.13	0.0129879	96	24	NA	NA	96	103	0.02
Exp09025	lowerleft	cell1	cell1	1.99	117.36	0.0169564	1	0.25	NA	53	NA	87	0.02
Exp09025	lowerleft	cell1	cell1	1.75	127.8	0.0136933	2	0.5	NA	53	NA	75	0.02
Exp09025	lowerleft	cell1	cell1	2.21	116.73	0.0189326	3	0.75	NA	53	NA	84	0.02
Exp09025	lowerleft	cell1	cell1	1.59	111.74	0.0142295	4	1	NA	53	NA	93	0.02
Exp09025	lowerleft	cell1	cell1	1.85	124.62	0.0148451	5	1.25	NA	53	NA	72	0.02
Exp09025	lowerleft	cell1	cell1	2.42	120.31	0.0201147	6	1.5	NA	53	NA	77	0.02
Exp09025	lowerleft	cell1	cell1	1.14	106.01	0.0107537	7	1.75	NA	53	NA	91	0.02
Exp09025	lowerleft	cell1	cell1	2.76	139.99	0.0197157	8	2	NA	53	NA	76	0.02
Exp09025	lowerleft	cell1	cell1	1.7	132.67	0.0128137	9	2.25	NA	53	NA	87	0.02
Exp09025	lowerleft	cell1	cell1	2.21	135.13	0.0163546	10	2.5	NA	53	NA	90	0.02
Exp09025	lowerleft	cell1	cell1	2.23	150.06	0.0148607	11	2.75	NA	53	NA	86	0.02
Exp09025	lowerleft	cell1	cell1	1.54	135.72	0.0113469	12	3	NA	53	NA	82	0.02
Exp09025	lowerleft	cell1	cell1	1.83	119.98	0.0152525	13	3.25	NA	53	NA	82	0.02
Exp09025	lowerleft	cell1	cell1	2.18	135.02	0.0161458	14	3.5	NA	53	NA	88	0.02
Exp09025	lowerleft	cell1	cell1	3.6	159.71	0.0225409	15	3.75	NA	53	NA	85	0.02
Exp09025	lowerleft	cell1	cell1	3.52	161.26	0.0218281	16	4	NA	53	NA	93	0.02
Exp09025	lowerleft	cell1	cell1	3.26	175.34	0.0185924	17	4.25	NA	53	NA	88	0.02
Exp09025	lowerleft	cell1	cell1	5.12	170.98	0.029945	18	4.5	NA	53	NA	90	0.02
Exp09025	lowerleft	cell1	cell1	5.23	186.58	0.0280309	19	4.75	NA	53	NA	86	0.02
Exp09025	lowerleft	cell1	cell1	5.32	166.07	0.0320347	20	5	NA	53	NA	96	0.02
Exp09025	lowerleft	cell1	cell1	6.63	172.73	0.0383836	21	5.25	NA	53	NA	93	0.02
Exp09025	lowerleft	cell1	cell1	7.01	171.38	0.0409033	22	5.5	NA	53	NA	92	0.02
Exp09025	lowerleft	cell1	cell1	9.36	176.26	0.0531034	23	5.75	NA	53	NA	97	0.02
Exp09025	lowerleft	cell1	cell1	10.02	174.33	0.0574772	24	6	NA	53	NA	97	0.02
Exp09025	lowerleft	cell1	cell1	10.77	178.07	0.0604818	25	6.25	NA	53	NA	101	0.02
Exp09025	lowerleft	cell1	cell1	13.74	184.03	0.0746617	26	6.5	NA	53	NA	93	0.02
Exp09025	lowerleft	cell1	cell1	13.95	173.96	0.0801908	27	6.75	NA	53	NA	98	0.02
Exp09025	lowerleft	cell1	cell1	13.56	176.99	0.0766145	28	7	NA	53	NA	99	0.02
Exp09025	lowerleft	cell1	cell1	16.12	179.23	0.0899403	29	7.25	NA	53	NA	95	0.02
Exp09025	lowerleft	cell1	cell1	16.57	176.55	0.0938544	30	7.5	NA	53	NA	95	0.02
Exp09025	lowerleft	cell1	cell1	17.11	176.33	0.097034	31	7.75	NA	53	NA	97	0.02
Exp09025	lowerleft	cell1	cell1	15.8	174.52	0.090534	32	8	NA	53	NA	99	0.02
Exp09025	lowerleft	cell1	cell1	15.32	172.77	0.0886728	33	8.25	NA	53	NA	105	0.02
Exp09025	lowerleft	cell1	cell1	15.88	177.84	0.0892937	34	8.5	NA	53	NA	106	0.02
Exp09025	lowerleft	cell1	cell1	16.53	171.87	0.0961773	35	8.75	NA	53	NA	107	0.02
Exp09025	lowerleft	cell1	cell1	16.7	170.95	0.0976894	36	9	NA	53	NA	100	0.02
Exp09025	lowerleft	cell1	cell1	14.77	159.39	0.0926658	37	9.25	NA	53	NA	100	0.02
Exp09025	lowerleft	cell1	cell1	14.01	166.86	0.0839626	38	9.5	NA	53	NA	112	0.02
Exp09025	lowerleft	cell1	cell1	12.13	167.88	0.072254	39	9.75	NA	53	NA	119	0.02
Exp09025	lowerleft	cell1	cell1	10.63	164.26	0.0647145	40	10	NA	53	NA	117	0.02
Exp09025	lowerleft	cell1	cell1	11.79	173	0.0681503	41	10.25	NA	53	NA	120	0.02
Exp09025	lowerleft	cell1	cell1	8.09	166.12	0.0486997	42	10.5	NA	53	NA	126	0.02
Exp09025	lowerleft	cell1	cell1	8.86	169.8	0.052179	43	10.75	NA	53	NA	131	0.02
Exp09025	lowerleft	cell1	cell1	8.02	182.22	0.0440127	44	11	NA	53	NA	118	0.02
Exp09025	lowerleft	cell1	cell1	7.61	179.13	0.0424831	45	11.25	NA	53	NA	118	0.02
Exp09025	lowerleft	cell1	cell1	7.77	182.5	0.0425753	46	11.5	NA	53	NA	119	0.02
Exp09025	lowerleft	cell1	cell1	6.32	161.02	0.0392498	47	11.75	NA	53	NA	117	0.02
Exp09025	lowerleft	cell1	cell1	7.19	173.41	0.0414624	48	12	NA	53	NA	121	0.02
Exp09025	lowerleft	cell1	cell1	6.46	186.21	0.034692	49	12.25	NA	53	NA	109	0.02
Exp09025	lowerleft	cell1	cell1	5.52	189.66	0.0291047	50	12.5	NA	53	NA	121	0.02
Exp09025	lowerleft	cell1	cell1	5.07	196.84	0.025757	51	12.75	NA	53	NA	116	0.02
Exp09025	lowerleft	cell1	cell1	4.66	202.98	0.0229579	52	13	NA	53	NA	101	0.02
Exp09025	lowerleft	cell1	cell1	2.76	239.41	0.0115283	53	13.25	NA	53	NA	58	0.02
Exp09025	lowerleft	cell1	cell1a	2.58	223.81	0.0115276	54	13.5	NA	NA	96	48	0.02
Exp09025	lowerleft	cell1	cell1a	3.29	158.1	0.0208096	55	13.75	NA	NA	96	62	0.02
Exp09025	lowerleft	cell1	cell1a	2.94	150.41	0.0195466	56	14	NA	NA	96	68	0.02
Exp09025	lowerleft	cell1	cell1a	2.24	145.47	0.0153984	57	14.25	NA	NA	96	75	0.02
Exp09025	lowerleft	cell1	cell1a	2.12	143	0.0148252	58	14.5	NA	NA	96	80	0.02
Exp09025	lowerleft	cell1	cell1a	1.94	147.88	0.0131187	59	14.75	NA	NA	96	86	0.02
Exp09025	lowerleft	cell1	cell1a	2.66	150.89	0.0176287	60	15	NA	NA	96	70	0.02
Exp09025	lowerleft	cell1	cell1a	2.58	148.23	0.0174054	61	15.25	NA	NA	96	74	0.02
Exp09025	lowerleft	cell1	cell1a	3.1	145.61	0.0212897	62	15.5	NA	NA	96	87	0.02
Exp09025	lowerleft	cell1	cell1a	2.77	152.15	0.0182057	63	15.75	NA	NA	96	74	0.02
Exp09025	lowerleft	cell1	cell1a	2.82	155.28	0.0181607	64	16	NA	NA	96	82	0.02
Exp09025	lowerleft	cell1	cell1a	2.75	146.94	0.0187151	65	16.25	NA	NA	96	79	0.02
Exp09025	lowerleft	cell1	cell1a	1.82	145.12	0.0125413	66	16.5	NA	NA	96	84	0.02
Exp09025	lowerleft	cell1	cell1a	2.53	148.68	0.0170164	67	16.75	NA	NA	96	90	0.02
Exp09025	lowerleft	cell1	cell1a	3.01	144.74	0.0207959	68	17	NA	NA	96	78	0.02
Exp09025	lowerleft	cell1	cell1a	2.78	153.78	0.0180778	69	17.25	NA	NA	96	81	0.02
Exp09025	lowerleft	cell1	cell1a	2.74	150.9	0.0181577	70	17.5	NA	NA	96	78	0.02
Exp09025	lowerleft	cell1	cell1a	3.48	155.23	0.0224183	71	17.75	NA	NA	96	79	0.02
Exp09025	lowerleft	cell1	cell1a	3.06	154.24	0.0198392	72	18	NA	NA	96	87	0.02
Exp09025	lowerleft	cell1	cell1a	2.31	150.33	0.0153662	73	18.25	NA	NA	96	85	0.02
Exp09025	lowerleft	cell1	cell1a	2.9	132.6	0.0218703	74	18.5	NA	NA	96	98	0.02
Exp09025	lowerleft	cell1	cell1a	2.05	131.2	0.015625	75	18.75	NA	NA	96	100	0.02
Exp09025	lowerleft	cell1	cell1a	2.79	153.72	0.0181499	76	19	NA	NA	96	76	0.02
Exp09025	lowerleft	cell1	cell1a	2.32	133.28	0.017407	77	19.25	NA	NA	96	95	0.02
Exp09025	lowerleft	cell1	cell1a	2.33	149.09	0.0156281	78	19.5	NA	NA	96	81	0.02
Exp09025	lowerleft	cell1	cell1a	2.61	153.87	0.0169624	79	19.75	NA	NA	96	85	0.02
Exp09025	lowerleft	cell1	cell1a	3.11	153.03	0.0203228	80	20	NA	NA	96	88	0.02
Exp09025	lowerleft	cell1	cell1a	1.88	154.4	0.0121762	81	20.25	NA	NA	96	92	0.02
Exp09025	lowerleft	cell1	cell1a	2.38	163.32	0.0145726	82	20.5	NA	NA	96	82	0.02
Exp09025	lowerleft	cell1	cell1a	2.83	173.73	0.0162896	83	20.75	NA	NA	96	78	0.02
Exp09025	lowerleft	cell1	cell1a	2.65	162.97	0.0162607	84	21	NA	NA	96	89	0.02
Exp09025	lowerleft	cell1	cell1a	3.47	164.81	0.0210545	85	21.25	NA	NA	96	91	0.02
Exp09025	lowerleft	cell1	cell1a	2.54	169.4	0.0149941	86	21.5	NA	NA	96	85	0.02
Exp09025	lowerleft	cell1	cell1a	3.07	158.52	0.0193666	87	21.75	NA	NA	96	105	0.02
Exp09025	lowerleft	cell1	cell1a	3.53	169.33	0.0208469	88	22	NA	NA	96	88	0.02
Exp09025	lowerleft	cell1	cell1a	3.27	161.5	0.0202477	89	22.25	NA	NA	96	101	0.02
Exp09025	lowerleft	cell1	cell1a	3.57	170.83	0.020898	90	22.5	NA	NA	96	105	0.02
Exp09025	lowerleft	cell1	cell1a	4.61	177.26	0.026007	91	22.75	NA	NA	96	98	0.02
Exp09025	lowerleft	cell1	cell1a	3.94	173.55	0.0227024	92	23	NA	NA	96	95	0.02
Exp09025	lowerleft	cell1	cell1a	4.02	180.71	0.0222456	93	23.25	NA	NA	96	91	0.02
Exp09025	lowerleft	cell1	cell1a	3.13	182.63	0.0171385	94	23.5	NA	NA	96	82	0.02
Exp09025	lowerleft	cell1	cell1a	4.01	166.04	0.0241508	95	23.75	NA	NA	96	83	0.02
Exp09025	lowerleft	cell1	cell1a	3.55	178.67	0.019869	96	24	NA	NA	96	84	0.02
Exp09025	lowerleft	cell1	cell1b	2.65	230.81	0.0114813	54	13.5	NA	NA	96	37	0.02
Exp09025	lowerleft	cell1	cell1b	2.64	176.45	0.0149617	55	13.75	NA	NA	96	67	0.02
Exp09025	lowerleft	cell1	cell1b	2.04	170.76	0.0119466	56	14	NA	NA	96	74	0.02
Exp09025	lowerleft	cell1	cell1b	2.32	168.44	0.0137734	57	14.25	NA	NA	96	78	0.02
Exp09025	lowerleft	cell1	cell1b	1.99	164.2	0.0121194	58	14.5	NA	NA	96	74	0.02
Exp09025	lowerleft	cell1	cell1b	3.63	169.73	0.0213869	59	14.75	NA	NA	96	70	0.02
Exp09025	lowerleft	cell1	cell1b	3.23	162.65	0.0198586	60	15	NA	NA	96	75	0.02
Exp09025	lowerleft	cell1	cell1b	1.79	146.84	0.0121901	61	15.25	NA	NA	96	76	0.02
Exp09025	lowerleft	cell1	cell1b	2.72	138.54	0.0196333	62	15.5	NA	NA	96	82	0.02
Exp09025	lowerleft	cell1	cell1b	2.38	154.88	0.0153667	63	15.75	NA	NA	96	74	0.02
Exp09025	lowerleft	cell1	cell1b	2.05	154.27	0.0132884	64	16	NA	NA	96	74	0.02
Exp09025	lowerleft	cell1	cell1b	1.95	148.77	0.0131075	65	16.25	NA	NA	96	88	0.02
Exp09025	lowerleft	cell1	cell1b	2.36	138.83	0.0169992	66	16.5	NA	NA	96	83	0.02
Exp09025	lowerleft	cell1	cell1b	2.37	147.51	0.0160667	67	16.75	NA	NA	96	65	0.02
Exp09025	lowerleft	cell1	cell1b	2.32	145.42	0.0159538	68	17	NA	NA	96	74	0.02
Exp09025	lowerleft	cell1	cell1b	2.08	144.22	0.0144224	69	17.25	NA	NA	96	88	0.02
Exp09025	lowerleft	cell1	cell1b	2.48	139.73	0.0177485	70	17.5	NA	NA	96	88	0.02
Exp09025	lowerleft	cell1	cell1b	1.8	135.01	0.0133323	71	17.75	NA	NA	96	91	0.02
Exp09025	lowerleft	cell1	cell1b	2.07	134.78	0.0153584	72	18	NA	NA	96	104	0.02
Exp09025	lowerleft	cell1	cell1b	2.77	140.1	0.0197716	73	18.25	NA	NA	96	90	0.02
Exp09025	lowerleft	cell1	cell1b	1.89	139.86	0.0135135	74	18.5	NA	NA	96	100	0.02
Exp09025	lowerleft	cell1	cell1b	1.83	135.46	0.0135095	75	18.75	NA	NA	96	99	0.02
Exp09025	lowerleft	cell1	cell1b	2.74	134.56	0.0203627	76	19	NA	NA	96	107	0.02
Exp09025	lowerleft	cell1	cell1b	1.73	146.66	0.011796	77	19.25	NA	NA	96	103	0.02
Exp09025	lowerleft	cell1	cell1b	2.64	151.9	0.0173799	78	19.5	NA	NA	96	98	0.02
Exp09025	lowerleft	cell1	cell1b	2.58	141.75	0.0182011	79	19.75	NA	NA	96	109	0.02
Exp09025	lowerleft	cell1	cell1b	1.54	140.11	0.0109914	80	20	NA	NA	96	107	0.02
Exp09025	lowerleft	cell1	cell1b	2.13	145.48	0.0146412	81	20.25	NA	NA	96	108	0.02
Exp09025	lowerleft	cell1	cell1b	2.82	153.75	0.0183415	82	20.5	NA	NA	96	114	0.02
Exp09025	lowerleft	cell1	cell1b	1.97	164.32	0.0119888	83	20.75	NA	NA	96	100	0.02
Exp09025	lowerleft	cell1	cell1b	2.21	156.26	0.0141431	84	21	NA	NA	96	107	0.02
Exp09025	lowerleft	cell1	cell1b	2.26	162.75	0.0138863	85	21.25	NA	NA	96	112	0.02
Exp09025	lowerleft	cell1	cell1b	2.84	159.61	0.0177934	86	21.5	NA	NA	96	112	0.02
Exp09025	lowerleft	cell1	cell1b	2.68	170.05	0.0157601	87	21.75	NA	NA	96	101	0.02
Exp09025	lowerleft	cell1	cell1b	2.61	170.1	0.0153439	88	22	NA	NA	96	114	0.02
Exp09025	lowerleft	cell1	cell1b	2.64	176.17	0.0149855	89	22.25	NA	NA	96	112	0.02
Exp09025	lowerleft	cell1	cell1b	2.6	179.48	0.0144863	90	22.5	NA	NA	96	111	0.02
Exp09025	lowerleft	cell1	cell1b	2.67	183.4	0.0145583	91	22.75	NA	NA	96	117	0.02
Exp09025	lowerleft	cell1	cell1b	2.86	180.62	0.0158343	92	23	NA	NA	96	121	0.02
Exp09025	lowerleft	cell1	cell1b	2.37	182.14	0.013012	93	23.25	NA	NA	96	116	0.02
Exp09025	lowerleft	cell1	cell1b	3.21	171.38	0.0187303	94	23.5	NA	NA	96	105	0.02
Exp09025	lowerleft	cell1	cell1b	3.06	177.79	0.0172113	95	23.75	NA	NA	96	109	0.02
Exp09025	lowerleft	cell1	cell1b	3.59	190.46	0.0188491	96	24	NA	NA	96	90	0.02
Exp09025	lowerleft	cell2	cell2	2.28	133.28	0.0171068	1	0.25	66	NA	NA	89	0.02
Exp09025	lowerleft	cell2	cell2	2.17	141.17	0.0153715	2	0.5	66	NA	NA	92	0.02
Exp09025	lowerleft	cell2	cell2	1.85	145.71	0.0126965	3	0.75	66	NA	NA	85	0.02
Exp09025	lowerleft	cell2	cell2	2.38	147.72	0.0161116	4	1	66	NA	NA	90	0.02
Exp09025	lowerleft	cell2	cell2	2.55	136.86	0.0186322	5	1.25	66	NA	NA	93	0.02
Exp09025	lowerleft	cell2	cell2	1.79	134.62	0.0132967	6	1.5	66	NA	NA	100	0.02
Exp09025	lowerleft	cell2	cell2	1.5	145.62	0.0103008	7	1.75	66	NA	NA	78	0.02
Exp09025	lowerleft	cell2	cell2	1.63	142.62	0.011429	8	2	66	NA	NA	97	0.02
Exp09025	lowerleft	cell2	cell2	1.59	145.22	0.0109489	9	2.25	66	NA	NA	86	0.02
Exp09025	lowerleft	cell2	cell2	2.12	149.95	0.014138	10	2.5	66	NA	NA	81	0.02
Exp09025	lowerleft	cell2	cell2	2.05	153.51	0.0133542	11	2.75	66	NA	NA	88	0.02
Exp09025	lowerleft	cell2	cell2	1.83	157.66	0.0116073	12	3	66	NA	NA	86	0.02
Exp09025	lowerleft	cell2	cell2	1.75	153.89	0.0113718	13	3.25	66	NA	NA	92	0.02
Exp09025	lowerleft	cell2	cell2	2.87	169.97	0.0168853	14	3.5	66	NA	NA	77	0.02
Exp09025	lowerleft	cell2	cell2	2.64	165.72	0.0159305	15	3.75	66	NA	NA	86	0.02
Exp09025	lowerleft	cell2	cell2	3.08	162.72	0.0189282	16	4	66	NA	NA	85	0.02
Exp09025	lowerleft	cell2	cell2	3.88	183.46	0.021149	17	4.25	66	NA	NA	76	0.02
Exp09025	lowerleft	cell2	cell2	4.18	186.57	0.0224045	18	4.5	66	NA	NA	74	0.02
Exp09025	lowerleft	cell2	cell2	5.94	178.36	0.0333034	19	4.75	66	NA	NA	94	0.02
Exp09025	lowerleft	cell2	cell2	6.34	182.35	0.0347683	20	5	66	NA	NA	86	0.02
Exp09025	lowerleft	cell2	cell2	7.27	177.28	0.0410086	21	5.25	66	NA	NA	95	0.02
Exp09025	lowerleft	cell2	cell2	8.14	175.12	0.0464824	22	5.5	66	NA	NA	97	0.02
Exp09025	lowerleft	cell2	cell2	7.18	198.81	0.0361149	23	5.75	66	NA	NA	84	0.02
Exp09025	lowerleft	cell2	cell2	9.22	171.22	0.0538488	24	6	66	NA	NA	94	0.02
Exp09025	lowerleft	cell2	cell2	9.09	172.89	0.0525768	25	6.25	66	NA	NA	97	0.02
Exp09025	lowerleft	cell2	cell2	10.9	180.89	0.0602576	26	6.5	66	NA	NA	94	0.02
Exp09025	lowerleft	cell2	cell2	9.53	172.71	0.0551792	27	6.75	66	NA	NA	95	0.02
Exp09025	lowerleft	cell2	cell2	9.05	174.71	0.0518001	28	7	66	NA	NA	95	0.02
Exp09025	lowerleft	cell2	cell2	12.22	175.61	0.069586	29	7.25	66	NA	NA	93	0.02
Exp09025	lowerleft	cell2	cell2	12.41	168	0.073869	30	7.5	66	NA	NA	100	0.02
Exp09025	lowerleft	cell2	cell2	10.97	177.97	0.0616396	31	7.75	66	NA	NA	104	0.02
Exp09025	lowerleft	cell2	cell2	11.28	185.23	0.0608973	32	8	66	NA	NA	88	0.02
Exp09025	lowerleft	cell2	cell2	11.08	177.58	0.0623944	33	8.25	66	NA	NA	106	0.02
Exp09025	lowerleft	cell2	cell2	11.56	186.93	0.0618413	34	8.5	66	NA	NA	96	0.02
Exp09025	lowerleft	cell2	cell2	10.02	169.55	0.0590976	35	8.75	66	NA	NA	110	0.02
Exp09025	lowerleft	cell2	cell2	8.69	163.82	0.053046	36	9	66	NA	NA	112	0.02
Exp09025	lowerleft	cell2	cell2	10.26	171.9	0.0596859	37	9.25	66	NA	NA	105	0.02
Exp09025	lowerleft	cell2	cell2	9.65	163.75	0.0589313	38	9.5	66	NA	NA	75	0.02
Exp09025	lowerleft	cell2	cell2	7.97	165.73	0.0480903	39	9.75	66	NA	NA	110	0.02
Exp09025	lowerleft	cell2	cell2	8.75	161.02	0.0543411	40	10	66	NA	NA	114	0.02
Exp09025	lowerleft	cell2	cell2	8.25	166.28	0.0496151	41	10.25	66	NA	NA	110	0.02
Exp09025	lowerleft	cell2	cell2	7.15	167.87	0.0425925	42	10.5	66	NA	NA	107	0.02
Exp09025	lowerleft	cell2	cell2	8.7	158.28	0.0549659	43	10.75	66	NA	NA	112	0.02
Exp09025	lowerleft	cell2	cell2	6.86	177.74	0.0385957	44	11	66	NA	NA	100	0.02
Exp09025	lowerleft	cell2	cell2	6.66	162.84	0.040899	45	11.25	66	NA	NA	93	0.02
Exp09025	lowerleft	cell2	cell2	5.25	160.1	0.032792	46	11.5	66	NA	NA	81	0.02
Exp09025	lowerleft	cell2	cell2	7.03	163.84	0.0429077	47	11.75	66	NA	NA	103	0.02
Exp09025	lowerleft	cell2	cell2	6.58	158.25	0.0415798	48	12	66	NA	NA	116	0.02
Exp09025	lowerleft	cell2	cell2	6.07	162.7	0.0373079	49	12.25	66	NA	NA	94	0.02
Exp09025	lowerleft	cell2	cell2	6.69	170.73	0.0391847	50	12.5	66	NA	NA	127	0.02
Exp09025	lowerleft	cell2	cell2	5.39	163.28	0.0330108	51	12.75	66	NA	NA	108	0.02
Exp09025	lowerleft	cell2	cell2	6.11	182.35	0.033507	52	13	66	NA	NA	122	0.02
Exp09025	lowerleft	cell2	cell2	4.86	171.54	0.0283316	53	13.25	66	NA	NA	122	0.02
Exp09025	lowerleft	cell2	cell2	5.33	185.72	0.0286991	54	13.5	66	NA	NA	125	0.02
Exp09025	lowerleft	cell2	cell2	5.15	183.11	0.0281252	55	13.75	66	NA	NA	124	0.02
Exp09025	lowerleft	cell2	cell2	4.48	188.89	0.0237175	56	14	66	NA	NA	129	0.02
Exp09025	lowerleft	cell2	cell2	4.16	182.68	0.0227721	57	14.25	66	NA	NA	123	0.02
Exp09025	lowerleft	cell2	cell2	4.32	179.29	0.024095	58	14.5	66	NA	NA	142	0.02
Exp09025	lowerleft	cell2	cell2	4.15	172.92	0.0239995	59	14.75	66	NA	NA	150	0.02
Exp09025	lowerleft	cell2	cell2	4.32	181.7	0.0237755	60	15	66	NA	NA	145	0.02
Exp09025	lowerleft	cell2	cell2	3.91	181.52	0.0215403	61	15.25	66	NA	NA	139	0.02
Exp09025	lowerleft	cell2	cell2	3.33	181.83	0.0183138	62	15.5	66	NA	NA	149	0.02
Exp09025	lowerleft	cell2	cell2	4.52	188.72	0.0239508	63	15.75	66	NA	NA	143	0.02
Exp09025	lowerleft	cell2	cell2	3.48	194.99	0.0178471	64	16	66	NA	NA	126	0.02
Exp09025	lowerleft	cell2	cell2	3.25	179.18	0.0181382	65	16.25	66	NA	NA	138	0.02
Exp09025	lowerleft	cell2	cell2	2.9	149.52	0.0193954	66	16.5	66	NA	NA	134	0.02
Exp09025	lowerleft	cell3	cell3	1.41	144.06	0.00978759	1	0.25	NA	74	NA	83	0.02
Exp09025	lowerleft	cell3	cell3	1.62	136.06	0.0119065	2	0.5	NA	74	NA	94	0.02
Exp09025	lowerleft	cell3	cell3	1.68	135.46	0.0124022	3	0.75	NA	74	NA	84	0.02
Exp09025	lowerleft	cell3	cell3	1.91	141.68	0.0134811	4	1	NA	74	NA	81	0.02
Exp09025	lowerleft	cell3	cell3	2.22	134.86	0.0164615	5	1.25	NA	74	NA	78	0.02
Exp09025	lowerleft	cell3	cell3	2.22	140.59	0.0157906	6	1.5	NA	74	NA	86	0.02
Exp09025	lowerleft	cell3	cell3	2.32	149.17	0.0155527	7	1.75	NA	74	NA	82	0.02
Exp09025	lowerleft	cell3	cell3	1.95	138.68	0.0140611	8	2	NA	74	NA	102	0.02
Exp09025	lowerleft	cell3	cell3	1.79	152.86	0.0117101	9	2.25	NA	74	NA	73	0.02
Exp09025	lowerleft	cell3	cell3	2.17	154.64	0.0140326	10	2.5	NA	74	NA	78	0.02
Exp09025	lowerleft	cell3	cell3	1.65	131.51	0.0125466	11	2.75	NA	74	NA	93	0.02
Exp09025	lowerleft	cell3	cell3	2.1	156.84	0.0133894	12	3	NA	74	NA	82	0.02
Exp09025	lowerleft	cell3	cell3	2	163.34	0.0122444	13	3.25	NA	74	NA	82	0.02
Exp09025	lowerleft	cell3	cell3	2.13	160.31	0.0132868	14	3.5	NA	74	NA	86	0.02
Exp09025	lowerleft	cell3	cell3	2.47	160.92	0.0153492	15	3.75	NA	74	NA	86	0.02
Exp09025	lowerleft	cell3	cell3	2.68	163.38	0.0164035	16	4	NA	74	NA	85	0.02
Exp09025	lowerleft	cell3	cell3	3.8	165.48	0.0229635	17	4.25	NA	74	NA	87	0.02
Exp09025	lowerleft	cell3	cell3	2.99	164.05	0.0182262	18	4.5	NA	74	NA	79	0.02
Exp09025	lowerleft	cell3	cell3	4.15	168.85	0.024578	19	4.75	NA	74	NA	88	0.02
Exp09025	lowerleft	cell3	cell3	3.8	181.88	0.0208929	20	5	NA	74	NA	82	0.02
Exp09025	lowerleft	cell3	cell3	3.2	164.29	0.0194778	21	5.25	NA	74	NA	84	0.02
Exp09025	lowerleft	cell3	cell3	5.27	160.06	0.0329252	22	5.5	NA	74	NA	95	0.02
Exp09025	lowerleft	cell3	cell3	5.08	177.54	0.0286133	23	5.75	NA	74	NA	78	0.02
Exp09025	lowerleft	cell3	cell3	4.92	177.49	0.0277199	24	6	NA	74	NA	83	0.02
Exp09025	lowerleft	cell3	cell3	6.3	161.68	0.0389659	25	6.25	NA	74	NA	102	0.02
Exp09025	lowerleft	cell3	cell3	7.33	160.52	0.0456641	26	6.5	NA	74	NA	92	0.02
Exp09025	lowerleft	cell3	cell3	8.74	169.49	0.0515665	27	6.75	NA	74	NA	90	0.02
Exp09025	lowerleft	cell3	cell3	9.21	177.19	0.0519781	28	7	NA	74	NA	84	0.02
Exp09025	lowerleft	cell3	cell3	6.83	164.99	0.0413964	29	7.25	NA	74	NA	101	0.02
Exp09025	lowerleft	cell3	cell3	8.62	177.05	0.0486868	30	7.5	NA	74	NA	98	0.02
Exp09025	lowerleft	cell3	cell3	8.59	176.85	0.0485722	31	7.75	NA	74	NA	98	0.02
Exp09025	lowerleft	cell3	cell3	8.59	183.09	0.0469168	32	8	NA	74	NA	96	0.02
Exp09025	lowerleft	cell3	cell3	9.57	190.56	0.0502204	33	8.25	NA	74	NA	93	0.02
Exp09025	lowerleft	cell3	cell3	8.47	180.32	0.0469721	34	8.5	NA	74	NA	99	0.02
Exp09025	lowerleft	cell3	cell3	8.35	186.85	0.0446883	35	8.75	NA	74	NA	84	0.02
Exp09025	lowerleft	cell3	cell3	7.8	171.43	0.0454996	36	9	NA	74	NA	98	0.02
Exp09025	lowerleft	cell3	cell3	7.33	165.36	0.0443275	37	9.25	NA	74	NA	105	0.02
Exp09025	lowerleft	cell3	cell3	8	164.76	0.0485555	38	9.5	NA	74	NA	96	0.02
Exp09025	lowerleft	cell3	cell3	5.85	156.27	0.0374352	39	9.75	NA	74	NA	85	0.02
Exp09025	lowerleft	cell3	cell3	6.5	159.05	0.0408677	40	10	NA	74	NA	118	0.02
Exp09025	lowerleft	cell3	cell3	6.12	164.43	0.0372195	41	10.25	NA	74	NA	114	0.02
Exp09025	lowerleft	cell3	cell3	6.37	153.04	0.0416231	42	10.5	NA	74	NA	125	0.02
Exp09025	lowerleft	cell3	cell3	6.03	161.71	0.037289	43	10.75	NA	74	NA	117	0.02
Exp09025	lowerleft	cell3	cell3	7.16	164.06	0.0436426	44	11	NA	74	NA	116	0.02
Exp09025	lowerleft	cell3	cell3	5.83	176.77	0.0329807	45	11.25	NA	74	NA	114	0.02
Exp09025	lowerleft	cell3	cell3	6.16	173.77	0.0354492	46	11.5	NA	74	NA	110	0.02
Exp09025	lowerleft	cell3	cell3	6.07	175.33	0.0346204	47	11.75	NA	74	NA	125	0.02
Exp09025	lowerleft	cell3	cell3	5.93	183.83	0.0322581	48	12	NA	74	NA	114	0.02
Exp09025	lowerleft	cell3	cell3	5.15	179.97	0.0286159	49	12.25	NA	74	NA	117	0.02
Exp09025	lowerleft	cell3	cell3	5.16	164.91	0.0312898	50	12.5	NA	74	NA	107	0.02
Exp09025	lowerleft	cell3	cell3	4.4	155.27	0.0283377	51	12.75	NA	74	NA	105	0.02
Exp09025	lowerleft	cell3	cell3	4.49	156	0.0287821	52	13	NA	74	NA	119	0.02
Exp09025	lowerleft	cell3	cell3	4.29	161.86	0.0265044	53	13.25	NA	74	NA	129	0.02
Exp09025	lowerleft	cell3	cell3	3.76	170.09	0.0221059	54	13.5	NA	74	NA	112	0.02
Exp09025	lowerleft	cell3	cell3	4.18	166.39	0.0251217	55	13.75	NA	74	NA	103	0.02
Exp09025	lowerleft	cell3	cell3	3.36	158.64	0.02118	56	14	NA	74	NA	136	0.02
Exp09025	lowerleft	cell3	cell3	3.39	175.38	0.0193295	57	14.25	NA	74	NA	105	0.02
Exp09025	lowerleft	cell3	cell3	3.89	157.7	0.0246671	58	14.5	NA	74	NA	120	0.02
Exp09025	lowerleft	cell3	cell3	3.35	177.6	0.0188626	59	14.75	NA	74	NA	104	0.02
Exp09025	lowerleft	cell3	cell3	2.97	164.23	0.0180844	60	15	NA	74	NA	133	0.02
Exp09025	lowerleft	cell3	cell3	3.01	174.42	0.0172572	61	15.25	NA	74	NA	121	0.02
Exp09025	lowerleft	cell3	cell3	2.83	169.51	0.0166952	62	15.5	NA	74	NA	109	0.02
Exp09025	lowerleft	cell3	cell3	3.16	174.47	0.018112	63	15.75	NA	74	NA	116	0.02
Exp09025	lowerleft	cell3	cell3	3.35	166.28	0.0201467	64	16	NA	74	NA	124	0.02
Exp09025	lowerleft	cell3	cell3	2.41	158.45	0.0152098	65	16.25	NA	74	NA	136	0.02
Exp09025	lowerleft	cell3	cell3	2.75	155.19	0.0177202	66	16.5	NA	74	NA	145	0.02
Exp09025	lowerleft	cell3	cell3	2.81	166.45	0.0168819	67	16.75	NA	74	NA	119	0.02
Exp09025	lowerleft	cell3	cell3	2.71	156.86	0.0172766	68	17	NA	74	NA	145	0.02
Exp09025	lowerleft	cell3	cell3	2.31	165.93	0.0139215	69	17.25	NA	74	NA	150	0.02
Exp09025	lowerleft	cell3	cell3	2.31	165.93	0.0139215	70	17.5	NA	74	NA	137	0.02
Exp09025	lowerleft	cell3	cell3	2.58	165.49	0.0155901	71	17.75	NA	74	NA	139	0.02
Exp09025	lowerleft	cell3	cell3	2.35	175.52	0.0133888	72	18	NA	74	NA	130	0.02
Exp09025	lowerleft	cell3	cell3	2.65	170.18	0.0155717	73	18.25	NA	74	NA	118	0.02
Exp09025	lowerleft	cell3	cell3	2.36	231.59	0.0101904	74	18.5	NA	74	NA	61	0.02
Exp09025	lowerleft	cell3	cell3a	1.61	207.29	0.0077669	75	18.75	NA	NA	96	51	0.02
Exp09025	lowerleft	cell3	cell3a	2.3	151.56	0.0151755	76	19	NA	NA	96	84	0.02
Exp09025	lowerleft	cell3	cell3a	1.67	137.43	0.0121516	77	19.25	NA	NA	96	88	0.02
Exp09025	lowerleft	cell3	cell3a	1.13	149.05	0.00758135	78	19.5	NA	NA	96	83	0.02
Exp09025	lowerleft	cell3	cell3a	1.78	143.29	0.0124224	79	19.75	NA	NA	96	87	0.02
Exp09025	lowerleft	cell3	cell3a	1.72	154.89	0.0111047	80	20	NA	NA	96	76	0.02
Exp09025	lowerleft	cell3	cell3a	1.74	132.59	0.0131232	81	20.25	NA	NA	96	111	0.02
Exp09025	lowerleft	cell3	cell3a	1.78	143.57	0.0123981	82	20.5	NA	NA	96	82	0.02
Exp09025	lowerleft	cell3	cell3a	2.17	140.09	0.01549	83	20.75	NA	NA	96	93	0.02
Exp09025	lowerleft	cell3	cell3a	1.97	149.12	0.0132108	84	21	NA	NA	96	86	0.02
Exp09025	lowerleft	cell3	cell3a	3.2	147.55	0.0216876	85	21.25	NA	NA	96	86	0.02
Exp09025	lowerleft	cell3	cell3a	2.64	135.6	0.019469	86	21.5	NA	NA	96	100	0.02
Exp09025	lowerleft	cell3	cell3a	2.19	147.01	0.0148969	87	21.75	NA	NA	96	108	0.02
Exp09025	lowerleft	cell3	cell3a	2.32	137.89	0.016825	88	22	NA	NA	96	102	0.02
Exp09025	lowerleft	cell3	cell3a	2.51	136.51	0.0183869	89	22.25	NA	NA	96	114	0.02
Exp09025	lowerleft	cell3	cell3a	2.16	142.51	0.0151568	90	22.5	NA	NA	96	114	0.02
Exp09025	lowerleft	cell3	cell3a	1.92	149.95	0.0128043	91	22.75	NA	NA	96	111	0.02
Exp09025	lowerleft	cell3	cell3a	2.29	146.22	0.0156613	92	23	NA	NA	96	105	0.02
Exp09025	lowerleft	cell3	cell3a	2.05	128.13	0.0159994	93	23.25	NA	NA	96	109	0.02
Exp09025	lowerleft	cell3	cell3a	2.56	127.41	0.0200926	94	23.5	NA	NA	96	110	0.02
Exp09025	lowerleft	cell3	cell3a	1.6	126.58	0.0126402	95	23.75	NA	NA	96	120	0.02
Exp09025	lowerleft	cell3	cell3a	2.12	127.41	0.0166392	96	24	NA	NA	96	130	0.02
Exp09025	lowerleft	cell3	cell3b	2.19	199.26	0.0109907	75	18.75	NA	NA	96	53	0.02
Exp09025	lowerleft	cell3	cell3b	1.76	138.33	0.0127232	76	19	NA	NA	96	78	0.02
Exp09025	lowerleft	cell3	cell3b	2.3	135.23	0.0170081	77	19.25	NA	NA	96	69	0.02
Exp09025	lowerleft	cell3	cell3b	2.02	122.1	0.0165438	78	19.5	NA	NA	96	87	0.02
Exp09025	lowerleft	cell3	cell3b	1.26	106.02	0.0118846	79	19.75	NA	NA	96	94	0.02
Exp09025	lowerleft	cell3	cell3b	1.91	130.46	0.0146405	80	20	NA	NA	96	85	0.02
Exp09025	lowerleft	cell3	cell3b	2.22	114.52	0.0193853	81	20.25	NA	NA	96	111	0.02
Exp09025	lowerleft	cell3	cell3b	1.9	115.77	0.0164119	82	20.5	NA	NA	96	115	0.02
Exp09025	lowerleft	cell3	cell3b	1.63	121.16	0.0134533	83	20.75	NA	NA	96	100	0.02
Exp09025	lowerleft	cell3	cell3b	1.85	119.06	0.0155384	84	21	NA	NA	96	113	0.02
Exp09025	lowerleft	cell3	cell3b	2.27	123.42	0.0183925	85	21.25	NA	NA	96	108	0.02
Exp09025	lowerleft	cell3	cell3b	2.09	123.39	0.0169382	86	21.5	NA	NA	96	118	0.02
Exp09025	lowerleft	cell3	cell3b	2.18	124.68	0.0174848	87	21.75	NA	NA	96	111	0.02
Exp09025	lowerleft	cell3	cell3b	2.03	126.73	0.0160183	88	22	NA	NA	96	101	0.02
Exp09025	lowerleft	cell3	cell3b	2.21	119.25	0.0185325	89	22.25	NA	NA	96	115	0.02
Exp09025	lowerleft	cell3	cell3b	2.05	115.01	0.0178245	90	22.5	NA	NA	96	121	0.02
Exp09025	lowerleft	cell3	cell3b	2.32	122.2	0.0189853	91	22.75	NA	NA	96	112	0.02
Exp09025	lowerleft	cell3	cell3b	2.4	124.41	0.0192911	92	23	NA	NA	96	121	0.02
Exp09025	lowerleft	cell3	cell3b	2.12	124.51	0.0170267	93	23.25	NA	NA	96	107	0.02
Exp09025	lowerleft	cell3	cell3b	2.22	123.01	0.0180473	94	23.5	NA	NA	96	111	0.02
Exp09025	lowerleft	cell3	cell3b	2.26	113.23	0.0199594	95	23.75	NA	NA	96	119	0.02
Exp09025	lowerleft	cell3	cell3b	1.97	116.79	0.0168679	96	24	NA	NA	96	107	0.02
Exp09025	lowerleft	cell4	cell4	1.49	134.01	0.0111186	1	0.25	NA	72	NA	73	0.02
Exp09025	lowerleft	cell4	cell4	1.62	139.45	0.0116171	2	0.5	NA	72	NA	76	0.02
Exp09025	lowerleft	cell4	cell4	1.29	146.74	0.00879106	3	0.75	NA	72	NA	68	0.02
Exp09025	lowerleft	cell4	cell4	2.15	133.88	0.0160592	4	1	NA	72	NA	82	0.02
Exp09025	lowerleft	cell4	cell4	1.13	148.33	0.00761815	5	1.25	NA	72	NA	63	0.02
Exp09025	lowerleft	cell4	cell4	1.33	129.55	0.0102663	6	1.5	NA	72	NA	78	0.02
Exp09025	lowerleft	cell4	cell4	2.2	127.28	0.0172847	7	1.75	NA	72	NA	92	0.02
Exp09025	lowerleft	cell4	cell4	1.53	132.06	0.0115856	8	2	NA	72	NA	79	0.02
Exp09025	lowerleft	cell4	cell4	1.68	123.1	0.0136474	9	2.25	NA	72	NA	93	0.02
Exp09025	lowerleft	cell4	cell4	1.68	121.72	0.0138022	10	2.5	NA	72	NA	92	0.02
Exp09025	lowerleft	cell4	cell4	1.79	113.74	0.0157376	11	2.75	NA	72	NA	87	0.02
Exp09025	lowerleft	cell4	cell4	1.51	131.23	0.0115065	12	3	NA	72	NA	90	0.02
Exp09025	lowerleft	cell4	cell4	1.82	137.23	0.0132624	13	3.25	NA	72	NA	74	0.02
Exp09025	lowerleft	cell4	cell4	1.84	126.58	0.0145363	14	3.5	NA	72	NA	96	0.02
Exp09025	lowerleft	cell4	cell4	2.11	137.4	0.0153566	15	3.75	NA	72	NA	90	0.02
Exp09025	lowerleft	cell4	cell4	2.46	140.07	0.0175626	16	4	NA	72	NA	91	0.02
Exp09025	lowerleft	cell4	cell4	1.58	157.03	0.0100618	17	4.25	NA	72	NA	69	0.02
Exp09025	lowerleft	cell4	cell4	1.86	149.18	0.0124682	18	4.5	NA	72	NA	94	0.02
Exp09025	lowerleft	cell4	cell4	2.49	168.73	0.0147573	19	4.75	NA	72	NA	73	0.02
Exp09025	lowerleft	cell4	cell4	2.62	152.23	0.0172108	20	5	NA	72	NA	106	0.02
Exp09025	lowerleft	cell4	cell4	2.97	154.03	0.019282	21	5.25	NA	72	NA	90	0.02
Exp09025	lowerleft	cell4	cell4	2.9	161.24	0.0179856	22	5.5	NA	72	NA	86	0.02
Exp09025	lowerleft	cell4	cell4	2.43	158.26	0.0153545	23	5.75	NA	72	NA	103	0.02
Exp09025	lowerleft	cell4	cell4	2.44	173.51	0.0140626	24	6	NA	72	NA	81	0.02
Exp09025	lowerleft	cell4	cell4	3.65	167.44	0.0217989	25	6.25	NA	72	NA	86	0.02
Exp09025	lowerleft	cell4	cell4	2.78	151.91	0.0183003	26	6.5	NA	72	NA	105	0.02
Exp09025	lowerleft	cell4	cell4	3.54	153.08	0.0231252	27	6.75	NA	72	NA	116	0.02
Exp09025	lowerleft	cell4	cell4	4.65	160.5	0.028972	28	7	NA	72	NA	111	0.02
Exp09025	lowerleft	cell4	cell4	4.76	161.69	0.0294391	29	7.25	NA	72	NA	98	0.02
Exp09025	lowerleft	cell4	cell4	4.25	161.45	0.0263239	30	7.5	NA	72	NA	102	0.02
Exp09025	lowerleft	cell4	cell4	4.75	160.25	0.0296412	31	7.75	NA	72	NA	107	0.02
Exp09025	lowerleft	cell4	cell4	4.02	157.13	0.0255839	32	8	NA	72	NA	121	0.02
Exp09025	lowerleft	cell4	cell4	3.57	157.23	0.0227056	33	8.25	NA	72	NA	113	0.02
Exp09025	lowerleft	cell4	cell4	4.63	166.09	0.0278765	34	8.5	NA	72	NA	93	0.02
Exp09025	lowerleft	cell4	cell4	3.42	163.14	0.0209636	35	8.75	NA	72	NA	93	0.02
Exp09025	lowerleft	cell4	cell4	4.45	152.83	0.0291173	36	9	NA	72	NA	113	0.02
Exp09025	lowerleft	cell4	cell4	2.66	147.48	0.0180363	37	9.25	NA	72	NA	116	0.02
Exp09025	lowerleft	cell4	cell4	3.91	148.16	0.0263904	38	9.5	NA	72	NA	118	0.02
Exp09025	lowerleft	cell4	cell4	3.75	149.26	0.0251239	39	9.75	NA	72	NA	114	0.02
Exp09025	lowerleft	cell4	cell4	2.87	129.31	0.0221947	40	10	NA	72	NA	117	0.02
Exp09025	lowerleft	cell4	cell4	3.51	140.43	0.0249947	41	10.25	NA	72	NA	136	0.02
Exp09025	lowerleft	cell4	cell4	3.02	163.02	0.0185253	42	10.5	NA	72	NA	103	0.02
Exp09025	lowerleft	cell4	cell4	3.44	176.64	0.0194746	43	10.75	NA	72	NA	80	0.02
Exp09025	lowerleft	cell4	cell4	3.91	175.29	0.0223059	44	11	NA	72	NA	94	0.02
Exp09025	lowerleft	cell4	cell4	3.42	171.8	0.0199069	45	11.25	NA	72	NA	113	0.02
Exp09025	lowerleft	cell4	cell4	3.61	166.99	0.0216181	46	11.5	NA	72	NA	127	0.02
Exp09025	lowerleft	cell4	cell4	3.63	171.9	0.0211169	47	11.75	NA	72	NA	120	0.02
Exp09025	lowerleft	cell4	cell4	3.73	169.11	0.0220567	48	12	NA	72	NA	114	0.02
Exp09025	lowerleft	cell4	cell4	2.92	172.45	0.0169324	49	12.25	NA	72	NA	123	0.02
Exp09025	lowerleft	cell4	cell4	3.97	174.97	0.0226896	50	12.5	NA	72	NA	108	0.02
Exp09025	lowerleft	cell4	cell4	2.76	173	0.0159538	51	12.75	NA	72	NA	119	0.02
Exp09025	lowerleft	cell4	cell4	3.63	175.54	0.020679	52	13	NA	72	NA	113	0.02
Exp09025	lowerleft	cell4	cell4	3.13	160.31	0.0195247	53	13.25	NA	72	NA	134	0.02
Exp09025	lowerleft	cell4	cell4	2.91	165.42	0.0175916	54	13.5	NA	72	NA	135	0.02
Exp09025	lowerleft	cell4	cell4	2.53	153.69	0.0164617	55	13.75	NA	72	NA	139	0.02
Exp09025	lowerleft	cell4	cell4	2.55	166.18	0.0153448	56	14	NA	72	NA	121	0.02
Exp09025	lowerleft	cell4	cell4	2.72	164.21	0.0165642	57	14.25	NA	72	NA	145	0.02
Exp09025	lowerleft	cell4	cell4	2.54	157.24	0.0161536	58	14.5	NA	72	NA	148	0.02
Exp09025	lowerleft	cell4	cell4	1.9	168.03	0.0113075	59	14.75	NA	72	NA	119	0.02
Exp09025	lowerleft	cell4	cell4	2.05	154.95	0.0132301	60	15	NA	72	NA	129	0.02
Exp09025	lowerleft	cell4	cell4	2.3	157.19	0.014632	61	15.25	NA	72	NA	134	0.02
Exp09025	lowerleft	cell4	cell4	2.13	151.63	0.0140474	62	15.5	NA	72	NA	153	0.02
Exp09025	lowerleft	cell4	cell4	2.35	156.35	0.0150304	63	15.75	NA	72	NA	135	0.02
Exp09025	lowerleft	cell4	cell4	1.85	145.51	0.0127139	64	16	NA	72	NA	146	0.02
Exp09025	lowerleft	cell4	cell4	2.04	152.79	0.0133517	65	16.25	NA	72	NA	135	0.02
Exp09025	lowerleft	cell4	cell4	2.64	164.61	0.0160379	66	16.5	NA	72	NA	106	0.02
Exp09025	lowerleft	cell4	cell4	1.72	149.29	0.0115212	67	16.75	NA	72	NA	130	0.02
Exp09025	lowerleft	cell4	cell4	2.19	150.82	0.0145206	68	17	NA	72	NA	122	0.02
Exp09025	lowerleft	cell4	cell4	1.92	150.87	0.0127262	69	17.25	NA	72	NA	105	0.02
Exp09025	lowerleft	cell4	cell4	1.93	150.73	0.0128044	70	17.5	NA	72	NA	103	0.02
Exp09025	lowerleft	cell4	cell4	1.31	157.43	0.00832116	71	17.75	NA	72	NA	108	0.02
Exp09025	lowerleft	cell4	cell4	1.78	223.89	0.00795033	72	18	NA	72	NA	92	0.02
Exp09025	lowerleft	cell4	cell4a	1.69	216.74	0.00779736	73	18.25	NA	NA	96	42	0.02
Exp09025	lowerleft	cell4	cell4a	1.19	141.29	0.00842239	74	18.5	NA	NA	96	91	0.02
Exp09025	lowerleft	cell4	cell4a	2.01	124.88	0.0160955	75	18.75	NA	NA	96	91	0.02
Exp09025	lowerleft	cell4	cell4a	1.42	114.94	0.0123543	76	19	NA	NA	96	120	0.02
Exp09025	lowerleft	cell4	cell4a	1.66	112.89	0.0147046	77	19.25	NA	NA	96	111	0.02
Exp09025	lowerleft	cell4	cell4a	1.54	119.08	0.0129325	78	19.5	NA	NA	96	100	0.02
Exp09025	lowerleft	cell4	cell4a	1.73	95.63	0.0180906	79	19.75	NA	NA	96	101	0.02
Exp09025	lowerleft	cell4	cell4a	2.18	90.91	0.0239798	80	20	NA	NA	96	104	0.02
Exp09025	lowerleft	cell4	cell4a	1.59	100.99	0.0157441	81	20.25	NA	NA	96	82	0.02
Exp09025	lowerleft	cell4	cell4a	2.13	113.02	0.0188462	82	20.5	NA	NA	96	123	0.02
Exp09025	lowerleft	cell4	cell4a	1.51	117.31	0.0128719	83	20.75	NA	NA	96	118	0.02
Exp09025	lowerleft	cell4	cell4a	2.19	114.91	0.0190584	84	21	NA	NA	96	121	0.02
Exp09025	lowerleft	cell4	cell4a	1.67	122.72	0.0136082	85	21.25	NA	NA	96	116	0.02
Exp09025	lowerleft	cell4	cell4a	1.98	116.34	0.0170191	86	21.5	NA	NA	96	130	0.02
Exp09025	lowerleft	cell4	cell4a	1.65	118.02	0.0139807	87	21.75	NA	NA	96	129	0.02
Exp09025	lowerleft	cell4	cell4a	2.5	113.14	0.0220965	88	22	NA	NA	96	113	0.02
Exp09025	lowerleft	cell4	cell4a	2.01	117.51	0.0171049	89	22.25	NA	NA	96	116	0.02
Exp09025	lowerleft	cell4	cell4a	1.89	117.82	0.0160414	90	22.5	NA	NA	96	121	0.02
Exp09025	lowerleft	cell4	cell4a	2.02	134.08	0.0150656	91	22.75	NA	NA	96	108	0.02
Exp09025	lowerleft	cell4	cell4a	1.61	127.07	0.0126702	92	23	NA	NA	96	122	0.02
Exp09025	lowerleft	cell4	cell4a	1.9	128.14	0.0148275	93	23.25	NA	NA	96	112	0.02
Exp09025	lowerleft	cell4	cell4a	1.74	113.98	0.0152658	94	23.5	NA	NA	96	98	0.02
Exp09025	lowerleft	cell4	cell4a	1.75	113.27	0.0154498	95	23.75	NA	NA	96	133	0.02
Exp09025	lowerleft	cell4	cell4a	2.28	121.52	0.0187623	96	24	NA	NA	96	115	0.02
Exp09025	lowerleft	cell4	cell4b	2.66	201.78	0.0131827	73	18.25	NA	NA	96	50	0.02
Exp09025	lowerleft	cell4	cell4b	1.45	128.28	0.0113034	74	18.5	NA	NA	96	80	0.02
Exp09025	lowerleft	cell4	cell4b	1.71	109.82	0.0155709	75	18.75	NA	NA	96	84	0.02
Exp09025	lowerleft	cell4	cell4b	1.62	115.06	0.0140796	76	19	NA	NA	96	86	0.02
Exp09025	lowerleft	cell4	cell4b	1.09	114.43	0.00952547	77	19.25	NA	NA	96	81	0.02
Exp09025	lowerleft	cell4	cell4b	1.53	111.14	0.0137664	78	19.5	NA	NA	96	97	0.02
Exp09025	lowerleft	cell4	cell4b	1.06	106.17	0.00998399	79	19.75	NA	NA	96	98	0.02
Exp09025	lowerleft	cell4	cell4b	2.05	114.47	0.0179086	80	20	NA	NA	96	79	0.02
Exp09025	lowerleft	cell4	cell4b	1.72	102.44	0.0167903	81	20.25	NA	NA	96	103	0.02
Exp09025	lowerleft	cell4	cell4b	1.44	109.04	0.0132062	82	20.5	NA	NA	96	100	0.02
Exp09025	lowerleft	cell4	cell4b	1.6	119.73	0.0133634	83	20.75	NA	NA	96	90	0.02
Exp09025	lowerleft	cell4	cell4b	1.47	116.44	0.0126245	84	21	NA	NA	96	85	0.02
Exp09025	lowerleft	cell4	cell4b	1.93	113.02	0.0170766	85	21.25	NA	NA	96	96	0.02
Exp09025	lowerleft	cell4	cell4b	1.23	98.31	0.0125114	86	21.5	NA	NA	96	115	0.02
Exp09025	lowerleft	cell4	cell4b	2.16	101.21	0.0213418	87	21.75	NA	NA	96	106	0.02
Exp09025	lowerleft	cell4	cell4b	1.4	100.12	0.0139832	88	22	NA	NA	96	124	0.02
Exp09025	lowerleft	cell4	cell4b	1.48	98.32	0.0150529	89	22.25	NA	NA	96	126	0.02
Exp09025	lowerleft	cell4	cell4b	1.26	101.76	0.0123821	90	22.5	NA	NA	96	126	0.02
Exp09025	lowerleft	cell4	cell4b	1.87	96.89	0.0193002	91	22.75	NA	NA	96	141	0.02
Exp09025	lowerleft	cell4	cell4b	1.58	109.31	0.0144543	92	23	NA	NA	96	118	0.02
Exp09025	lowerleft	cell4	cell4b	1.78	105.63	0.0168513	93	23.25	NA	NA	96	128	0.02
Exp09025	lowerleft	cell4	cell4b	2.04	100.8	0.0202381	94	23.5	NA	NA	96	142	0.02
Exp09025	lowerleft	cell4	cell4b	1.95	104.69	0.0186264	95	23.75	NA	NA	96	121	0.02
Exp09025	lowerleft	cell4	cell4b	1.79	105.42	0.0169797	96	24	NA	NA	96	135	0.02
Exp09025	lowerleft	cell5	cell5	2.43	111.28	0.0218368	1	0.25	NA	65	NA	97	0.02
Exp09025	lowerleft	cell5	cell5	1.13	118.52	0.00953426	2	0.5	NA	65	NA	82	0.02
Exp09025	lowerleft	cell5	cell5	1.75	118.58	0.014758	3	0.75	NA	65	NA	81	0.02
Exp09025	lowerleft	cell5	cell5	2.19	130.81	0.0167418	4	1	NA	65	NA	77	0.02
Exp09025	lowerleft	cell5	cell5	2.36	121.39	0.0194415	5	1.25	NA	65	NA	85	0.02
Exp09025	lowerleft	cell5	cell5	1.89	118.11	0.016002	6	1.5	NA	65	NA	88	0.02
Exp09025	lowerleft	cell5	cell5	1.5	118.61	0.0126465	7	1.75	NA	65	NA	90	0.02
Exp09025	lowerleft	cell5	cell5	1.36	137.76	0.00987224	8	2	NA	65	NA	75	0.02
Exp09025	lowerleft	cell5	cell5	1.78	127.55	0.0139553	9	2.25	NA	65	NA	77	0.02
Exp09025	lowerleft	cell5	cell5	2.05	123.28	0.0166288	10	2.5	NA	65	NA	102	0.02
Exp09025	lowerleft	cell5	cell5	1.87	109.96	0.0170062	11	2.75	NA	65	NA	104	0.02
Exp09025	lowerleft	cell5	cell5	1.57	124.21	0.0126399	12	3	NA	65	NA	81	0.02
Exp09025	lowerleft	cell5	cell5	2.26	125.43	0.018018	13	3.25	NA	65	NA	84	0.02
Exp09025	lowerleft	cell5	cell5	1.42	123.22	0.0115241	14	3.5	NA	65	NA	103	0.02
Exp09025	lowerleft	cell5	cell5	1.7	120.69	0.0140857	15	3.75	NA	65	NA	97	0.02
Exp09025	lowerleft	cell5	cell5	1.62	139.32	0.0116279	16	4	NA	65	NA	93	0.02
Exp09025	lowerleft	cell5	cell5	2.2	145.84	0.015085	17	4.25	NA	65	NA	79	0.02
Exp09025	lowerleft	cell5	cell5	2.6	152.6	0.017038	18	4.5	NA	65	NA	88	0.02
Exp09025	lowerleft	cell5	cell5	2.67	155.26	0.017197	19	4.75	NA	65	NA	81	0.02
Exp09025	lowerleft	cell5	cell5	2.63	151.18	0.0173965	20	5	NA	65	NA	89	0.02
Exp09025	lowerleft	cell5	cell5	2.34	132.42	0.017671	21	5.25	NA	65	NA	99	0.02
Exp09025	lowerleft	cell5	cell5	2.7	139.53	0.0193507	22	5.5	NA	65	NA	98	0.02
Exp09025	lowerleft	cell5	cell5	2.58	150.51	0.0171417	23	5.75	NA	65	NA	92	0.02
Exp09025	lowerleft	cell5	cell5	3.26	150.24	0.0216986	24	6	NA	65	NA	91	0.02
Exp09025	lowerleft	cell5	cell5	3.02	144.48	0.0209025	25	6.25	NA	65	NA	97	0.02
Exp09025	lowerleft	cell5	cell5	2.57	141.05	0.0182205	26	6.5	NA	65	NA	107	0.02
Exp09025	lowerleft	cell5	cell5	3.98	152.84	0.0260403	27	6.75	NA	65	NA	87	0.02
Exp09025	lowerleft	cell5	cell5	3.1	157.11	0.0197314	28	7	NA	65	NA	88	0.02
Exp09025	lowerleft	cell5	cell5	4.09	154.06	0.0265481	29	7.25	NA	65	NA	101	0.02
Exp09025	lowerleft	cell5	cell5	4.61	158.56	0.0290742	30	7.5	NA	65	NA	95	0.02
Exp09025	lowerleft	cell5	cell5	3.69	162.77	0.02267	31	7.75	NA	65	NA	106	0.02
Exp09025	lowerleft	cell5	cell5	4.21	163.07	0.0258171	32	8	NA	65	NA	107	0.02
Exp09025	lowerleft	cell5	cell5	3.27	170.86	0.0191385	33	8.25	NA	65	NA	110	0.02
Exp09025	lowerleft	cell5	cell5	3.94	171.82	0.022931	34	8.5	NA	65	NA	98	0.02
Exp09025	lowerleft	cell5	cell5	4.07	154.32	0.0263738	35	8.75	NA	65	NA	126	0.02
Exp09025	lowerleft	cell5	cell5	4.66	175.61	0.0265361	36	9	NA	65	NA	89	0.02
Exp09025	lowerleft	cell5	cell5	4.16	177.25	0.0234697	37	9.25	NA	65	NA	99	0.02
Exp09025	lowerleft	cell5	cell5	4.05	167.25	0.0242152	38	9.5	NA	65	NA	123	0.02
Exp09025	lowerleft	cell5	cell5	3.25	159.57	0.0203672	39	9.75	NA	65	NA	126	0.02
Exp09025	lowerleft	cell5	cell5	3.52	174.14	0.0202136	40	10	NA	65	NA	107	0.02
Exp09025	lowerleft	cell5	cell5	3.49	165.15	0.0211323	41	10.25	NA	65	NA	123	0.02
Exp09025	lowerleft	cell5	cell5	4.46	180.12	0.0247613	42	10.5	NA	65	NA	97	0.02
Exp09025	lowerleft	cell5	cell5	3.4	180.86	0.0187991	43	10.75	NA	65	NA	115	0.02
Exp09025	lowerleft	cell5	cell5	2.58	163.22	0.0158069	44	11	NA	65	NA	137	0.02
Exp09025	lowerleft	cell5	cell5	2.82	172.6	0.0163384	45	11.25	NA	65	NA	123	0.02
Exp09025	lowerleft	cell5	cell5	2.77	166.08	0.0166787	46	11.5	NA	65	NA	132	0.02
Exp09025	lowerleft	cell5	cell5	3	174.25	0.0172166	47	11.75	NA	65	NA	117	0.02
Exp09025	lowerleft	cell5	cell5	2.88	182.32	0.0157964	48	12	NA	65	NA	110	0.02
Exp09025	lowerleft	cell5	cell5	2.93	167.95	0.0174457	49	12.25	NA	65	NA	129	0.02
Exp09025	lowerleft	cell5	cell5	2.67	162.05	0.0164764	50	12.5	NA	65	NA	143	0.02
Exp09025	lowerleft	cell5	cell5	2.46	161.71	0.0152124	51	12.75	NA	65	NA	153	0.02
Exp09025	lowerleft	cell5	cell5	2.15	173.24	0.0124105	52	13	NA	65	NA	137	0.02
Exp09025	lowerleft	cell5	cell5	2.45	167.17	0.0146557	53	13.25	NA	65	NA	163	0.02
Exp09025	lowerleft	cell5	cell5	2.76	164.87	0.0167405	54	13.5	NA	65	NA	153	0.02
Exp09025	lowerleft	cell5	cell5	2.69	165.67	0.0162371	55	13.75	NA	65	NA	147	0.02
Exp09025	lowerleft	cell5	cell5	2.78	176.44	0.0157561	56	14	NA	65	NA	130	0.02
Exp09025	lowerleft	cell5	cell5	2.43	167.39	0.014517	57	14.25	NA	65	NA	164	0.02
Exp09025	lowerleft	cell5	cell5	2.61	158.71	0.0164451	58	14.5	NA	65	NA	161	0.02
Exp09025	lowerleft	cell5	cell5	2.1	159.66	0.013153	59	14.75	NA	65	NA	143	0.02
Exp09025	lowerleft	cell5	cell5	1.93	155.26	0.0124308	60	15	NA	65	NA	152	0.02
Exp09025	lowerleft	cell5	cell5	2.01	140.81	0.0142746	61	15.25	NA	65	NA	125	0.02
Exp09025	lowerleft	cell5	cell5	2.05	162.05	0.0126504	62	15.5	NA	65	NA	99	0.02
Exp09025	lowerleft	cell5	cell5	1.71	147.71	0.0115767	63	15.75	NA	65	NA	116	0.02
Exp09025	lowerleft	cell5	cell5	1.64	171.8	0.00954598	64	16	NA	65	NA	95	0.02
Exp09025	lowerleft	cell5	cell5	1.82	207.72	0.00876179	65	16.25	NA	65	NA	76	0.02
Exp09025	lowerleft	cell5	cell5a	3.09	206.76	0.0149449	66	16.5	NA	NA	96	54	0.02
Exp09025	lowerleft	cell5	cell5a	1.32	126.38	0.0104447	67	16.75	NA	NA	96	101	0.02
Exp09025	lowerleft	cell5	cell5a	2.12	133.82	0.0158422	68	17	NA	NA	96	83	0.02
Exp09025	lowerleft	cell5	cell5a	2.42	121.29	0.0199522	69	17.25	NA	NA	96	93	0.02
Exp09025	lowerleft	cell5	cell5a	1.71	109.29	0.0156464	70	17.5	NA	NA	96	104	0.02
Exp09025	lowerleft	cell5	cell5a	2.1	118.08	0.0177846	71	17.75	NA	NA	96	90	0.02
Exp09025	lowerleft	cell5	cell5a	1.39	117.74	0.0118057	72	18	NA	NA	96	99	0.02
Exp09025	lowerleft	cell5	cell5a	1.7	112.23	0.0151475	73	18.25	NA	NA	96	111	0.02
Exp09025	lowerleft	cell5	cell5a	1.75	121.25	0.014433	74	18.5	NA	NA	96	114	0.02
Exp09025	lowerleft	cell5	cell5a	1.04	130.94	0.00794257	75	18.75	NA	NA	96	79	0.02
Exp09025	lowerleft	cell5	cell5a	1.75	122.73	0.0142589	76	19	NA	NA	96	84	0.02
Exp09025	lowerleft	cell5	cell5a	1.47	110.05	0.0133576	77	19.25	NA	NA	96	103	0.02
Exp09025	lowerleft	cell5	cell5a	1.93	107.55	0.0179451	78	19.5	NA	NA	96	111	0.02
Exp09025	lowerleft	cell5	cell5a	1.86	112.09	0.0165938	79	19.75	NA	NA	96	114	0.02
Exp09025	lowerleft	cell5	cell5a	1.99	92.09	0.0216093	80	20	NA	NA	96	113	0.02
Exp09025	lowerleft	cell5	cell5a	2.01	93.89	0.021408	81	20.25	NA	NA	96	114	0.02
Exp09025	lowerleft	cell5	cell5a	1.54	103.36	0.0148994	82	20.5	NA	NA	96	97	0.02
Exp09025	lowerleft	cell5	cell5a	1.65	91.83	0.017968	83	20.75	NA	NA	96	143	0.02
Exp09025	lowerleft	cell5	cell5a	2.07	86.92	0.023815	84	21	NA	NA	96	105	0.02
Exp09025	lowerleft	cell5	cell5a	1.49	104.71	0.0142298	85	21.25	NA	NA	96	119	0.02
Exp09025	lowerleft	cell5	cell5a	1.68	108.05	0.0155484	86	21.5	NA	NA	96	111	0.02
Exp09025	lowerleft	cell5	cell5a	2.07	97.39	0.0212547	87	21.75	NA	NA	96	127	0.02
Exp09025	lowerleft	cell5	cell5a	1.61	102.81	0.01566	88	22	NA	NA	96	121	0.02
Exp09025	lowerleft	cell5	cell5a	1.92	90.59	0.0211944	89	22.25	NA	NA	96	122	0.02
Exp09025	lowerleft	cell5	cell5a	1.72	104.76	0.0164185	90	22.5	NA	NA	96	127	0.02
Exp09025	lowerleft	cell5	cell5a	1.68	98.88	0.0169903	91	22.75	NA	NA	96	130	0.02
Exp09025	lowerleft	cell5	cell5a	1.39	95.59	0.0145413	92	23	NA	NA	96	124	0.02
Exp09025	lowerleft	cell5	cell5a	1.68	111.02	0.0151324	93	23.25	NA	NA	96	101	0.02
Exp09025	lowerleft	cell5	cell5a	1.61	95.99	0.0167726	94	23.5	NA	NA	96	122	0.02
Exp09025	lowerleft	cell5	cell5a	1.88	102.36	0.0183665	95	23.75	NA	NA	96	132	0.02
Exp09025	lowerleft	cell5	cell5a	1.87	99.55	0.0187845	96	24	NA	NA	96	137	0.02
Exp09025	lowerleft	cell5	cell5b	2.44	217.85	0.0112004	66	16.5	NA	NA	96	48	0.02
Exp09025	lowerleft	cell5	cell5b	1.89	122.93	0.0153746	67	16.75	NA	NA	96	88	0.02
Exp09025	lowerleft	cell5	cell5b	1.48	116.71	0.012681	68	17	NA	NA	96	85	0.02
Exp09025	lowerleft	cell5	cell5b	1.85	100.37	0.0184318	69	17.25	NA	NA	96	112	0.02
Exp09025	lowerleft	cell5	cell5b	1.56	118.8	0.0131313	70	17.5	NA	NA	96	99	0.02
Exp09025	lowerleft	cell5	cell5b	1.28	107.94	0.0118584	71	17.75	NA	NA	96	89	0.02
Exp09025	lowerleft	cell5	cell5b	1.59	107.91	0.0147345	72	18	NA	NA	96	107	0.02
Exp09025	lowerleft	cell5	cell5b	1.42	116.91	0.0121461	73	18.25	NA	NA	96	95	0.02
Exp09025	lowerleft	cell5	cell5b	1.33	111.98	0.0118771	74	18.5	NA	NA	96	97	0.02
Exp09025	lowerleft	cell5	cell5b	1.47	114.1	0.0128834	75	18.75	NA	NA	96	96	0.02
Exp09025	lowerleft	cell5	cell5b	2.29	103.33	0.022162	76	19	NA	NA	96	101	0.02
Exp09025	lowerleft	cell5	cell5b	1.55	104.62	0.0148155	77	19.25	NA	NA	96	101	0.02
Exp09025	lowerleft	cell5	cell5b	1.35	109.17	0.012366	78	19.5	NA	NA	96	101	0.02
Exp09025	lowerleft	cell5	cell5b	1.54	99.5	0.0154774	79	19.75	NA	NA	96	113	0.02
Exp09025	lowerleft	cell5	cell5b	1.72	101.06	0.0170196	80	20	NA	NA	96	108	0.02
Exp09025	lowerleft	cell5	cell5b	1.44	97.02	0.0148423	81	20.25	NA	NA	96	131	0.02
Exp09025	lowerleft	cell5	cell5b	1.64	99.79	0.0164345	82	20.5	NA	NA	96	107	0.02
Exp09025	lowerleft	cell5	cell5b	1.75	103.55	0.0169	83	20.75	NA	NA	96	95	0.02
Exp09025	lowerleft	cell5	cell5b	1.12	104.67	0.0107003	84	21	NA	NA	96	105	0.02
Exp09025	lowerleft	cell5	cell5b	1.59	87.34	0.0182047	85	21.25	NA	NA	96	86	0.02
Exp09025	lowerleft	cell5	cell5b	1.63	90.29	0.0180529	86	21.5	NA	NA	96	139	0.02
Exp09025	lowerleft	cell5	cell5b	1.61	85.71	0.0187843	87	21.75	NA	NA	96	148	0.02
Exp09025	lowerleft	cell5	cell5b	1.78	105.08	0.0169395	88	22	NA	NA	96	91	0.02
Exp09025	lowerleft	cell5	cell5b	1.54	94.11	0.0163638	89	22.25	NA	NA	96	104	0.02
Exp09025	lowerleft	cell5	cell5b	1.5	102.98	0.0145659	90	22.5	NA	NA	96	82	0.02
Exp09025	lowerleft	cell5	cell5b	1.85	92.67	0.0199633	91	22.75	NA	NA	96	102	0.02
Exp09025	lowerleft	cell5	cell5b	2.19	94.51	0.0231722	92	23	NA	NA	96	105	0.02
Exp09025	lowerleft	cell5	cell5b	1.72	86.4	0.0199074	93	23.25	NA	NA	96	122	0.02
Exp09025	lowerleft	cell5	cell5b	1.55	95.35	0.0162559	94	23.5	NA	NA	96	101	0.02
Exp09025	lowerleft	cell5	cell5b	1.72	87.51	0.0196549	95	23.75	NA	NA	96	107	0.02
Exp09025	lowerleft	cell5	cell5b	1.63	89.11	0.018292	96	24	NA	NA	96	131	0.02
Exp09025	right	cell1	cell1	2.94	145.36	0.0202256	1	0.25	NA	54	NA	86	0.02
Exp09025	right	cell1	cell1	2.73	153.49	0.0177862	2	0.5	NA	54	NA	99	0.02
Exp09025	right	cell1	cell1	2.73	155.59	0.0175461	3	0.75	NA	54	NA	97	0.02
Exp09025	right	cell1	cell1	2.3	143.85	0.0159889	4	1	NA	54	NA	99	0.02
Exp09025	right	cell1	cell1	2.04	141.13	0.0144548	5	1.25	NA	54	NA	85	0.02
Exp09025	right	cell1	cell1	2.86	146.19	0.0195636	6	1.5	NA	54	NA	85	0.02
Exp09025	right	cell1	cell1	3.64	149.09	0.0244148	7	1.75	NA	54	NA	96	0.02
Exp09025	right	cell1	cell1	3.33	156.62	0.0212617	8	2	NA	54	NA	95	0.02
Exp09025	right	cell1	cell1	3.56	158.5	0.0224606	9	2.25	NA	54	NA	106	0.02
Exp09025	right	cell1	cell1	2.99	166.51	0.0179569	10	2.5	NA	54	NA	101	0.02
Exp09025	right	cell1	cell1	3.36	164.58	0.0204156	11	2.75	NA	54	NA	105	0.02
Exp09025	right	cell1	cell1	3.41	167.84	0.020317	12	3	NA	54	NA	100	0.02
Exp09025	right	cell1	cell1	4.16	179.01	0.0232389	13	3.25	NA	54	NA	77	0.02
Exp09025	right	cell1	cell1	4.94	191.09	0.0258517	14	3.5	NA	54	NA	94	0.02
Exp09025	right	cell1	cell1	4.54	184.71	0.0245791	15	3.75	NA	54	NA	94	0.02
Exp09025	right	cell1	cell1	5.11	195.11	0.0261904	16	4	NA	54	NA	103	0.02
Exp09025	right	cell1	cell1	6.01	189.77	0.0316699	17	4.25	NA	54	NA	104	0.02
Exp09025	right	cell1	cell1	6.66	201.93	0.0329817	18	4.5	NA	54	NA	99	0.02
Exp09025	right	cell1	cell1	8.63	197.69	0.0436542	19	4.75	NA	54	NA	108	0.02
Exp09025	right	cell1	cell1	10.34	198.03	0.0522143	20	5	NA	54	NA	103	0.02
Exp09025	right	cell1	cell1	14.61	213.27	0.0685047	21	5.25	NA	54	NA	102	0.02
Exp09025	right	cell1	cell1	14.47	202.34	0.0715133	22	5.5	NA	54	NA	116	0.02
Exp09025	right	cell1	cell1	16.44	215.46	0.0763019	23	5.75	NA	54	NA	102	0.02
Exp09025	right	cell1	cell1	17.58	208.21	0.084434	24	6	NA	54	NA	118	0.02
Exp09025	right	cell1	cell1	19.11	213.2	0.0896341	25	6.25	NA	54	NA	113	0.02
Exp09025	right	cell1	cell1	19.65	221.85	0.0885734	26	6.5	NA	54	NA	114	0.02
Exp09025	right	cell1	cell1	19.92	222.56	0.089504	27	6.75	NA	54	NA	109	0.02
Exp09025	right	cell1	cell1	22.19	222.44	0.0997572	28	7	NA	54	NA	117	0.02
Exp09025	right	cell1	cell1	22.25	226.94	0.0980435	29	7.25	NA	54	NA	118	0.02
Exp09025	right	cell1	cell1	21.49	222.22	0.096706	30	7.5	NA	54	NA	124	0.02
Exp09025	right	cell1	cell1	20.41	224.24	0.0910186	31	7.75	NA	54	NA	125	0.02
Exp09025	right	cell1	cell1	23.36	218.21	0.107053	32	8	NA	54	NA	140	0.02
Exp09025	right	cell1	cell1	21.76	228.84	0.0950883	33	8.25	NA	54	NA	118	0.02
Exp09025	right	cell1	cell1	20.33	222.48	0.091379	34	8.5	NA	54	NA	126	0.02
Exp09025	right	cell1	cell1	19.53	222.27	0.0878661	35	8.75	NA	54	NA	130	0.02
Exp09025	right	cell1	cell1	18.53	221.88	0.0835136	36	9	NA	54	NA	131	0.02
Exp09025	right	cell1	cell1	15.93	214.7	0.0741966	37	9.25	NA	54	NA	136	0.02
Exp09025	right	cell1	cell1	15.41	234.61	0.0656835	38	9.5	NA	54	NA	116	0.02
Exp09025	right	cell1	cell1	16.33	228.12	0.0715851	39	9.75	NA	54	NA	125	0.02
Exp09025	right	cell1	cell1	15.6	228.44	0.0682893	40	10	NA	54	NA	126	0.02
Exp09025	right	cell1	cell1	15.03	237.47	0.0632922	41	10.25	NA	54	NA	125	0.02
Exp09025	right	cell1	cell1	14.92	233.77	0.0638234	42	10.5	NA	54	NA	129	0.02
Exp09025	right	cell1	cell1	15.29	234.76	0.0651303	43	10.75	NA	54	NA	124	0.02
Exp09025	right	cell1	cell1	13.79	231.27	0.0596273	44	11	NA	54	NA	130	0.02
Exp09025	right	cell1	cell1	13.48	234.3	0.0575331	45	11.25	NA	54	NA	131	0.02
Exp09025	right	cell1	cell1	12.13	232.34	0.052208	46	11.5	NA	54	NA	141	0.02
Exp09025	right	cell1	cell1	11.36	236.38	0.0480582	47	11.75	NA	54	NA	125	0.02
Exp09025	right	cell1	cell1	10.44	233.74	0.044665	48	12	NA	54	NA	124	0.02
Exp09025	right	cell1	cell1	11.95	235.36	0.0507733	49	12.25	NA	54	NA	122	0.02
Exp09025	right	cell1	cell1	10.82	235.64	0.0459175	50	12.5	NA	54	NA	137	0.02
Exp09025	right	cell1	cell1	9.76	232.25	0.0420237	51	12.75	NA	54	NA	130	0.02
Exp09025	right	cell1	cell1	8.54	238.89	0.0357487	52	13	NA	54	NA	126	0.02
Exp09025	right	cell1	cell1	7.5	231.42	0.0324086	53	13.25	NA	54	NA	139	0.02
Exp09025	right	cell1	cell1	4.92	232.36	0.021174	54	13.5	NA	54	NA	84	0.02
Exp09025	right	cell1	cell1a	4.94	240.68	0.0205252	55	13.75	NA	NA	96	62	0.02
Exp09025	right	cell1	cell1a	6.03	230.5	0.0261605	56	14	NA	NA	96	70	0.02
Exp09025	right	cell1	cell1a	5.83	221.59	0.0263099	57	14.25	NA	NA	96	82	0.02
Exp09025	right	cell1	cell1a	4.46	209.18	0.0213213	58	14.5	NA	NA	96	78	0.02
Exp09025	right	cell1	cell1a	5.23	225.41	0.0232022	59	14.75	NA	NA	96	75	0.02
Exp09025	right	cell1	cell1a	5.18	224.12	0.0231126	60	15	NA	NA	96	84	0.02
Exp09025	right	cell1	cell1a	4.15	226.42	0.0183288	61	15.25	NA	NA	96	79	0.02
Exp09025	right	cell1	cell1a	5.49	226.02	0.0242899	62	15.5	NA	NA	96	84	0.02
Exp09025	right	cell1	cell1a	5.71	232.55	0.0245539	63	15.75	NA	NA	96	86	0.02
Exp09025	right	cell1	cell1a	5.54	225.02	0.02462	64	16	NA	NA	96	87	0.02
Exp09025	right	cell1	cell1a	5.39	235.79	0.0228593	65	16.25	NA	NA	96	85	0.02
Exp09025	right	cell1	cell1a	4.82	220.06	0.0219031	66	16.5	NA	NA	96	85	0.02
Exp09025	right	cell1	cell1a	4.54	222.12	0.0204394	67	16.75	NA	NA	96	81	0.02
Exp09025	right	cell1	cell1a	4.38	213.1	0.0205537	68	17	NA	NA	96	87	0.02
Exp09025	right	cell1	cell1a	4.14	222.54	0.0186034	69	17.25	NA	NA	96	78	0.02
Exp09025	right	cell1	cell1a	5.15	226.12	0.0227755	70	17.5	NA	NA	96	85	0.02
Exp09025	right	cell1	cell1a	5.19	215	0.0241395	71	17.75	NA	NA	96	85	0.02
Exp09025	right	cell1	cell1a	4.11	216.56	0.0189786	72	18	NA	NA	96	82	0.02
Exp09025	right	cell1	cell1a	2.96	212.18	0.0139504	73	18.25	NA	NA	96	84	0.02
Exp09025	right	cell1	cell1a	3.66	202.13	0.0181072	74	18.5	NA	NA	96	82	0.02
Exp09025	right	cell1	cell1a	3.95	219.64	0.017984	75	18.75	NA	NA	96	85	0.02
Exp09025	right	cell1	cell1a	5.1	229.38	0.0222338	76	19	NA	NA	96	73	0.02
Exp09025	right	cell1	cell1a	4.42	212.06	0.0208432	77	19.25	NA	NA	96	93	0.02
Exp09025	right	cell1	cell1a	4.27	221.81	0.0192507	78	19.5	NA	NA	96	83	0.02
Exp09025	right	cell1	cell1a	4.97	223.69	0.0222182	79	19.75	NA	NA	96	88	0.02
Exp09025	right	cell1	cell1a	4.29	221.7	0.0193505	80	20	NA	NA	96	83	0.02
Exp09025	right	cell1	cell1a	4.81	224.31	0.0214435	81	20.25	NA	NA	96	86	0.02
Exp09025	right	cell1	cell1a	4.81	224.15	0.0214588	82	20.5	NA	NA	96	93	0.02
Exp09025	right	cell1	cell1a	4.82	220.27	0.0218822	83	20.75	NA	NA	96	97	0.02
Exp09025	right	cell1	cell1a	4.85	224.72	0.0215824	84	21	NA	NA	96	93	0.02
Exp09025	right	cell1	cell1a	4.9	224.53	0.0218234	85	21.25	NA	NA	96	91	0.02
Exp09025	right	cell1	cell1a	4.82	229.27	0.0210232	86	21.5	NA	NA	96	92	0.02
Exp09025	right	cell1	cell1a	5.46	223.34	0.024447	87	21.75	NA	NA	96	98	0.02
Exp09025	right	cell1	cell1a	6.49	222.27	0.0291987	88	22	NA	NA	96	97	0.02
Exp09025	right	cell1	cell1a	6.64	225.28	0.0294744	89	22.25	NA	NA	96	95	0.02
Exp09025	right	cell1	cell1a	6.02	222.83	0.0270161	90	22.5	NA	NA	96	89	0.02
Exp09025	right	cell1	cell1a	5.67	221.85	0.0255578	91	22.75	NA	NA	96	85	0.02
Exp09025	right	cell1	cell1a	6.6	218.88	0.0301535	92	23	NA	NA	96	94	0.02
Exp09025	right	cell1	cell1a	5.9	227.22	0.025966	93	23.25	NA	NA	96	91	0.02
Exp09025	right	cell1	cell1a	6.16	222.15	0.027729	94	23.5	NA	NA	96	91	0.02
Exp09025	right	cell1	cell1a	5.57	220.75	0.0252322	95	23.75	NA	NA	96	76	0.02
Exp09025	right	cell1	cell1a	6.31	223.73	0.0282036	96	24	NA	NA	96	84	0.02
Exp09025	right	cell1	cell1b	5.87	231.19	0.0253904	55	13.75	NA	NA	96	79	0.02
Exp09025	right	cell1	cell1b	5.66	221.84	0.0255139	56	14	NA	NA	96	87	0.02
Exp09025	right	cell1	cell1b	6.11	221.88	0.0275374	57	14.25	NA	NA	96	94	0.02
Exp09025	right	cell1	cell1b	5.32	224.65	0.0236813	58	14.5	NA	NA	96	84	0.02
Exp09025	right	cell1	cell1b	5.24	207.73	0.0252251	59	14.75	NA	NA	96	102	0.02
Exp09025	right	cell1	cell1b	5.57	219.42	0.0253851	60	15	NA	NA	96	104	0.02
Exp09025	right	cell1	cell1b	5.69	214.31	0.0265503	61	15.25	NA	NA	96	96	0.02
Exp09025	right	cell1	cell1b	6.13	212.61	0.0288321	62	15.5	NA	NA	96	107	0.02
Exp09025	right	cell1	cell1b	5.29	217.78	0.0242906	63	15.75	NA	NA	96	109	0.02
Exp09025	right	cell1	cell1b	5.22	220.92	0.0236285	64	16	NA	NA	96	105	0.02
Exp09025	right	cell1	cell1b	5.16	217.43	0.0237318	65	16.25	NA	NA	96	94	0.02
Exp09025	right	cell1	cell1b	5.69	213.81	0.0266124	66	16.5	NA	NA	96	103	0.02
Exp09025	right	cell1	cell1b	4.33	213.32	0.0202981	67	16.75	NA	NA	96	93	0.02
Exp09025	right	cell1	cell1b	4.75	206.46	0.0230069	68	17	NA	NA	96	102	0.02
Exp09025	right	cell1	cell1b	4.48	200.54	0.0223397	69	17.25	NA	NA	96	100	0.02
Exp09025	right	cell1	cell1b	4.06	201.78	0.0201209	70	17.5	NA	NA	96	102	0.02
Exp09025	right	cell1	cell1b	4.36	205.07	0.021261	71	17.75	NA	NA	96	102	0.02
Exp09025	right	cell1	cell1b	5.06	194.36	0.0260342	72	18	NA	NA	96	104	0.02
Exp09025	right	cell1	cell1b	4.15	190.59	0.0217745	73	18.25	NA	NA	96	97	0.02
Exp09025	right	cell1	cell1b	4.48	208.98	0.0214375	74	18.5	NA	NA	96	88	0.02
Exp09025	right	cell1	cell1b	5.43	204.76	0.0265189	75	18.75	NA	NA	96	110	0.02
Exp09025	right	cell1	cell1b	4.07	201.23	0.0202256	76	19	NA	NA	96	115	0.02
Exp09025	right	cell1	cell1b	3.55	209.98	0.0169064	77	19.25	NA	NA	96	104	0.02
Exp09025	right	cell1	cell1b	3.92	215.93	0.018154	78	19.5	NA	NA	96	104	0.02
Exp09025	right	cell1	cell1b	4.39	209.34	0.0209707	79	19.75	NA	NA	96	114	0.02
Exp09025	right	cell1	cell1b	4.86	207.82	0.0233856	80	20	NA	NA	96	109	0.02
Exp09025	right	cell1	cell1b	4.63	205.37	0.0225447	81	20.25	NA	NA	96	108	0.02
Exp09025	right	cell1	cell1b	4.55	210.57	0.021608	82	20.5	NA	NA	96	108	0.02
Exp09025	right	cell1	cell1b	4.23	215.86	0.019596	83	20.75	NA	NA	96	109	0.02
Exp09025	right	cell1	cell1b	5.3	212.67	0.0249212	84	21	NA	NA	96	108	0.02
Exp09025	right	cell1	cell1b	5.89	216.7	0.0271804	85	21.25	NA	NA	96	110	0.02
Exp09025	right	cell1	cell1b	5.06	213.41	0.0237102	86	21.5	NA	NA	96	122	0.02
Exp09025	right	cell1	cell1b	6.76	231.47	0.0292046	87	21.75	NA	NA	96	117	0.02
Exp09025	right	cell1	cell1b	6.04	224.98	0.0268468	88	22	NA	NA	96	127	0.02
Exp09025	right	cell1	cell1b	7.25	225.89	0.0320953	89	22.25	NA	NA	96	119	0.02
Exp09025	right	cell1	cell1b	6.55	224.93	0.0291202	90	22.5	NA	NA	96	121	0.02
Exp09025	right	cell1	cell1b	7.03	231.87	0.0303187	91	22.75	NA	NA	96	120	0.02
Exp09025	right	cell1	cell1b	7.12	223.35	0.0318782	92	23	NA	NA	96	129	0.02
Exp09025	right	cell1	cell1b	6.52	221.3	0.0294623	93	23.25	NA	NA	96	133	0.02
Exp09025	right	cell1	cell1b	6.74	222.1	0.0303467	94	23.5	NA	NA	96	112	0.02
Exp09025	right	cell1	cell1b	7.57	222.34	0.034047	95	23.75	NA	NA	96	136	0.02
Exp09025	right	cell1	cell1b	7.84	224.83	0.0348708	96	24	NA	NA	96	118	0.02
Exp09025	right	cell2	cell2	3.49	203.06	0.017187	1	0.25	NA	53	NA	93	0.02
Exp09025	right	cell2	cell2	2.72	214.85	0.01266	2	0.5	NA	53	NA	88	0.02
Exp09025	right	cell2	cell2	3.27	158.86	0.0205842	3	0.75	NA	53	NA	97	0.02
Exp09025	right	cell2	cell2	2.83	188.16	0.0150404	4	1	NA	53	NA	82	0.02
Exp09025	right	cell2	cell2	2.17	199.18	0.0108947	5	1.25	NA	53	NA	90	0.02
Exp09025	right	cell2	cell2	2.45	205.07	0.0119471	6	1.5	NA	53	NA	99	0.02
Exp09025	right	cell2	cell2	2.37	203.63	0.0116388	7	1.75	NA	53	NA	91	0.02
Exp09025	right	cell2	cell2	2.65	204.6	0.0129521	8	2	NA	53	NA	99	0.02
Exp09025	right	cell2	cell2	2.85	212.7	0.0133992	9	2.25	NA	53	NA	89	0.02
Exp09025	right	cell2	cell2	4.34	186.26	0.0233008	10	2.5	NA	53	NA	85	0.02
Exp09025	right	cell2	cell2	3.6	192.38	0.018713	11	2.75	NA	53	NA	85	0.02
Exp09025	right	cell2	cell2	3.09	207.77	0.0148722	12	3	NA	53	NA	93	0.02
Exp09025	right	cell2	cell2	5.21	205.74	0.0253232	13	3.25	NA	53	NA	104	0.02
Exp09025	right	cell2	cell2	3.86	218.04	0.0177032	14	3.5	NA	53	NA	100	0.02
Exp09025	right	cell2	cell2	5.21	220.81	0.0235949	15	3.75	NA	53	NA	95	0.02
Exp09025	right	cell2	cell2	5.27	217.16	0.0242678	16	4	NA	53	NA	101	0.02
Exp09025	right	cell2	cell2	5.68	224.84	0.0252624	17	4.25	NA	53	NA	99	0.02
Exp09025	right	cell2	cell2	7.27	215.63	0.0337152	18	4.5	NA	53	NA	107	0.02
Exp09025	right	cell2	cell2	8.15	226	0.0360619	19	4.75	NA	53	NA	110	0.02
Exp09025	right	cell2	cell2	8.31	217.92	0.0381333	20	5	NA	53	NA	104	0.02
Exp09025	right	cell2	cell2	11.11	223.53	0.0497025	21	5.25	NA	53	NA	111	0.02
Exp09025	right	cell2	cell2	11.5	219.87	0.0523036	22	5.5	NA	53	NA	107	0.02
Exp09025	right	cell2	cell2	13.4	220.82	0.0606829	23	5.75	NA	53	NA	109	0.02
Exp09025	right	cell2	cell2	14.66	218.03	0.0672385	24	6	NA	53	NA	117	0.02
Exp09025	right	cell2	cell2	15.03	219.59	0.0684457	25	6.25	NA	53	NA	118	0.02
Exp09025	right	cell2	cell2	18.12	231.25	0.0783568	26	6.5	NA	53	NA	114	0.02
Exp09025	right	cell2	cell2	19.08	228.18	0.0836182	27	6.75	NA	53	NA	114	0.02
Exp09025	right	cell2	cell2	20	235.63	0.0848788	28	7	NA	53	NA	112	0.02
Exp09025	right	cell2	cell2	22.5	231.15	0.0973394	29	7.25	NA	53	NA	117	0.02
Exp09025	right	cell2	cell2	23.54	228.14	0.103182	30	7.5	NA	53	NA	118	0.02
Exp09025	right	cell2	cell2	27.01	225.1	0.119991	31	7.75	NA	53	NA	115	0.02
Exp09025	right	cell2	cell2	24.51	227.47	0.10775	32	8	NA	53	NA	121	0.02
Exp09025	right	cell2	cell2	24.49	228.5	0.107177	33	8.25	NA	53	NA	129	0.02
Exp09025	right	cell2	cell2	24.38	223.88	0.108898	34	8.5	NA	53	NA	120	0.02
Exp09025	right	cell2	cell2	24.77	220.48	0.112346	35	8.75	NA	53	NA	129	0.02
Exp09025	right	cell2	cell2	22.01	210.06	0.10478	36	9	NA	53	NA	140	0.02
Exp09025	right	cell2	cell2	22.37	215.35	0.103877	37	9.25	NA	53	NA	134	0.02
Exp09025	right	cell2	cell2	18.09	210.73	0.0858444	38	9.5	NA	53	NA	111	0.02
Exp09025	right	cell2	cell2	15.67	208.89	0.0750156	39	9.75	NA	53	NA	122	0.02
Exp09025	right	cell2	cell2	13.25	212.11	0.0624676	40	10	NA	53	NA	132	0.02
Exp09025	right	cell2	cell2	14.01	213.86	0.0655101	41	10.25	NA	53	NA	136	0.02
Exp09025	right	cell2	cell2	11.2	211.92	0.0528501	42	10.5	NA	53	NA	130	0.02
Exp09025	right	cell2	cell2	11.84	215.98	0.0548199	43	10.75	NA	53	NA	131	0.02
Exp09025	right	cell2	cell2	10.35	212.62	0.0486784	44	11	NA	53	NA	130	0.02
Exp09025	right	cell2	cell2	11.53	219.64	0.052495	45	11.25	NA	53	NA	119	0.02
Exp09025	right	cell2	cell2	9.57	223.35	0.0428475	46	11.5	NA	53	NA	124	0.02
Exp09025	right	cell2	cell2	10.26	223.03	0.0460028	47	11.75	NA	53	NA	118	0.02
Exp09025	right	cell2	cell2	8.64	219.81	0.0393067	48	12	NA	53	NA	122	0.02
Exp09025	right	cell2	cell2	7.49	223.72	0.0334793	49	12.25	NA	53	NA	127	0.02
Exp09025	right	cell2	cell2	7.48	226.48	0.0330272	50	12.5	NA	53	NA	122	0.02
Exp09025	right	cell2	cell2	7.97	225.37	0.0353641	51	12.75	NA	53	NA	117	0.02
Exp09025	right	cell2	cell2	5.94	221.1	0.0268657	52	13	NA	53	NA	119	0.02
Exp09025	right	cell2	cell2	2.99	235.31	0.0127066	53	13.25	NA	53	NA	72	0.02
Exp09025	right	cell2	cell2a	3.4	230.1	0.0147762	54	13.5	NA	NA	96	60	0.02
Exp09025	right	cell2	cell2a	5.04	206.13	0.0244506	55	13.75	NA	NA	96	84	0.02
Exp09025	right	cell2	cell2a	3.22	211.95	0.0151923	56	14	NA	NA	96	74	0.02
Exp09025	right	cell2	cell2a	3.47	200.47	0.0173093	57	14.25	NA	NA	96	78	0.02
Exp09025	right	cell2	cell2a	4.02	205.42	0.0195697	58	14.5	NA	NA	96	83	0.02
Exp09025	right	cell2	cell2a	3.79	210.54	0.0180013	59	14.75	NA	NA	96	78	0.02
Exp09025	right	cell2	cell2a	3.68	202.85	0.0181415	60	15	NA	NA	96	88	0.02
Exp09025	right	cell2	cell2a	4.59	205.66	0.0223184	61	15.25	NA	NA	96	90	0.02
Exp09025	right	cell2	cell2a	3.74	193.86	0.0192923	62	15.5	NA	NA	96	101	0.02
Exp09025	right	cell2	cell2a	3.38	210.48	0.0160585	63	15.75	NA	NA	96	95	0.02
Exp09025	right	cell2	cell2a	3.59	195.34	0.0183782	64	16	NA	NA	96	99	0.02
Exp09025	right	cell2	cell2a	3.88	197.91	0.0196049	65	16.25	NA	NA	96	98	0.02
Exp09025	right	cell2	cell2a	3.94	193.87	0.0203229	66	16.5	NA	NA	96	90	0.02
Exp09025	right	cell2	cell2a	3.54	192.78	0.0183629	67	16.75	NA	NA	96	91	0.02
Exp09025	right	cell2	cell2a	3.62	185.88	0.0194749	68	17	NA	NA	96	88	0.02
Exp09025	right	cell2	cell2a	4.53	192.77	0.0234995	69	17.25	NA	NA	96	77	0.02
Exp09025	right	cell2	cell2a	3.77	184.04	0.0204847	70	17.5	NA	NA	96	94	0.02
Exp09025	right	cell2	cell2a	3.89	174.72	0.0222642	71	17.75	NA	NA	96	101	0.02
Exp09025	right	cell2	cell2a	3.65	186.54	0.0195668	72	18	NA	NA	96	82	0.02
Exp09025	right	cell2	cell2a	3.22	185.68	0.0173417	73	18.25	NA	NA	96	78	0.02
Exp09025	right	cell2	cell2a	3.29	183.06	0.0179722	74	18.5	NA	NA	96	84	0.02
Exp09025	right	cell2	cell2a	4.22	189.72	0.0222433	75	18.75	NA	NA	96	79	0.02
Exp09025	right	cell2	cell2a	3.37	169.54	0.0198773	76	19	NA	NA	96	99	0.02
Exp09025	right	cell2	cell2a	3.99	179.05	0.0222843	77	19.25	NA	NA	96	91	0.02
Exp09025	right	cell2	cell2a	3.33	178.2	0.0186869	78	19.5	NA	NA	96	89	0.02
Exp09025	right	cell2	cell2a	2.99	178.78	0.0167245	79	19.75	NA	NA	96	96	0.02
Exp09025	right	cell2	cell2a	3.47	177.3	0.0195713	80	20	NA	NA	96	96	0.02
Exp09025	right	cell2	cell2a	3.06	200.3	0.0152771	81	20.25	NA	NA	96	80	0.02
Exp09025	right	cell2	cell2a	4.92	195.09	0.0252191	82	20.5	NA	NA	96	95	0.02
Exp09025	right	cell2	cell2a	3.83	192.12	0.0199355	83	20.75	NA	NA	96	98	0.02
Exp09025	right	cell2	cell2a	3.47	191.76	0.0180955	84	21	NA	NA	96	101	0.02
Exp09025	right	cell2	cell2a	3.26	197.67	0.0164921	85	21.25	NA	NA	96	98	0.02
Exp09025	right	cell2	cell2a	3.39	196.89	0.0172177	86	21.5	NA	NA	96	97	0.02
Exp09025	right	cell2	cell2a	4.64	215.1	0.0215714	87	21.75	NA	NA	96	87	0.02
Exp09025	right	cell2	cell2a	3.95	203.44	0.019416	88	22	NA	NA	96	91	0.02
Exp09025	right	cell2	cell2a	2.87	194.15	0.0147824	89	22.25	NA	NA	96	106	0.02
Exp09025	right	cell2	cell2a	4.36	199.33	0.0218733	90	22.5	NA	NA	96	103	0.02
Exp09025	right	cell2	cell2a	4.83	203.12	0.023779	91	22.75	NA	NA	96	98	0.02
Exp09025	right	cell2	cell2a	4.93	193.17	0.0255216	92	23	NA	NA	96	107	0.02
Exp09025	right	cell2	cell2a	4.96	200.46	0.0247431	93	23.25	NA	NA	96	111	0.02
Exp09025	right	cell2	cell2a	5.11	204.92	0.0249366	94	23.5	NA	NA	96	101	0.02
Exp09025	right	cell2	cell2a	4.63	205.78	0.0224998	95	23.75	NA	NA	96	97	0.02
Exp09025	right	cell2	cell2a	4.54	210.87	0.0215299	96	24	NA	NA	96	100	0.02
Exp09025	right	cell2	cell2b	3.62	229.03	0.0158058	54	13.5	NA	NA	96	68	0.02
Exp09025	right	cell2	cell2b	3.24	200.18	0.0161854	55	13.75	NA	NA	96	92	0.02
Exp09025	right	cell2	cell2b	3.42	192.1	0.0178032	56	14	NA	NA	96	99	0.02
Exp09025	right	cell2	cell2b	3.83	202.79	0.0188865	57	14.25	NA	NA	96	84	0.02
Exp09025	right	cell2	cell2b	3.74	187.77	0.019918	58	14.5	NA	NA	96	94	0.02
Exp09025	right	cell2	cell2b	3.44	197.92	0.0173808	59	14.75	NA	NA	96	89	0.02
Exp09025	right	cell2	cell2b	3.79	201.54	0.0188052	60	15	NA	NA	96	85	0.02
Exp09025	right	cell2	cell2b	3.79	191.91	0.0197488	61	15.25	NA	NA	96	96	0.02
Exp09025	right	cell2	cell2b	4.36	198.91	0.0219195	62	15.5	NA	NA	96	92	0.02
Exp09025	right	cell2	cell2b	4.28	185.6	0.0230603	63	15.75	NA	NA	96	110	0.02
Exp09025	right	cell2	cell2b	4.08	175.94	0.0231897	64	16	NA	NA	96	101	0.02
Exp09025	right	cell2	cell2b	4.28	176.17	0.0242947	65	16.25	NA	NA	96	112	0.02
Exp09025	right	cell2	cell2b	4.57	185.12	0.0246867	66	16.5	NA	NA	96	101	0.02
Exp09025	right	cell2	cell2b	4.09	184.36	0.0221849	67	16.75	NA	NA	96	116	0.02
Exp09025	right	cell2	cell2b	4.17	159.12	0.0262066	68	17	NA	NA	96	122	0.02
Exp09025	right	cell2	cell2b	3.9	163.79	0.023811	69	17.25	NA	NA	96	116	0.02
Exp09025	right	cell2	cell2b	3.78	176.99	0.0213571	70	17.5	NA	NA	96	106	0.02
Exp09025	right	cell2	cell2b	3.38	167.4	0.0201912	71	17.75	NA	NA	96	89	0.02
Exp09025	right	cell2	cell2b	3.84	168.39	0.0228042	72	18	NA	NA	96	111	0.02
Exp09025	right	cell2	cell2b	4.24	158.88	0.0266868	73	18.25	NA	NA	96	105	0.02
Exp09025	right	cell2	cell2b	3.81	138.95	0.0274199	74	18.5	NA	NA	96	116	0.02
Exp09025	right	cell2	cell2b	4.56	172.55	0.0264271	75	18.75	NA	NA	96	126	0.02
Exp09025	right	cell2	cell2b	3.78	164.03	0.0230446	76	19	NA	NA	96	126	0.02
Exp09025	right	cell2	cell2b	3.48	171.34	0.0203105	77	19.25	NA	NA	96	102	0.02
Exp09025	right	cell2	cell2b	4.69	168.75	0.0277926	78	19.5	NA	NA	96	106	0.02
Exp09025	right	cell2	cell2b	3.92	174.63	0.0224475	79	19.75	NA	NA	96	117	0.02
Exp09025	right	cell2	cell2b	3.65	181.06	0.0201591	80	20	NA	NA	96	117	0.02
Exp09025	right	cell2	cell2b	4.48	187.91	0.0238412	81	20.25	NA	NA	96	121	0.02
Exp09025	right	cell2	cell2b	3.7	187.07	0.0197787	82	20.5	NA	NA	96	123	0.02
Exp09025	right	cell2	cell2b	4.58	186.45	0.0245642	83	20.75	NA	NA	96	118	0.02
Exp09025	right	cell2	cell2b	4.7	190.08	0.0247264	84	21	NA	NA	96	107	0.02
Exp09025	right	cell2	cell2b	4.34	203.4	0.0213373	85	21.25	NA	NA	96	128	0.02
Exp09025	right	cell2	cell2b	3.99	205.87	0.0193812	86	21.5	NA	NA	96	123	0.02
Exp09025	right	cell2	cell2b	4.36	203.28	0.0214482	87	21.75	NA	NA	96	111	0.02
Exp09025	right	cell2	cell2b	4	196.92	0.0203128	88	22	NA	NA	96	102	0.02
Exp09025	right	cell2	cell2b	4.41	213.11	0.0206935	89	22.25	NA	NA	96	105	0.02
Exp09025	right	cell2	cell2b	4.53	211.71	0.0213972	90	22.5	NA	NA	96	116	0.02
Exp09025	right	cell2	cell2b	4.22	211.74	0.0199301	91	22.75	NA	NA	96	129	0.02
Exp09025	right	cell2	cell2b	4.01	215.97	0.0185674	92	23	NA	NA	96	144	0.02
Exp09025	right	cell2	cell2b	3.56	217.37	0.0163776	93	23.25	NA	NA	96	139	0.02
Exp09025	right	cell2	cell2b	3.55	214.27	0.0165679	94	23.5	NA	NA	96	144	0.02
Exp09025	right	cell2	cell2b	5.04	215.08	0.0234331	95	23.75	NA	NA	96	153	0.02
Exp09025	right	cell2	cell2b	3.92	227.82	0.0172066	96	24	NA	NA	96	148	0.02
Exp09025	right	cell3	cell3	2.96	199.84	0.0148118	1	0.25	NA	47	NA	102	0.02
Exp09025	right	cell3	cell3	3.72	203.67	0.0182648	2	0.5	NA	47	NA	111	0.02
Exp09025	right	cell3	cell3	2.99	203.3	0.0147073	3	0.75	NA	47	NA	105	0.02
Exp09025	right	cell3	cell3	3.08	201.33	0.0152983	4	1	NA	47	NA	106	0.02
Exp09025	right	cell3	cell3	4.05	196.05	0.020658	5	1.25	NA	47	NA	96	0.02
Exp09025	right	cell3	cell3	3.85	205.73	0.0187138	6	1.5	NA	47	NA	100	0.02
Exp09025	right	cell3	cell3	3.03	209.83	0.0144403	7	1.75	NA	47	NA	103	0.02
Exp09025	right	cell3	cell3	3.11	195.31	0.0159234	8	2	NA	47	NA	115	0.02
Exp09025	right	cell3	cell3	2.89	209.14	0.0138185	9	2.25	NA	47	NA	95	0.02
Exp09025	right	cell3	cell3	3.31	204.87	0.0161566	10	2.5	NA	47	NA	105	0.02
Exp09025	right	cell3	cell3	2.47	208.97	0.0118199	11	2.75	NA	47	NA	106	0.02
Exp09025	right	cell3	cell3	2.82	203.38	0.0138657	12	3	NA	47	NA	98	0.02
Exp09025	right	cell3	cell3	3.93	219.77	0.0178823	13	3.25	NA	47	NA	88	0.02
Exp09025	right	cell3	cell3	3.2	217.62	0.0147045	14	3.5	NA	47	NA	106	0.02
Exp09025	right	cell3	cell3	3.24	219.96	0.01473	15	3.75	NA	47	NA	108	0.02
Exp09025	right	cell3	cell3	4.41	218.7	0.0201646	16	4	NA	47	NA	105	0.02
Exp09025	right	cell3	cell3	6.63	214.48	0.030912	17	4.25	NA	47	NA	114	0.02
Exp09025	right	cell3	cell3	5.9	215.39	0.0273922	18	4.5	NA	47	NA	115	0.02
Exp09025	right	cell3	cell3	6.46	213.08	0.0303173	19	4.75	NA	47	NA	116	0.02
Exp09025	right	cell3	cell3	7.08	217.91	0.0324905	20	5	NA	47	NA	109	0.02
Exp09025	right	cell3	cell3	9.33	210.76	0.0442684	21	5.25	NA	47	NA	123	0.02
Exp09025	right	cell3	cell3	10.06	221.05	0.0455101	22	5.5	NA	47	NA	124	0.02
Exp09025	right	cell3	cell3	10.44	224.25	0.0465552	23	5.75	NA	47	NA	125	0.02
Exp09025	right	cell3	cell3	12.16	225.07	0.0540276	24	6	NA	47	NA	112	0.02
Exp09025	right	cell3	cell3	11.17	221.93	0.0503312	25	6.25	NA	47	NA	121	0.02
Exp09025	right	cell3	cell3	12.96	213.61	0.0606713	26	6.5	NA	47	NA	137	0.02
Exp09025	right	cell3	cell3	14.88	226.22	0.0657767	27	6.75	NA	47	NA	125	0.02
Exp09025	right	cell3	cell3	12.24	221.37	0.055292	28	7	NA	47	NA	133	0.02
Exp09025	right	cell3	cell3	14.41	224.55	0.0641728	29	7.25	NA	47	NA	122	0.02
Exp09025	right	cell3	cell3	12.72	219.36	0.0579869	30	7.5	NA	47	NA	132	0.02
Exp09025	right	cell3	cell3	13.11	224.26	0.0584589	31	7.75	NA	47	NA	133	0.02
Exp09025	right	cell3	cell3	13.61	226.76	0.0600194	32	8	NA	47	NA	133	0.02
Exp09025	right	cell3	cell3	10.75	221.53	0.0485262	33	8.25	NA	47	NA	131	0.02
Exp09025	right	cell3	cell3	10.46	221.89	0.0471405	34	8.5	NA	47	NA	133	0.02
Exp09025	right	cell3	cell3	10.27	224.53	0.04574	35	8.75	NA	47	NA	130	0.02
Exp09025	right	cell3	cell3	10.02	219.09	0.0457346	36	9	NA	47	NA	128	0.02
Exp09025	right	cell3	cell3	8.68	213.79	0.0406006	37	9.25	NA	47	NA	136	0.02
Exp09025	right	cell3	cell3	8.75	217.16	0.0402929	38	9.5	NA	47	NA	151	0.02
Exp09025	right	cell3	cell3	8.88	220.17	0.0403325	39	9.75	NA	47	NA	104	0.02
Exp09025	right	cell3	cell3	8.22	217.99	0.0377082	40	10	NA	47	NA	135	0.02
Exp09025	right	cell3	cell3	7.76	223.98	0.034646	41	10.25	NA	47	NA	122	0.02
Exp09025	right	cell3	cell3	7.39	218.08	0.0338866	42	10.5	NA	47	NA	134	0.02
Exp09025	right	cell3	cell3	7.59	221.05	0.0343361	43	10.75	NA	47	NA	116	0.02
Exp09025	right	cell3	cell3	6.6	221.02	0.0298616	44	11	NA	47	NA	124	0.02
Exp09025	right	cell3	cell3	6.15	223.87	0.0274713	45	11.25	NA	47	NA	124	0.02
Exp09025	right	cell3	cell3	4.36	225.92	0.0192989	46	11.5	NA	47	NA	121	0.02
Exp09025	right	cell3	cell3	3.64	229.8	0.0158399	47	11.75	NA	47	NA	69	0.02
Exp09025	right	cell3	cell3a	4.22	212.94	0.0198178	48	12	NA	NA	96	68	0.02
Exp09025	right	cell3	cell3a	4.08	215.48	0.0189345	49	12.25	NA	NA	96	75	0.02
Exp09025	right	cell3	cell3a	4.05	206.92	0.0195728	50	12.5	NA	NA	96	78	0.02
Exp09025	right	cell3	cell3a	3.63	205.78	0.0176402	51	12.75	NA	NA	96	89	0.02
Exp09025	right	cell3	cell3a	3.98	208.67	0.0190732	52	13	NA	NA	96	90	0.02
Exp09025	right	cell3	cell3a	2.9	207.71	0.0139618	53	13.25	NA	NA	96	91	0.02
Exp09025	right	cell3	cell3a	3.12	207.07	0.0150674	54	13.5	NA	NA	96	100	0.02
Exp09025	right	cell3	cell3a	2.99	200.19	0.0149358	55	13.75	NA	NA	96	101	0.02
Exp09025	right	cell3	cell3a	3.5	205.36	0.0170432	56	14	NA	NA	96	101	0.02
Exp09025	right	cell3	cell3a	3.52	204.29	0.0172304	57	14.25	NA	NA	96	91	0.02
Exp09025	right	cell3	cell3a	3.52	187.81	0.0187423	58	14.5	NA	NA	96	96	0.02
Exp09025	right	cell3	cell3a	3.58	199.68	0.0179287	59	14.75	NA	NA	96	90	0.02
Exp09025	right	cell3	cell3a	2.75	199.21	0.0138045	60	15	NA	NA	96	84	0.02
Exp09025	right	cell3	cell3a	3.13	191.75	0.0163233	61	15.25	NA	NA	96	95	0.02
Exp09025	right	cell3	cell3a	3.31	184.86	0.0179054	62	15.5	NA	NA	96	104	0.02
Exp09025	right	cell3	cell3a	3.51	199.6	0.0175852	63	15.75	NA	NA	96	83	0.02
Exp09025	right	cell3	cell3a	3.11	186.34	0.0166899	64	16	NA	NA	96	91	0.02
Exp09025	right	cell3	cell3a	3.58	178.93	0.0200078	65	16.25	NA	NA	96	99	0.02
Exp09025	right	cell3	cell3a	3.61	173.13	0.0208514	66	16.5	NA	NA	96	105	0.02
Exp09025	right	cell3	cell3a	3.47	168.92	0.0205423	67	16.75	NA	NA	96	108	0.02
Exp09025	right	cell3	cell3a	3.13	161	0.019441	68	17	NA	NA	96	116	0.02
Exp09025	right	cell3	cell3a	2.75	165.45	0.0166213	69	17.25	NA	NA	96	104	0.02
Exp09025	right	cell3	cell3a	3.08	165.29	0.0186339	70	17.5	NA	NA	96	104	0.02
Exp09025	right	cell3	cell3a	3.66	180.17	0.0203141	71	17.75	NA	NA	96	93	0.02
Exp09025	right	cell3	cell3a	3.52	151.16	0.0232866	72	18	NA	NA	96	110	0.02
Exp09025	right	cell3	cell3a	2.49	151.1	0.0164792	73	18.25	NA	NA	96	109	0.02
Exp09025	right	cell3	cell3a	4.03	151.66	0.0265726	74	18.5	NA	NA	96	108	0.02
Exp09025	right	cell3	cell3a	4.16	161.9	0.0256949	75	18.75	NA	NA	96	106	0.02
Exp09025	right	cell3	cell3a	3.7	158.89	0.0232865	76	19	NA	NA	96	106	0.02
Exp09025	right	cell3	cell3a	4.08	163.87	0.0248978	77	19.25	NA	NA	96	108	0.02
Exp09025	right	cell3	cell3a	4	158.77	0.0251937	78	19.5	NA	NA	96	110	0.02
Exp09025	right	cell3	cell3a	4.82	159.49	0.0302213	79	19.75	NA	NA	96	96	0.02
Exp09025	right	cell3	cell3a	4.2	151.59	0.0277063	80	20	NA	NA	96	111	0.02
Exp09025	right	cell3	cell3a	3.91	151.81	0.0257559	81	20.25	NA	NA	96	110	0.02
Exp09025	right	cell3	cell3a	4.26	152.71	0.027896	82	20.5	NA	NA	96	114	0.02
Exp09025	right	cell3	cell3a	4.79	166.57	0.0287567	83	20.75	NA	NA	96	106	0.02
Exp09025	right	cell3	cell3a	3.7	163.54	0.0226244	84	21	NA	NA	96	110	0.02
Exp09025	right	cell3	cell3a	3.96	156.97	0.0252278	85	21.25	NA	NA	96	119	0.02
Exp09025	right	cell3	cell3a	4.31	172.15	0.0250363	86	21.5	NA	NA	96	109	0.02
Exp09025	right	cell3	cell3a	4.32	165.24	0.0261438	87	21.75	NA	NA	96	114	0.02
Exp09025	right	cell3	cell3a	3.6	174.67	0.0206103	88	22	NA	NA	96	103	0.02
Exp09025	right	cell3	cell3a	3.55	169.23	0.0209774	89	22.25	NA	NA	96	108	0.02
Exp09025	right	cell3	cell3a	4.19	178.82	0.0234314	90	22.5	NA	NA	96	103	0.02
Exp09025	right	cell3	cell3a	3.49	184.84	0.0188812	91	22.75	NA	NA	96	104	0.02
Exp09025	right	cell3	cell3a	3.61	183.19	0.0197063	92	23	NA	NA	96	106	0.02
Exp09025	right	cell3	cell3a	3.46	176.75	0.0195757	93	23.25	NA	NA	96	116	0.02
Exp09025	right	cell3	cell3a	3.53	189.25	0.0186526	94	23.5	NA	NA	96	105	0.02
Exp09025	right	cell3	cell3a	3.86	191.05	0.0202041	95	23.75	NA	NA	96	104	0.02
Exp09025	right	cell3	cell3a	3.77	191.4	0.019697	96	24	NA	NA	96	112	0.02
Exp09025	right	cell3	cell3b	3.91	197.39	0.0198085	48	12	NA	NA	96	70	0.02
Exp09025	right	cell3	cell3b	3.31	197.28	0.0167782	49	12.25	NA	NA	96	64	0.02
Exp09025	right	cell3	cell3b	3.3	197.89	0.0166759	50	12.5	NA	NA	96	96	0.02
Exp09025	right	cell3	cell3b	3.77	196.97	0.01914	51	12.75	NA	NA	96	107	0.02
Exp09025	right	cell3	cell3b	3.34	202.22	0.0165167	52	13	NA	NA	96	94	0.02
Exp09025	right	cell3	cell3b	3.05	180.75	0.0168741	53	13.25	NA	NA	96	104	0.02
Exp09025	right	cell3	cell3b	3.44	197.78	0.0173931	54	13.5	NA	NA	96	99	0.02
Exp09025	right	cell3	cell3b	3.83	180.7	0.0211954	55	13.75	NA	NA	96	109	0.02
Exp09025	right	cell3	cell3b	3.75	175.3	0.0213919	56	14	NA	NA	96	91	0.02
Exp09025	right	cell3	cell3b	3.07	175.75	0.017468	57	14.25	NA	NA	96	91	0.02
Exp09025	right	cell3	cell3b	3.65	174.86	0.0208738	58	14.5	NA	NA	96	101	0.02
Exp09025	right	cell3	cell3b	3.82	151.3	0.0252479	59	14.75	NA	NA	96	107	0.02
Exp09025	right	cell3	cell3b	3.38	164.42	0.0205571	60	15	NA	NA	96	97	0.02
Exp09025	right	cell3	cell3b	2.94	178.58	0.0164632	61	15.25	NA	NA	96	89	0.02
Exp09025	right	cell3	cell3b	2.74	153.9	0.0178038	62	15.5	NA	NA	96	100	0.02
Exp09025	right	cell3	cell3b	2.64	155.1	0.0170213	63	15.75	NA	NA	96	89	0.02
Exp09025	right	cell3	cell3b	2.57	149.62	0.0171768	64	16	NA	NA	96	96	0.02
Exp09025	right	cell3	cell3b	3.73	159.88	0.02333	65	16.25	NA	NA	96	103	0.02
Exp09025	right	cell3	cell3b	3.37	142.94	0.0235763	66	16.5	NA	NA	96	102	0.02
Exp09025	right	cell3	cell3b	3.36	149.44	0.0224839	67	16.75	NA	NA	96	103	0.02
Exp09025	right	cell3	cell3b	3.18	157.56	0.0201828	68	17	NA	NA	96	91	0.02
Exp09025	right	cell3	cell3b	3.66	165.16	0.0221603	69	17.25	NA	NA	96	76	0.02
Exp09025	right	cell3	cell3b	3.64	162.26	0.0224331	70	17.5	NA	NA	96	94	0.02
Exp09025	right	cell3	cell3b	3.16	155.75	0.0202889	71	17.75	NA	NA	96	102	0.02
Exp09025	right	cell3	cell3b	4.01	164.74	0.0243414	72	18	NA	NA	96	78	0.02
Exp09025	right	cell3	cell3b	1.99	157.1	0.0126671	73	18.25	NA	NA	96	86	0.02
Exp09025	right	cell3	cell3b	2.73	157.9	0.0172894	74	18.5	NA	NA	96	91	0.02
Exp09025	right	cell3	cell3b	2.62	185.77	0.0141035	75	18.75	NA	NA	96	77	0.02
Exp09025	right	cell3	cell3b	3.08	152.02	0.0202605	76	19	NA	NA	96	100	0.02
Exp09025	right	cell3	cell3b	3.04	162.37	0.0187227	77	19.25	NA	NA	96	94	0.02
Exp09025	right	cell3	cell3b	3.22	169.87	0.0189557	78	19.5	NA	NA	96	92	0.02
Exp09025	right	cell3	cell3b	3.2	179.11	0.0178661	79	19.75	NA	NA	96	92	0.02
Exp09025	right	cell3	cell3b	3.48	164.38	0.0211705	80	20	NA	NA	96	73	0.02
Exp09025	right	cell3	cell3b	4.22	188.73	0.02236	81	20.25	NA	NA	96	85	0.02
Exp09025	right	cell3	cell3b	4.05	183.66	0.0220516	82	20.5	NA	NA	96	79	0.02
Exp09025	right	cell3	cell3b	4.48	187.4	0.0239061	83	20.75	NA	NA	96	88	0.02
Exp09025	right	cell3	cell3b	3.1	179.83	0.0172385	84	21	NA	NA	96	105	0.02
Exp09025	right	cell3	cell3b	3.62	186.94	0.0193645	85	21.25	NA	NA	96	108	0.02
Exp09025	right	cell3	cell3b	3.99	194.28	0.0205374	86	21.5	NA	NA	96	96	0.02
Exp09025	right	cell3	cell3b	3.99	201.64	0.0197877	87	21.75	NA	NA	96	86	0.02
Exp09025	right	cell3	cell3b	4.09	198.84	0.0205693	88	22	NA	NA	96	93	0.02
Exp09025	right	cell3	cell3b	3.45	200.54	0.0172036	89	22.25	NA	NA	96	95	0.02
Exp09025	right	cell3	cell3b	3.52	197.9	0.0177868	90	22.5	NA	NA	96	94	0.02
Exp09025	right	cell3	cell3b	4.07	200.7	0.020279	91	22.75	NA	NA	96	99	0.02
Exp09025	right	cell3	cell3b	3.36	206.62	0.0162617	92	23	NA	NA	96	100	0.02
Exp09025	right	cell3	cell3b	3.81	188.44	0.0202186	93	23.25	NA	NA	96	114	0.02
Exp09025	right	cell3	cell3b	3.58	186.26	0.0192204	94	23.5	NA	NA	96	105	0.02
Exp09025	right	cell3	cell3b	4.24	185.19	0.0228954	95	23.75	NA	NA	96	108	0.02
Exp09025	right	cell3	cell3b	3.43	207.84	0.0165031	96	24	NA	NA	96	90	0.02
Exp09025	right	cell4	cell4	2.37	166.08	0.0142702	1	0.25	NA	61	NA	100	0.02
Exp09025	right	cell4	cell4	2.21	185.21	0.0119324	2	0.5	NA	61	NA	90	0.02
Exp09025	right	cell4	cell4	2.4	163.35	0.0146924	3	0.75	NA	61	NA	80	0.02
Exp09025	right	cell4	cell4	3.6	204.28	0.0176229	4	1	NA	61	NA	106	0.02
Exp09025	right	cell4	cell4	2.38	201.14	0.0118326	5	1.25	NA	61	NA	100	0.02
Exp09025	right	cell4	cell4	2.97	188.84	0.0157276	6	1.5	NA	61	NA	116	0.02
Exp09025	right	cell4	cell4	3.06	188.39	0.0162429	7	1.75	NA	61	NA	106	0.02
Exp09025	right	cell4	cell4	2.7	205.47	0.0131406	8	2	NA	61	NA	81	0.02
Exp09025	right	cell4	cell4	2.44	188.2	0.0129649	9	2.25	NA	61	NA	85	0.02
Exp09025	right	cell4	cell4	2.12	177.5	0.0119437	10	2.5	NA	61	NA	109	0.02
Exp09025	right	cell4	cell4	2.8	192.22	0.0145666	11	2.75	NA	61	NA	89	0.02
Exp09025	right	cell4	cell4	2.43	157.12	0.0154659	12	3	NA	61	NA	84	0.02
Exp09025	right	cell4	cell4	3.53	192.76	0.0183129	13	3.25	NA	61	NA	118	0.02
Exp09025	right	cell4	cell4	2.49	202.88	0.0122733	14	3.5	NA	61	NA	110	0.02
Exp09025	right	cell4	cell4	3.48	203.57	0.0170949	15	3.75	NA	61	NA	113	0.02
Exp09025	right	cell4	cell4	2.89	207.07	0.0139566	16	4	NA	61	NA	107	0.02
Exp09025	right	cell4	cell4	3.47	214.48	0.0161787	17	4.25	NA	61	NA	112	0.02
Exp09025	right	cell4	cell4	3.65	207.86	0.0175599	18	4.5	NA	61	NA	117	0.02
Exp09025	right	cell4	cell4	3.84	208.62	0.0184067	19	4.75	NA	61	NA	120	0.02
Exp09025	right	cell4	cell4	6.19	205.67	0.0300968	20	5	NA	61	NA	120	0.02
Exp09025	right	cell4	cell4	4.72	209.16	0.0225665	21	5.25	NA	61	NA	120	0.02
Exp09025	right	cell4	cell4	4.42	207.38	0.0213135	22	5.5	NA	61	NA	125	0.02
Exp09025	right	cell4	cell4	4.9	216.33	0.0226506	23	5.75	NA	61	NA	122	0.02
Exp09025	right	cell4	cell4	6.98	220.89	0.0315994	24	6	NA	61	NA	129	0.02
Exp09025	right	cell4	cell4	6.49	221.87	0.0292514	25	6.25	NA	61	NA	125	0.02
Exp09025	right	cell4	cell4	6.73	218.38	0.0308178	26	6.5	NA	61	NA	136	0.02
Exp09025	right	cell4	cell4	6.78	223.15	0.0303832	27	6.75	NA	61	NA	130	0.02
Exp09025	right	cell4	cell4	7.92	222.75	0.0355556	28	7	NA	61	NA	135	0.02
Exp09025	right	cell4	cell4	7.59	215.46	0.035227	29	7.25	NA	61	NA	132	0.02
Exp09025	right	cell4	cell4	7.22	223.31	0.0323317	30	7.5	NA	61	NA	116	0.02
Exp09025	right	cell4	cell4	7.21	220.56	0.0326895	31	7.75	NA	61	NA	131	0.02
Exp09025	right	cell4	cell4	6.13	217.6	0.028171	32	8	NA	61	NA	127	0.02
Exp09025	right	cell4	cell4	6.54	223.71	0.0292343	33	8.25	NA	61	NA	125	0.02
Exp09025	right	cell4	cell4	6.64	219.45	0.0302575	34	8.5	NA	61	NA	132	0.02
Exp09025	right	cell4	cell4	6.24	224.8	0.027758	35	8.75	NA	61	NA	123	0.02
Exp09025	right	cell4	cell4	6.18	215.81	0.0286363	36	9	NA	61	NA	141	0.02
Exp09025	right	cell4	cell4	6.22	216.41	0.0287417	37	9.25	NA	61	NA	135	0.02
Exp09025	right	cell4	cell4	6.98	214.89	0.0324817	38	9.5	NA	61	NA	146	0.02
Exp09025	right	cell4	cell4	5.56	216.13	0.0257253	39	9.75	NA	61	NA	149	0.02
Exp09025	right	cell4	cell4	6.46	215.29	0.030006	40	10	NA	61	NA	155	0.02
Exp09025	right	cell4	cell4	6.22	221.4	0.0280939	41	10.25	NA	61	NA	141	0.02
Exp09025	right	cell4	cell4	4.66	211.93	0.0219884	42	10.5	NA	61	NA	143	0.02
Exp09025	right	cell4	cell4	5.01	211.72	0.0236633	43	10.75	NA	61	NA	123	0.02
Exp09025	right	cell4	cell4	4.44	218.33	0.0203362	44	11	NA	61	NA	107	0.02
Exp09025	right	cell4	cell4	5.05	217.61	0.0232067	45	11.25	NA	61	NA	112	0.02
Exp09025	right	cell4	cell4	4.25	211.72	0.0200737	46	11.5	NA	61	NA	137	0.02
Exp09025	right	cell4	cell4	5.05	212.4	0.0237759	47	11.75	NA	61	NA	154	0.02
Exp09025	right	cell4	cell4	3.92	216.05	0.0181439	48	12	NA	61	NA	153	0.02
Exp09025	right	cell4	cell4	4.91	217.31	0.0225944	49	12.25	NA	61	NA	129	0.02
Exp09025	right	cell4	cell4	4.12	216.36	0.0190423	50	12.5	NA	61	NA	149	0.02
Exp09025	right	cell4	cell4	4.22	216.97	0.0194497	51	12.75	NA	61	NA	159	0.02
Exp09025	right	cell4	cell4	4.22	222.23	0.0189893	52	13	NA	61	NA	161	0.02
Exp09025	right	cell4	cell4	4.09	226.2	0.0180813	53	13.25	NA	61	NA	153	0.02
Exp09025	right	cell4	cell4	4.55	223.69	0.0203406	54	13.5	NA	61	NA	146	0.02
Exp09025	right	cell4	cell4	3.68	212.48	0.0173193	55	13.75	NA	61	NA	160	0.02
Exp09025	right	cell4	cell4	3.29	212.84	0.0154576	56	14	NA	61	NA	157	0.02
Exp09025	right	cell4	cell4	3.75	214.27	0.0175013	57	14.25	NA	61	NA	155	0.02
Exp09025	right	cell4	cell4	3.12	216.39	0.0144184	58	14.5	NA	61	NA	142	0.02
Exp09025	right	cell4	cell4	3.05	206.6	0.0147628	59	14.75	NA	61	NA	151	0.02
Exp09025	right	cell4	cell4	4	203.92	0.0196155	60	15	NA	61	NA	135	0.02
Exp09025	right	cell4	cell4	2.84	214.39	0.0132469	61	15.25	NA	61	NA	93	0.02
Exp09025	right	cell4	cell4a	2.9	218.6	0.0132662	62	15.5	NA	NA	96	52	0.02
Exp09025	right	cell4	cell4a	2.78	192.28	0.0144581	63	15.75	NA	NA	96	82	0.02
Exp09025	right	cell4	cell4a	2.7	201.37	0.0134082	64	16	NA	NA	96	70	0.02
Exp09025	right	cell4	cell4a	2.71	176.69	0.0153376	65	16.25	NA	NA	96	90	0.02
Exp09025	right	cell4	cell4a	1.99	171.6	0.0115967	66	16.5	NA	NA	96	108	0.02
Exp09025	right	cell4	cell4a	2.01	157.97	0.0127239	67	16.75	NA	NA	96	109	0.02
Exp09025	right	cell4	cell4a	2.86	168.09	0.0170147	68	17	NA	NA	96	98	0.02
Exp09025	right	cell4	cell4a	2.36	161.72	0.0145931	69	17.25	NA	NA	96	99	0.02
Exp09025	right	cell4	cell4a	2.13	153.8	0.0138492	70	17.5	NA	NA	96	123	0.02
Exp09025	right	cell4	cell4a	3.05	152.96	0.0199399	71	17.75	NA	NA	96	117	0.02
Exp09025	right	cell4	cell4a	2.42	161.44	0.0149901	72	18	NA	NA	96	108	0.02
Exp09025	right	cell4	cell4a	2.7	150.4	0.0179521	73	18.25	NA	NA	96	97	0.02
Exp09025	right	cell4	cell4a	2.36	145.39	0.0162322	74	18.5	NA	NA	96	119	0.02
Exp09025	right	cell4	cell4a	2.2	146.02	0.0150664	75	18.75	NA	NA	96	117	0.02
Exp09025	right	cell4	cell4a	2.29	148.62	0.0154084	76	19	NA	NA	96	117	0.02
Exp09025	right	cell4	cell4a	2.66	149.92	0.0177428	77	19.25	NA	NA	96	121	0.02
Exp09025	right	cell4	cell4a	2.55	144.33	0.0176678	78	19.5	NA	NA	96	125	0.02
Exp09025	right	cell4	cell4a	2.49	160.98	0.0154678	79	19.75	NA	NA	96	110	0.02
Exp09025	right	cell4	cell4a	2.81	143.69	0.019556	80	20	NA	NA	96	128	0.02
Exp09025	right	cell4	cell4a	3.07	152	0.0201974	81	20.25	NA	NA	96	116	0.02
Exp09025	right	cell4	cell4a	3.43	158.81	0.0215981	82	20.5	NA	NA	96	97	0.02
Exp09025	right	cell4	cell4a	2.52	161.38	0.0156153	83	20.75	NA	NA	96	105	0.02
Exp09025	right	cell4	cell4a	3.07	166.93	0.0183909	84	21	NA	NA	96	103	0.02
Exp09025	right	cell4	cell4a	3.3	168.92	0.0195359	85	21.25	NA	NA	96	106	0.02
Exp09025	right	cell4	cell4a	2.47	166.94	0.0147957	86	21.5	NA	NA	96	118	0.02
Exp09025	right	cell4	cell4a	2.87	171.08	0.0167758	87	21.75	NA	NA	96	107	0.02
Exp09025	right	cell4	cell4a	2.66	180.49	0.0147377	88	22	NA	NA	96	110	0.02
Exp09025	right	cell4	cell4a	2.92	163.56	0.0178528	89	22.25	NA	NA	96	125	0.02
Exp09025	right	cell4	cell4a	3.06	173.77	0.0176095	90	22.5	NA	NA	96	107	0.02
Exp09025	right	cell4	cell4a	2.91	183.01	0.0159008	91	22.75	NA	NA	96	111	0.02
Exp09025	right	cell4	cell4a	2.92	184.76	0.0158043	92	23	NA	NA	96	124	0.02
Exp09025	right	cell4	cell4a	3.66	177.19	0.0206558	93	23.25	NA	NA	96	126	0.02
Exp09025	right	cell4	cell4a	3.46	184.71	0.0187321	94	23.5	NA	NA	96	124	0.02
Exp09025	right	cell4	cell4a	2.8	174.17	0.0160762	95	23.75	NA	NA	96	108	0.02
Exp09025	right	cell4	cell4a	2.6	181.14	0.0143535	96	24	NA	NA	96	105	0.02
Exp09025	right	cell4	cell4b	3.17	213.4	0.0148547	62	15.5	NA	NA	96	48	0.02
Exp09025	right	cell4	cell4b	2.61	192.11	0.013586	63	15.75	NA	NA	96	94	0.02
Exp09025	right	cell4	cell4b	2.11	160.51	0.0131456	64	16	NA	NA	96	98	0.02
Exp09025	right	cell4	cell4b	1.93	161.11	0.0119794	65	16.25	NA	NA	96	85	0.02
Exp09025	right	cell4	cell4b	1.91	161.66	0.0118149	66	16.5	NA	NA	96	102	0.02
Exp09025	right	cell4	cell4b	2.85	164.19	0.0173579	67	16.75	NA	NA	96	85	0.02
Exp09025	right	cell4	cell4b	2.82	141.25	0.0199646	68	17	NA	NA	96	102	0.02
Exp09025	right	cell4	cell4b	2.15	143.75	0.0149565	69	17.25	NA	NA	96	111	0.02
Exp09025	right	cell4	cell4b	2.34	150.09	0.0155906	70	17.5	NA	NA	96	120	0.02
Exp09025	right	cell4	cell4b	2.71	150.47	0.0180102	71	17.75	NA	NA	96	101	0.02
Exp09025	right	cell4	cell4b	2.47	150.33	0.0164305	72	18	NA	NA	96	116	0.02
Exp09025	right	cell4	cell4b	1.96	130.35	0.0150364	73	18.25	NA	NA	96	110	0.02
Exp09025	right	cell4	cell4b	1.11	150.3	0.00738523	74	18.5	NA	NA	96	115	0.02
Exp09025	right	cell4	cell4b	1.96	143.07	0.0136996	75	18.75	NA	NA	96	116	0.02
Exp09025	right	cell4	cell4b	2.74	133.28	0.0205582	76	19	NA	NA	96	118	0.02
Exp09025	right	cell4	cell4b	1.85	128.88	0.0143544	77	19.25	NA	NA	96	131	0.02
Exp09025	right	cell4	cell4b	2.05	120.37	0.0170308	78	19.5	NA	NA	96	124	0.02
Exp09025	right	cell4	cell4b	2.36	124.04	0.0190261	79	19.75	NA	NA	96	129	0.02
Exp09025	right	cell4	cell4b	2.59	130.28	0.0198803	80	20	NA	NA	96	122	0.02
Exp09025	right	cell4	cell4b	3.11	143.17	0.0217224	81	20.25	NA	NA	96	117	0.02
Exp09025	right	cell4	cell4b	2.95	134.69	0.0219021	82	20.5	NA	NA	96	130	0.02
Exp09025	right	cell4	cell4b	1.69	137.14	0.0123232	83	20.75	NA	NA	96	104	0.02
Exp09025	right	cell4	cell4b	2.72	139.37	0.0195164	84	21	NA	NA	96	103	0.02
Exp09025	right	cell4	cell4b	2.52	142.87	0.0176384	85	21.25	NA	NA	96	109	0.02
Exp09025	right	cell4	cell4b	2.23	135.3	0.0164819	86	21.5	NA	NA	96	100	0.02
Exp09025	right	cell4	cell4b	2.9	120	0.0241667	87	21.75	NA	NA	96	110	0.02
Exp09025	right	cell4	cell4b	2.75	140.42	0.0195841	88	22	NA	NA	96	106	0.02
Exp09025	right	cell4	cell4b	2.51	159.67	0.0157199	89	22.25	NA	NA	96	93	0.02
Exp09025	right	cell4	cell4b	2.95	161.44	0.018273	90	22.5	NA	NA	96	112	0.02
Exp09025	right	cell4	cell4b	3.27	159.87	0.0204541	91	22.75	NA	NA	96	123	0.02
Exp09025	right	cell4	cell4b	2.85	179.4	0.0158863	92	23	NA	NA	96	110	0.02
Exp09025	right	cell4	cell4b	2.31	182.79	0.0126375	93	23.25	NA	NA	96	121	0.02
Exp09025	right	cell4	cell4b	2.48	196.66	0.0126106	94	23.5	NA	NA	96	122	0.02
Exp09025	right	cell4	cell4b	2.41	191.05	0.0126145	95	23.75	NA	NA	96	130	0.02
Exp09025	right	cell4	cell4b	3.41	196.21	0.0173793	96	24	NA	NA	96	133	0.02
Exp09025	right	cell5	cell5	2.35	181.51	0.0129469	1	0.25	NA	64	NA	99	0.02
Exp09025	right	cell5	cell5	2.55	174.85	0.0145839	2	0.5	NA	64	NA	75	0.02
Exp09025	right	cell5	cell5	2.3	173.94	0.013223	3	0.75	NA	64	NA	81	0.02
Exp09025	right	cell5	cell5	2.51	152.02	0.016511	4	1	NA	64	NA	86	0.02
Exp09025	right	cell5	cell5	2.02	159.24	0.0126853	5	1.25	NA	64	NA	91	0.02
Exp09025	right	cell5	cell5	3.14	198.59	0.0158115	6	1.5	NA	64	NA	99	0.02
Exp09025	right	cell5	cell5	2.32	206.19	0.0112518	7	1.75	NA	64	NA	93	0.02
Exp09025	right	cell5	cell5	2.11	192.42	0.0109656	8	2	NA	64	NA	109	0.02
Exp09025	right	cell5	cell5	2.64	194.54	0.0135705	9	2.25	NA	64	NA	105	0.02
Exp09025	right	cell5	cell5	3.02	174.86	0.017271	10	2.5	NA	64	NA	111	0.02
Exp09025	right	cell5	cell5	2.07	162.54	0.0127353	11	2.75	NA	64	NA	87	0.02
Exp09025	right	cell5	cell5	2.55	148.4	0.0171833	12	3	NA	64	NA	97	0.02
Exp09025	right	cell5	cell5	1.97	151.47	0.0130059	13	3.25	NA	64	NA	101	0.02
Exp09025	right	cell5	cell5	2.72	152.54	0.0178314	14	3.5	NA	64	NA	99	0.02
Exp09025	right	cell5	cell5	2.54	164.73	0.0154192	15	3.75	NA	64	NA	94	0.02
Exp09025	right	cell5	cell5	3.54	167.11	0.0211837	16	4	NA	64	NA	90	0.02
Exp09025	right	cell5	cell5	3.14	180.59	0.0173875	17	4.25	NA	64	NA	112	0.02
Exp09025	right	cell5	cell5	2.81	186.37	0.0150775	18	4.5	NA	64	NA	105	0.02
Exp09025	right	cell5	cell5	3.98	193.66	0.0205515	19	4.75	NA	64	NA	123	0.02
Exp09025	right	cell5	cell5	4.68	183.18	0.0255486	20	5	NA	64	NA	125	0.02
Exp09025	right	cell5	cell5	4.4	202.84	0.021692	21	5.25	NA	64	NA	116	0.02
Exp09025	right	cell5	cell5	3.93	202.65	0.019393	22	5.5	NA	64	NA	118	0.02
Exp09025	right	cell5	cell5	5.76	195.54	0.0294569	23	5.75	NA	64	NA	111	0.02
Exp09025	right	cell5	cell5	5.48	198.33	0.0276307	24	6	NA	64	NA	96	0.02
Exp09025	right	cell5	cell5	5.53	176.34	0.0313599	25	6.25	NA	64	NA	110	0.02
Exp09025	right	cell5	cell5	5.03	219.36	0.0229303	26	6.5	NA	64	NA	127	0.02
Exp09025	right	cell5	cell5	5.58	219.59	0.025411	27	6.75	NA	64	NA	132	0.02
Exp09025	right	cell5	cell5	6.58	227.34	0.0289434	28	7	NA	64	NA	132	0.02
Exp09025	right	cell5	cell5	6.33	227.25	0.0278548	29	7.25	NA	64	NA	125	0.02
Exp09025	right	cell5	cell5	5.47	218.81	0.0249989	30	7.5	NA	64	NA	133	0.02
Exp09025	right	cell5	cell5	4.62	214.24	0.0215646	31	7.75	NA	64	NA	144	0.02
Exp09025	right	cell5	cell5	4.66	215.49	0.0216251	32	8	NA	64	NA	140	0.02
Exp09025	right	cell5	cell5	5.58	227.46	0.0245318	33	8.25	NA	64	NA	137	0.02
Exp09025	right	cell5	cell5	5.37	218.04	0.0246285	34	8.5	NA	64	NA	139	0.02
Exp09025	right	cell5	cell5	6.22	223.07	0.0278836	35	8.75	NA	64	NA	147	0.02
Exp09025	right	cell5	cell5	5.19	221.65	0.0234153	36	9	NA	64	NA	144	0.02
Exp09025	right	cell5	cell5	4.89	223.37	0.0218919	37	9.25	NA	64	NA	115	0.02
Exp09025	right	cell5	cell5	5.56	214.34	0.0259401	38	9.5	NA	64	NA	136	0.02
Exp09025	right	cell5	cell5	5.83	214.14	0.0272252	39	9.75	NA	64	NA	146	0.02
Exp09025	right	cell5	cell5	5.95	217.7	0.0273312	40	10	NA	64	NA	130	0.02
Exp09025	right	cell5	cell5	6.03	206.33	0.029225	41	10.25	NA	64	NA	130	0.02
Exp09025	right	cell5	cell5	3.97	205.85	0.0192859	42	10.5	NA	64	NA	150	0.02
Exp09025	right	cell5	cell5	4.3	209.56	0.0205192	43	10.75	NA	64	NA	123	0.02
Exp09025	right	cell5	cell5	4.38	206.21	0.0212405	44	11	NA	64	NA	125	0.02
Exp09025	right	cell5	cell5	4.69	208.78	0.0224638	45	11.25	NA	64	NA	125	0.02
Exp09025	right	cell5	cell5	4.63	216.47	0.0213886	46	11.5	NA	64	NA	126	0.02
Exp09025	right	cell5	cell5	4.26	220.37	0.0193311	47	11.75	NA	64	NA	115	0.02
Exp09025	right	cell5	cell5	4.23	226.87	0.018645	48	12	NA	64	NA	112	0.02
Exp09025	right	cell5	cell5	3.61	219.09	0.0164772	49	12.25	NA	64	NA	117	0.02
Exp09025	right	cell5	cell5	3.82	220.71	0.0173078	50	12.5	NA	64	NA	111	0.02
Exp09025	right	cell5	cell5	3.64	221.65	0.0164223	51	12.75	NA	64	NA	110	0.02
Exp09025	right	cell5	cell5	3.99	204.43	0.0195177	52	13	NA	64	NA	141	0.02
Exp09025	right	cell5	cell5	2.99	207.78	0.0143902	53	13.25	NA	64	NA	145	0.02
Exp09025	right	cell5	cell5	2.93	205.81	0.0142364	54	13.5	NA	64	NA	124	0.02
Exp09025	right	cell5	cell5	2.72	214.66	0.0126712	55	13.75	NA	64	NA	99	0.02
Exp09025	right	cell5	cell5	2.59	216.67	0.0119537	56	14	NA	64	NA	103	0.02
Exp09025	right	cell5	cell5	3.06	194.88	0.015702	57	14.25	NA	64	NA	120	0.02
Exp09025	right	cell5	cell5	2.44	208.65	0.0116942	58	14.5	NA	64	NA	102	0.02
Exp09025	right	cell5	cell5	2.65	202.6	0.01308	59	14.75	NA	64	NA	112	0.02
Exp09025	right	cell5	cell5	2.42	202.81	0.0119323	60	15	NA	64	NA	106	0.02
Exp09025	right	cell5	cell5	2.65	186.99	0.0141719	61	15.25	NA	64	NA	123	0.02
Exp09025	right	cell5	cell5	3.13	201.13	0.0155621	62	15.5	NA	64	NA	103	0.02
Exp09025	right	cell5	cell5	2.52	186.75	0.013494	63	15.75	NA	64	NA	114	0.02
Exp09025	right	cell5	cell5	2.32	234.38	0.00989846	64	16	NA	64	NA	68	0.02
Exp09025	right	cell5	cell5a	2.33	216.85	0.0107448	65	16.25	NA	NA	96	48	0.02
Exp09025	right	cell5	cell5a	2.49	164.83	0.0151065	66	16.5	NA	NA	96	89	0.02
Exp09025	right	cell5	cell5a	2.53	163.59	0.0154655	67	16.75	NA	NA	96	101	0.02
Exp09025	right	cell5	cell5a	2.29	154.87	0.0147866	68	17	NA	NA	96	97	0.02
Exp09025	right	cell5	cell5a	2.37	150.89	0.0157068	69	17.25	NA	NA	96	97	0.02
Exp09025	right	cell5	cell5a	2.55	138.84	0.0183665	70	17.5	NA	NA	96	112	0.02
Exp09025	right	cell5	cell5a	2.35	137.96	0.0170339	71	17.75	NA	NA	96	112	0.02
Exp09025	right	cell5	cell5a	2.76	142.61	0.0193535	72	18	NA	NA	96	116	0.02
Exp09025	right	cell5	cell5a	3.03	132.48	0.0228714	73	18.25	NA	NA	96	112	0.02
Exp09025	right	cell5	cell5a	2.39	131.99	0.0181074	74	18.5	NA	NA	96	121	0.02
Exp09025	right	cell5	cell5a	2.27	135.72	0.0167256	75	18.75	NA	NA	96	96	0.02
Exp09025	right	cell5	cell5a	2.59	131.66	0.0196719	76	19	NA	NA	96	91	0.02
Exp09025	right	cell5	cell5a	3.22	133.92	0.0240442	77	19.25	NA	NA	96	92	0.02
Exp09025	right	cell5	cell5a	2.4	126.43	0.0189828	78	19.5	NA	NA	96	93	0.02
Exp09025	right	cell5	cell5a	2.99	121.25	0.0246598	79	19.75	NA	NA	96	101	0.02
Exp09025	right	cell5	cell5a	2.38	134.53	0.0176912	80	20	NA	NA	96	90	0.02
Exp09025	right	cell5	cell5a	2.37	128.85	0.0183935	81	20.25	NA	NA	96	93	0.02
Exp09025	right	cell5	cell5a	2.93	118.99	0.0246239	82	20.5	NA	NA	96	98	0.02
Exp09025	right	cell5	cell5a	3.08	126.26	0.0243941	83	20.75	NA	NA	96	90	0.02
Exp09025	right	cell5	cell5a	2.51	114.68	0.021887	84	21	NA	NA	96	101	0.02
Exp09025	right	cell5	cell5a	2.15	116.9	0.0183918	85	21.25	NA	NA	96	101	0.02
Exp09025	right	cell5	cell5a	2.39	120.73	0.0197962	86	21.5	NA	NA	96	94	0.02
Exp09025	right	cell5	cell5a	2.71	132.84	0.0204005	87	21.75	NA	NA	96	92	0.02
Exp09025	right	cell5	cell5a	2.23	135.83	0.0164176	88	22	NA	NA	96	115	0.02
Exp09025	right	cell5	cell5a	2.56	132.81	0.0192757	89	22.25	NA	NA	96	106	0.02
Exp09025	right	cell5	cell5a	2.93	151.21	0.019377	90	22.5	NA	NA	96	84	0.02
Exp09025	right	cell5	cell5a	2.28	144.45	0.015784	91	22.75	NA	NA	96	96	0.02
Exp09025	right	cell5	cell5a	2.72	144.71	0.0187962	92	23	NA	NA	96	103	0.02
Exp09025	right	cell5	cell5a	3.09	150.83	0.0204866	93	23.25	NA	NA	96	103	0.02
Exp09025	right	cell5	cell5a	3.17	142.52	0.0222425	94	23.5	NA	NA	96	99	0.02
Exp09025	right	cell5	cell5a	3.08	132.64	0.0232207	95	23.75	NA	NA	96	119	0.02
Exp09025	right	cell5	cell5a	1.92	177.61	0.0108102	96	24	NA	NA	96	83	0.02
Exp09025	right	cell5	cell5b	1.78	234.36	0.00759515	65	16.25	NA	NA	96	36	0.02
Exp09025	right	cell5	cell5b	2.4	149.95	0.0160053	66	16.5	NA	NA	96	73	0.02
Exp09025	right	cell5	cell5b	2.85	127.05	0.0224321	67	16.75	NA	NA	96	101	0.02
Exp09025	right	cell5	cell5b	1.97	137.16	0.0143628	68	17	NA	NA	96	89	0.02
Exp09025	right	cell5	cell5b	1.87	128.64	0.0145367	69	17.25	NA	NA	96	100	0.02
Exp09025	right	cell5	cell5b	2.08	131.92	0.0157671	70	17.5	NA	NA	96	89	0.02
Exp09025	right	cell5	cell5b	1.9	130.91	0.0145138	71	17.75	NA	NA	96	98	0.02
Exp09025	right	cell5	cell5b	2.17	132.12	0.0164245	72	18	NA	NA	96	106	0.02
Exp09025	right	cell5	cell5b	1.42	117	0.0121368	73	18.25	NA	NA	96	118	0.02
Exp09025	right	cell5	cell5b	2.44	132.06	0.0184764	74	18.5	NA	NA	96	85	0.02
Exp09025	right	cell5	cell5b	2.02	135.2	0.0149408	75	18.75	NA	NA	96	84	0.02
Exp09025	right	cell5	cell5b	2.25	126.88	0.0177333	76	19	NA	NA	96	104	0.02
Exp09025	right	cell5	cell5b	2.18	131.8	0.0165402	77	19.25	NA	NA	96	105	0.02
Exp09025	right	cell5	cell5b	2.14	127.98	0.0167214	78	19.5	NA	NA	96	105	0.02
Exp09025	right	cell5	cell5b	2.3	124.38	0.0184917	79	19.75	NA	NA	96	100	0.02
Exp09025	right	cell5	cell5b	2.56	127.47	0.0200832	80	20	NA	NA	96	91	0.02
Exp09025	right	cell5	cell5b	2.48	138.05	0.0179645	81	20.25	NA	NA	96	85	0.02
Exp09025	right	cell5	cell5b	2.01	133.54	0.0150517	82	20.5	NA	NA	96	97	0.02
Exp09025	right	cell5	cell5b	2.7	143.88	0.0187656	83	20.75	NA	NA	96	74	0.02
Exp09025	right	cell5	cell5b	2.52	146.04	0.0172555	84	21	NA	NA	96	77	0.02
Exp09025	right	cell5	cell5b	1.77	143.84	0.0123053	85	21.25	NA	NA	96	83	0.02
Exp09025	right	cell5	cell5b	2.33	152.2	0.0153088	86	21.5	NA	NA	96	75	0.02
Exp09025	right	cell5	cell5b	1.99	129.87	0.015323	87	21.75	NA	NA	96	113	0.02
Exp09025	right	cell5	cell5b	2.07	137.74	0.0150283	88	22	NA	NA	96	107	0.02
Exp09025	right	cell5	cell5b	2.32	131.79	0.0176038	89	22.25	NA	NA	96	111	0.02
Exp09025	right	cell5	cell5b	2.49	141.59	0.017586	90	22.5	NA	NA	96	109	0.02
Exp09025	right	cell5	cell5b	2.43	157.32	0.0154462	91	22.75	NA	NA	96	90	0.02
Exp09025	right	cell5	cell5b	1.9	163.28	0.0116365	92	23	NA	NA	96	98	0.02
Exp09025	right	cell5	cell5b	2.84	151.31	0.0187694	93	23.25	NA	NA	96	104	0.02
Exp09025	right	cell5	cell5b	2.21	158.2	0.0139697	94	23.5	NA	NA	96	107	0.02
Exp09025	right	cell5	cell5b	1.76	172.39	0.0102094	95	23.75	NA	NA	96	97	0.02
Exp09025	right	cell5	cell5b	2.4	159.67	0.015031	96	24	NA	NA	96	119	0.02
Exp09055	left	cell1	cell1	0.45	45.18	0.00996016	1	0.25	NA	46	NA	85	10
Exp09055	left	cell1	cell1	0.48	40.68	0.0117994	2	0.5	NA	46	NA	93	10
Exp09055	left	cell1	cell1	0.38	42.05	0.00903686	3	0.75	NA	46	NA	91	10
Exp09055	left	cell1	cell1	0.3	43.14	0.0069541	4	1	NA	46	NA	87	10
Exp09055	left	cell1	cell1	0.21	46.75	0.00449198	5	1.25	NA	46	NA	73	10
Exp09055	left	cell1	cell1	0.45	51.97	0.00865884	6	1.5	NA	46	NA	66	10
Exp09055	left	cell1	cell1	0.78	42.86	0.0181988	7	1.75	NA	46	NA	94	10
Exp09055	left	cell1	cell1	1.04	48.28	0.021541	8	2	NA	46	NA	81	10
Exp09055	left	cell1	cell1	1.04	50.38	0.0206431	9	2.25	NA	46	NA	79	10
Exp09055	left	cell1	cell1	1.71	49.65	0.0344411	10	2.5	NA	46	NA	72	10
Exp09055	left	cell1	cell1	2.18	50.74	0.0429641	11	2.75	NA	46	NA	87	10
Exp09055	left	cell1	cell1	2.21	55.42	0.0398773	12	3	NA	46	NA	76	10
Exp09055	left	cell1	cell1	3.11	55.36	0.0561777	13	3.25	NA	46	NA	73	10
Exp09055	left	cell1	cell1	3.75	57.36	0.0653766	14	3.5	NA	46	NA	67	10
Exp09055	left	cell1	cell1	4.37	60.41	0.072339	15	3.75	NA	46	NA	81	10
Exp09055	left	cell1	cell1	5.64	57.8	0.0975779	16	4	NA	46	NA	80	10
Exp09055	left	cell1	cell1	6.69	59.76	0.111948	17	4.25	NA	46	NA	85	10
Exp09055	left	cell1	cell1	7.11	57.47	0.123717	18	4.5	NA	46	NA	83	10
Exp09055	left	cell1	cell1	8.83	57.04	0.154804	19	4.75	NA	46	NA	83	10
Exp09055	left	cell1	cell1	10.08	59.71	0.168816	20	5	NA	46	NA	86	10
Exp09055	left	cell1	cell1	10.94	63.29	0.172855	21	5.25	NA	46	NA	87	10
Exp09055	left	cell1	cell1	12.38	68.9	0.179681	22	5.5	NA	46	NA	63	10
Exp09055	left	cell1	cell1	11.31	68.06	0.166177	23	5.75	NA	46	NA	93	10
Exp09055	left	cell1	cell1	11.49	72.91	0.157592	24	6	NA	46	NA	85	10
Exp09055	left	cell1	cell1	12.24	75.79	0.161499	25	6.25	NA	46	NA	84	10
Exp09055	left	cell1	cell1	13.16	80.26	0.163967	26	6.5	NA	46	NA	86	10
[truncated: 51,808 more rows]
