# Supplementary material for: SHR and SCR coordinate root patterning and growth early in the cell cycle
Source: Nature. 2024 Jan 31;626(7999):611–6. doi: 10.1038/s41586-023-06971-z (PMC10866714; doi:10.1038/s41586-023-06971-z)
Supplement: Supplementary file 5 — Raw data extracted from time course images of the SHR:GAL4-GR UAS:SHR-GFP SCR:SCR-mKATE2 UBQ10:H2B-CFP shr2 line acquired with the light sheet microscope (see Methods), used to create the SHR and SCR light sheet trajectories. [file 41586_2023_6971_MOESM5_ESM.xlsx]

## Sheet: Supplementary Data 2 (Light she
ExpID	cellfile	parentcell	cell	trackID	SHRmean	SCRmean	H2Bmean	rounds	SHR/H2B	SCR/H2B	time	asymround	symround	endround	diameter	dex
Exp00488	Left	cell1	cell1	1000000020	5.24922	2.90031	123.726	1	0.0424262	0.0234414	0	NA	104	NA	4.57767	40 µM
Exp00488	Left	cell1	cell1	1000000020	5.0725	2.9357	113.075	2	0.0448596	0.0259624	0.25	NA	104	NA	6.09288	40 µM
Exp00488	Left	cell1	cell1	1000000020	5.18148	2.95679	115.395	3	0.0449021	0.0256232	0.5	NA	104	NA	6.27943	40 µM
Exp00488	Left	cell1	cell1	1000000020	5.23633	2.88103	115.392	4	0.0453786	0.0249673	0.75	NA	104	NA	5.73131	40 µM
Exp00488	Left	cell1	cell1	1000000020	5.06169	2.89935	116.534	5	0.0434353	0.0248799	1	NA	104	NA	5.70709	40 µM
Exp00488	Left	cell1	cell1	1000000020	5.12548	2.97951	114.959	6	0.0445853	0.025918	1.25	NA	104	NA	6.1949	40 µM
Exp00488	Left	cell1	cell1	1000000020	5.17696	3.01503	118.407	7	0.0437217	0.0254633	1.5	NA	104	NA	5.70157	40 µM
Exp00488	Left	cell1	cell1	1000000020	5.11481	2.99002	114.288	8	0.0447537	0.0261622	1.75	NA	104	NA	5.70429	40 µM
Exp00488	Left	cell1	cell1	1000000020	5.16098	2.83902	116.272	9	0.0443871	0.0244171	2	NA	104	NA	5.7551	40 µM
Exp00488	Left	cell1	cell1	1000000020	5.20736	2.77425	118.283	10	0.0440246	0.0234543	2.25	NA	104	NA	5.68043	40 µM
Exp00488	Left	cell1	cell1	1000000020	5.14306	2.86416	115.37	11	0.0445788	0.0248259	2.5	NA	104	NA	6.00971	40 µM
Exp00488	Left	cell1	cell1	1000000020	5.14286	2.63932	116.359	12	0.0441982	0.0226826	2.75	NA	104	NA	5.99722	40 µM
Exp00488	Left	cell1	cell1	1000000020	5.07078	2.65361	113.348	13	0.0447364	0.0234112	3	NA	104	NA	5.90222	40 µM
Exp00488	Left	cell1	cell1	1000000020	5.20112	2.61639	112.657	14	0.0461677	0.0232244	3.25	NA	104	NA	5.468	40 µM
Exp00488	Left	cell1	cell1	1000000020	5.24228	2.68673	113.461	15	0.0462034	0.0236798	3.5	NA	104	NA	5.83237	40 µM
Exp00488	Left	cell1	cell1	1000000020	5.21805	2.51504	106.923	16	0.0488019	0.023522	3.75	NA	104	NA	5.44015	40 µM
Exp00488	Left	cell1	cell1	1000000020	5.73272	2.60235	107.864	17	0.0531477	0.0241262	4	NA	104	NA	6.19877	40 µM
Exp00488	Left	cell1	cell1	1000000020	6.10875	2.475	113.022	18	0.0540492	0.0218984	4.25	NA	104	NA	6.24944	40 µM
Exp00488	Left	cell1	cell1	1000000020	6.46783	2.66303	107.533	19	0.0601474	0.0247648	4.5	NA	104	NA	6.54334	40 µM
Exp00488	Left	cell1	cell1	1000000020	7.34764	2.59335	107.387	20	0.0684221	0.0241496	4.75	NA	104	NA	6.57903	40 µM
Exp00488	Left	cell1	cell1	1000000020	8.04657	2.56863	110.762	21	0.0726474	0.0231905	5	NA	104	NA	6.29298	40 µM
Exp00488	Left	cell1	cell1	1000000020	8.86607	2.51403	113.31	22	0.0782461	0.0221872	5.25	NA	104	NA	6.21237	40 µM
Exp00488	Left	cell1	cell1	1000000020	9.96214	2.39426	108.44	23	0.0918678	0.0220791	5.5	NA	104	NA	6.11665	40 µM
Exp00488	Left	cell1	cell1	1000000020	10.9454	2.36041	110.26	24	0.099269	0.0214077	5.75	NA	104	NA	6.24132	40 µM
Exp00488	Left	cell1	cell1	1000000020	11.0517	2.36054	108.98	25	0.10141	0.0216603	6	NA	104	NA	6.07981	40 µM
Exp00488	Left	cell1	cell1	1000000020	12.4907	2.40093	113.144	26	0.110396	0.0212201	6.25	NA	104	NA	5.82109	40 µM
Exp00488	Left	cell1	cell1	1000000020	14.1079	2.28723	110.138	27	0.128093	0.0207669	6.5	NA	104	NA	5.84025	40 µM
Exp00488	Left	cell1	cell1	1000000020	14.1265	2.27725	107.818	28	0.131022	0.0211212	6.75	NA	104	NA	6.13405	40 µM
Exp00488	Left	cell1	cell1	1000000020	15.4145	2.31144	103.89	29	0.148373	0.0222489	7	NA	104	NA	6.46902	40 µM
Exp00488	Left	cell1	cell1	1000000020	17.6175	2.37598	104.664	30	0.168324	0.022701	7.25	NA	104	NA	6.19598	40 µM
Exp00488	Left	cell1	cell1	1000000020	16.5201	2.30281	101.278	31	0.163116	0.0227375	7.5	NA	104	NA	6.31578	40 µM
Exp00488	Left	cell1	cell1	1000000020	18.183	2.28335	101.053	32	0.179935	0.0225956	7.75	NA	104	NA	6.24102	40 µM
Exp00488	Left	cell1	cell1	1000000020	18.0307	2.22346	101.795	33	0.177128	0.0218425	8	NA	104	NA	6.01495	40 µM
Exp00488	Left	cell1	cell1	1000000020	20.7065	2.25161	101.279	34	0.20445	0.0222318	8.25	NA	104	NA	5.75701	40 µM
Exp00488	Left	cell1	cell1	1000000020	19.1665	2.24328	101.875	35	0.188137	0.0220199	8.5	NA	104	NA	6.19242	40 µM
Exp00488	Left	cell1	cell1	1000000020	20.2512	2.19657	102.775	36	0.197044	0.0213726	8.75	NA	104	NA	5.83622	40 µM
Exp00488	Left	cell1	cell1	1000000020	20.4687	2.26966	100.774	37	0.203115	0.0225223	9	NA	104	NA	5.75985	40 µM
Exp00488	Left	cell1	cell1	1000000020	23.0671	2.3076	103.432	38	0.223017	0.0223103	9.25	NA	104	NA	6.24433	40 µM
Exp00488	Left	cell1	cell1	1000000020	23.772	2.31979	104.033	39	0.228504	0.0222986	9.5	NA	104	NA	6.12657	40 µM
Exp00488	Left	cell1	cell1	1000000020	25.0125	2.33956	104.679	40	0.238945	0.0223499	9.75	NA	104	NA	5.84365	40 µM
Exp00488	Left	cell1	cell1	1000000020	25.3449	2.47564	108.773	41	0.233007	0.0227597	10	NA	104	NA	6.1821	40 µM
Exp00488	Left	cell1	cell1	1000000020	26.1124	2.49603	108.833	42	0.239931	0.0229345	10.25	NA	104	NA	6.45087	40 µM
Exp00488	Left	cell1	cell1	1000000020	26.4534	2.67414	105.714	43	0.250236	0.025296	10.5	NA	104	NA	6.3526	40 µM
Exp00488	Left	cell1	cell1	1000000020	29.816	2.89104	107.89	44	0.276356	0.0267962	10.75	NA	104	NA	6.30169	40 µM
Exp00488	Left	cell1	cell1	1000000020	29.3699	3.12514	114.911	45	0.255588	0.0271962	11	NA	104	NA	6.5284	40 µM
Exp00488	Left	cell1	cell1	1000000020	30.4281	3.44216	113.495	46	0.268101	0.0303287	11.25	NA	104	NA	6.54759	40 µM
Exp00488	Left	cell1	cell1	1000000020	29.1124	4.0193	112.334	47	0.259159	0.0357799	11.5	NA	104	NA	6.44656	40 µM
Exp00488	Left	cell1	cell1	1000000020	31.9495	4.02179	114.899	48	0.278066	0.0350028	11.75	NA	104	NA	6.44084	40 µM
Exp00488	Left	cell1	cell1	1000000020	33.071	4.47097	114.718	49	0.288281	0.0389736	12	NA	104	NA	6.56854	40 µM
Exp00488	Left	cell1	cell1	1000000020	30.9454	5.24822	115.66	50	0.267555	0.0453763	12.25	NA	104	NA	6.37693	40 µM
Exp00488	Left	cell1	cell1	1000000020	33.0243	5.85147	117.601	51	0.280816	0.049757	12.5	NA	104	NA	6.22733	40 µM
Exp00488	Left	cell1	cell1	1000000020	33.7646	6.39268	115.773	52	0.291645	0.0552174	12.75	NA	104	NA	6.31125	40 µM
Exp00488	Left	cell1	cell1	1000000020	35.9469	7.08565	116.799	53	0.307767	0.0606653	13	NA	104	NA	6.34236	40 µM
Exp00488	Left	cell1	cell1	1000000020	34.3103	7.85345	114.072	54	0.300778	0.0688464	13.25	NA	104	NA	6.83238	40 µM
Exp00488	Left	cell1	cell1	1000000020	33.7948	8.81425	108.287	55	0.312085	0.0813971	13.5	NA	104	NA	6.57209	40 µM
Exp00488	Left	cell1	cell1	1000000020	35.3956	9.97809	115.587	56	0.306225	0.0863254	13.75	NA	104	NA	6.3996	40 µM
Exp00488	Left	cell1	cell1	1000000020	31.753	10.501	108.148	57	0.293607	0.0970984	14	NA	104	NA	6.72814	40 µM
Exp00488	Left	cell1	cell1	1000000020	31.0495	11.0273	111.962	58	0.277322	0.0984915	14.25	NA	104	NA	6.68101	40 µM
Exp00488	Left	cell1	cell1	1000000020	32.0402	11.7801	114.226	59	0.280498	0.10313	14.5	NA	104	NA	6.37766	40 µM
Exp00488	Left	cell1	cell1	1000000020	30.2287	11.4421	113.852	60	0.265509	0.1005	14.75	NA	104	NA	6.71169	40 µM
Exp00488	Left	cell1	cell1	1000000020	29.1637	12.3005	116.349	61	0.250657	0.105721	15	NA	104	NA	6.19041	40 µM
Exp00488	Left	cell1	cell1	1000000020	28.8118	12.8818	114.736	62	0.251114	0.112273	15.25	NA	104	NA	6.92501	40 µM
Exp00488	Left	cell1	cell1	1000000020	30.0148	13.2426	115.429	63	0.260028	0.114725	15.5	NA	104	NA	6.62951	40 µM
Exp00488	Left	cell1	cell1	1000000020	30.3797	14.1841	114.519	64	0.265281	0.123858	15.75	NA	104	NA	6.63614	40 µM
Exp00488	Left	cell1	cell1	1000000020	32.6998	15.0447	110.692	65	0.295412	0.135915	16	NA	104	NA	7.3373	40 µM
Exp00488	Left	cell1	cell1	1000000020	33.2498	15.7403	107.634	66	0.308915	0.146239	16.25	NA	104	NA	6.77706	40 µM
Exp00488	Left	cell1	cell1	1000000020	36.3691	16.9684	111.734	67	0.325497	0.151864	16.5	NA	104	NA	6.99142	40 µM
Exp00488	Left	cell1	cell1	1000000020	34.8921	16.9634	107.823	68	0.323605	0.157326	16.75	NA	104	NA	6.98026	40 µM
Exp00488	Left	cell1	cell1	1000000020	34.1896	17.6177	107.14	69	0.319111	0.164436	17	NA	104	NA	6.63185	40 µM
Exp00488	Left	cell1	cell1	1000000020	34.2561	17.4995	108.027	70	0.317107	0.161992	17.25	NA	104	NA	6.81052	40 µM
Exp00488	Left	cell1	cell1	1000000020	36.6305	18.9436	110.752	71	0.330743	0.171045	17.5	NA	104	NA	6.64593	40 µM
Exp00488	Left	cell1	cell1	1000000020	34.4938	19.0439	109.434	72	0.315202	0.174022	17.75	NA	104	NA	6.86347	40 µM
Exp00488	Left	cell1	cell1	1000000020	37.6706	21.1526	112.56	73	0.334671	0.187923	18	NA	104	NA	6.79485	40 µM
Exp00488	Left	cell1	cell1	1000000020	40.1585	21.0055	112.062	74	0.35836	0.187445	18.25	NA	104	NA	6.96121	40 µM
Exp00488	Left	cell1	cell1	1000000020	39.1086	21.7921	111.435	75	0.350954	0.195559	18.5	NA	104	NA	6.91899	40 µM
Exp00488	Left	cell1	cell1	1000000020	38.2915	20.6008	107.382	76	0.356591	0.191846	18.75	NA	104	NA	7.34529	40 µM
Exp00488	Left	cell1	cell1	1000000020	41.1982	22.8203	109.957	77	0.374676	0.207538	19	NA	104	NA	6.77322	40 µM
Exp00488	Left	cell1	cell1	1000000020	44.4338	22.9056	111.87	78	0.397191	0.204752	19.25	NA	104	NA	7.16638	40 µM
Exp00488	Left	cell1	cell1	1000000020	41.3937	22.4297	111.49	79	0.371277	0.201181	19.5	NA	104	NA	7.04793	40 µM
Exp00488	Left	cell1	cell1	1000000020	45.9729	23.639	113.846	80	0.403817	0.20764	19.75	NA	104	NA	6.98075	40 µM
Exp00488	Left	cell1	cell1	1000000020	41.1894	27.4978	124.524	81	0.330775	0.220823	20	NA	104	NA	4.16152	40 µM
Exp00488	Left	cell1	cell1	1000000020	44.7464	20.6653	113.048	82	0.395818	0.182801	20.25	NA	104	NA	7.27248	40 µM
Exp00488	Left	cell1	cell1	1000000020	45.6041	21.0891	115.26	83	0.395663	0.18297	20.5	NA	104	NA	7.29514	40 µM
Exp00488	Left	cell1	cell1	1000000020	45.7703	21.8289	113.715	84	0.4025	0.191961	20.75	NA	104	NA	7.32474	40 µM
Exp00488	Left	cell1	cell1	1000000020	47.92	22.4338	111.612	85	0.429345	0.200998	21	NA	104	NA	6.90462	40 µM
Exp00488	Left	cell1	cell1	1000000020	52.0879	24.8154	115.919	86	0.449347	0.214075	21.25	NA	104	NA	6.77792	40 µM
Exp00488	Left	cell1	cell1	1000000020	51.1954	25.0621	116.686	87	0.438745	0.214782	21.5	NA	104	NA	6.73971	40 µM
Exp00488	Left	cell1	cell1	1000000020	51.501	24.3053	114.279	88	0.45066	0.212684	21.75	NA	104	NA	6.75244	40 µM
Exp00488	Left	cell1	cell1	1000000020	57.116	25.1922	119.775	89	0.476861	0.210329	22	NA	104	NA	6.9726	40 µM
Exp00488	Left	cell1	cell1	1000000020	59.0232	25.9759	120.278	90	0.490723	0.215966	22.25	NA	104	NA	6.9208	40 µM
Exp00488	Left	cell1	cell1	1000000020	56.7794	26.512	119.404	91	0.475523	0.222036	22.5	NA	104	NA	6.74523	40 µM
Exp00488	Left	cell1	cell1	1000000020	52.9871	25.9225	116.602	92	0.454427	0.222316	22.75	NA	104	NA	6.9037	40 µM
Exp00488	Left	cell1	cell1	1000000020	53.1546	24.6127	113.465	93	0.468467	0.216919	23	NA	104	NA	6.92479	40 µM
Exp00488	Left	cell1	cell1	1000000020	53.0242	24.5024	112.583	94	0.470979	0.217639	23.25	NA	104	NA	6.80499	40 µM
Exp00488	Left	cell1	cell1	1000000020	56.4977	24.1963	112.568	95	0.501898	0.214948	23.5	NA	104	NA	6.91145	40 µM
Exp00488	Left	cell1	cell1	1000000020	56.5862	24.7203	114.627	96	0.493655	0.215659	23.75	NA	104	NA	6.66335	40 µM
Exp00488	Left	cell1	cell1	1000000020	59.7756	24.8778	115.443	97	0.517793	0.215499	24	NA	104	NA	6.9415	40 µM
Exp00488	Left	cell1	cell1	1000000020	59.1523	24.6113	115.645	98	0.511499	0.212818	24.25	NA	104	NA	6.60367	40 µM
Exp00488	Left	cell1	cell1	1000000020	59.5072	21.7912	110.177	99	0.540105	0.197784	24.5	NA	104	NA	7.25866	40 µM
Exp00488	Left	cell1	cell1	1000000020	62.6136	23.076	111.58	100	0.561154	0.206811	24.75	NA	104	NA	7.03255	40 µM
Exp00488	Left	cell1	cell1	1000000020	62.2753	24.4579	108.889	101	0.571915	0.224613	25	NA	104	NA	7.13533	40 µM
Exp00488	Left	cell1	cell1	1000000020	59.1415	16.7044	128.85	102	0.458995	0.129642	25.25	NA	104	NA	6.78756	40 µM
Exp00488	Left	cell1	cell1	1000000020	47.0229	17.5543	154.766	103	0.303832	0.113425	25.5	NA	104	NA	3.7832	40 µM
Exp00488	Left	cell1	cell1a	1000000020	45.759	18.9518	138.964	104	0.329287	0.136379	25.75	NA	NA	185	2.84237	40 µM
Exp00488	Left	cell1	cell1a	1000000020	30.5789	21.5921	114.737	105	0.266513	0.188188	26	NA	NA	185	2.84237	40 µM
Exp00488	Left	cell1	cell1a	1000000020	36.3088	24.8382	113.985	106	0.31854	0.217908	26.25	NA	NA	185	3.43927	40 µM
Exp00488	Left	cell1	cell1a	1000000020	46.1556	27.2222	120.489	107	0.383069	0.225931	26.5	NA	NA	185	3.43927	40 µM
Exp00488	Left	cell1	cell1a	1000000020	46.8	26.3615	117.785	108	0.397334	0.22381	26.75	NA	NA	185	3.43927	40 µM
Exp00488	Left	cell1	cell1a	1000000020	48.2889	25.4667	114.578	109	0.42145	0.222265	27	NA	NA	185	3.43927	40 µM
Exp00488	Left	cell1	cell1a	1000000020	48.8667	26.1852	108.126	110	0.451942	0.242173	27.25	NA	NA	185	3.43927	40 µM
Exp00488	Left	cell1	cell1a	1000000020	43.5615	24.6846	112.392	111	0.387585	0.21963	27.5	NA	NA	185	3.43927	40 µM
Exp00488	Left	cell1	cell1a	1000000020	53.709	26.1343	107.858	112	0.49796	0.242303	27.75	NA	NA	185	3.43927	40 µM
Exp00488	Left	cell1	cell1a	1000000020	53.7778	26.1919	100.636	113	0.534379	0.260264	28	NA	NA	185	3.12661	40 µM
Exp00488	Left	cell1	cell1a	1000000020	51.7524	26.9048	103.476	114	0.500139	0.26001	28.25	NA	NA	185	3.12661	40 µM
Exp00488	Left	cell1	cell1a	1000000020	48.1625	24.3375	100.063	115	0.481322	0.243222	28.5	NA	NA	185	2.84237	40 µM
Exp00488	Left	cell1	cell1a	1000000020	43.8981	23.8981	101.546	116	0.432298	0.235343	28.75	NA	NA	185	3.12661	40 µM
Exp00488	Left	cell1	cell1a	1000000020	38.96	23.18	100.96	117	0.385895	0.229596	29	NA	NA	185	3.12661	40 µM
Exp00488	Left	cell1	cell1a	1000000020	39.5373	24.9925	104.604	118	0.377971	0.238925	29.25	NA	NA	185	3.43927	40 µM
Exp00488	Left	cell1	cell1a	1000000020	37.0889	22.2222	99.0815	119	0.374327	0.224282	29.5	NA	NA	185	3.43927	40 µM
Exp00488	Left	cell1	cell1a	1000000020	36.5692	22.6692	100.885	120	0.362484	0.224703	29.75	NA	NA	185	3.43927	40 µM
Exp00488	Left	cell1	cell1a	1000000020	41.9127	23.7698	102.857	121	0.407485	0.231096	30	NA	NA	185	3.43927	40 µM
Exp00488	Left	cell1	cell1a	1000000020	42.6592	26.324	110	122	0.387811	0.239309	30.25	NA	NA	185	3.7832	40 µM
Exp00488	Left	cell1	cell1a	1000000020	39.8088	27.0294	111.831	123	0.355973	0.241699	30.5	NA	NA	185	3.43927	40 µM
Exp00488	Left	cell1	cell1a	1000000020	39.6519	26.7259	112.733	124	0.351733	0.237073	30.75	NA	NA	185	3.43927	40 µM
Exp00488	Left	cell1	cell1a	1000000020	50.3881	27.7687	111.739	125	0.450945	0.248514	31	NA	NA	185	3.43927	40 µM
Exp00488	Left	cell1	cell1a	1000000020	39.9848	26.6212	110.682	126	0.361258	0.24052	31.25	NA	NA	185	3.43927	40 µM
Exp00488	Left	cell1	cell1a	1000000020	42.406	27.7669	106.97	127	0.396429	0.259577	31.5	NA	NA	185	3.43927	40 µM
Exp00488	Left	cell1	cell1a	1000000020	50.2899	31.0473	113.822	128	0.441829	0.272771	31.75	NA	NA	185	3.7832	40 µM
Exp00488	Left	cell1	cell1a	1000000020	43.1639	30.224	114.257	129	0.377779	0.264526	32	NA	NA	185	3.7832	40 µM
Exp00488	Left	cell1	cell1a	1000000020	39.8168	30.8473	112.168	130	0.354975	0.27501	32.25	NA	NA	185	3.43927	40 µM
Exp00488	Left	cell1	cell1a	1000000020	38.5714	34.1729	115.647	131	0.333527	0.295493	32.5	NA	NA	185	3.43927	40 µM
Exp00488	Left	cell1	cell1a	1000000020	37.4361	32.9398	116.158	132	0.322286	0.283578	32.75	NA	NA	185	3.43927	40 µM
Exp00488	Left	cell1	cell1a	1000000020	39.7424	29.5227	111.909	133	0.355131	0.26381	33	NA	NA	185	3.43927	40 µM
Exp00488	Left	cell1	cell1a	1000000020	41.3548	28.6882	109.419	134	0.377949	0.262187	33.25	NA	NA	185	3.12661	40 µM
Exp00488	Left	cell1	cell1a	1000000020	36.9901	27.5842	103.99	135	0.355708	0.265258	33.5	NA	NA	185	3.12661	40 µM
Exp00488	Left	cell1	cell1a	1000000020	40.6058	27.0365	107.606	136	0.377356	0.251255	33.75	NA	NA	185	3.43927	40 µM
Exp00488	Left	cell1	cell1a	1000000020	39.5188	26.1729	107.489	137	0.367654	0.243494	34	NA	NA	185	3.43927	40 µM
Exp00488	Left	cell1	cell1a	1000000020	39.1769	29.1385	109.438	138	0.357983	0.266256	34.25	NA	NA	185	3.43927	40 µM
Exp00488	Left	cell1	cell1a	1000000020	41.4627	28.4478	108.478	139	0.382222	0.262245	34.5	NA	NA	185	3.43927	40 µM
Exp00488	Left	cell1	cell1a	1000000020	43.5734	28.9091	115.287	140	0.377956	0.250758	34.75	NA	NA	185	3.43927	40 µM
Exp00488	Left	cell1	cell1a	1000000020	46.1095	31.0511	117.489	141	0.392458	0.264289	35	NA	NA	185	3.43927	40 µM
Exp00488	Left	cell1	cell1a	1000000020	45.6364	34.7955	127.568	142	0.357742	0.27276	35.25	NA	NA	185	3.43927	40 µM
Exp00488	Left	cell1	cell1a	1000000020	45.2843	31.9902	119.49	143	0.37898	0.267723	35.5	NA	NA	185	3.12661	40 µM
Exp00488	Left	cell1	cell1a	1000000020	45.4765	30.3	115.729	144	0.392957	0.261819	35.75	NA	NA	185	3.7832	40 µM
Exp00488	Left	cell1	cell1a	1000000020	42.4185	29.326	112.652	145	0.376545	0.260324	36	NA	NA	185	4.16152	40 µM
Exp00488	Left	cell1	cell1a	1000000020	48.8523	29.7841	117.023	146	0.417459	0.254515	36.25	NA	NA	185	3.7832	40 µM
Exp00488	Left	cell1	cell1a	1000000020	44.291	29.2612	112.791	147	0.392682	0.259429	36.5	NA	NA	185	3.43927	40 µM
Exp00488	Left	cell1	cell1a	1000000020	42.6761	30.6818	122.619	148	0.348038	0.250221	36.75	NA	NA	185	3.7832	40 µM
Exp00488	Left	cell1	cell1a	1000000020	45.1212	30.6263	116.03	149	0.388875	0.263952	37	NA	NA	185	3.12661	40 µM
Exp00488	Left	cell1	cell1a	1000000020	46.875	34.6058	115.471	150	0.405946	0.299693	37.25	NA	NA	185	3.12661	40 µM
Exp00488	Left	cell1	cell1a	1000000020	44.2609	29.6739	108.928	151	0.406332	0.272418	37.5	NA	NA	185	3.43927	40 µM
Exp00488	Left	cell1	cell1a	1000000020	44.6791	28.4478	113.5	152	0.393648	0.250641	37.75	NA	NA	185	3.43927	40 µM
Exp00488	Left	cell1	cell1a	1000000020	41.9695	29.7405	114.817	153	0.365534	0.259025	38	NA	NA	185	3.43927	40 µM
Exp00488	Left	cell1	cell1a	1000000020	45.5769	34.4519	110.962	154	0.410743	0.310484	38.25	NA	NA	185	3.12661	40 µM
Exp00488	Left	cell1	cell1a	1000000020	44.5876	28.8983	103.424	155	0.431115	0.279416	38.5	NA	NA	185	3.7832	40 µM
Exp00488	Left	cell1	cell1a	1000000020	42.3358	28.9403	109.679	156	0.385997	0.263864	38.75	NA	NA	185	3.43927	40 µM
Exp00488	Left	cell1	cell1a	1000000020	42.4646	30.9798	107.343	157	0.395597	0.288606	39	NA	NA	185	3.12661	40 µM
Exp00488	Left	cell1	cell1a	1000000020	39.5842	34.3465	111.198	158	0.355979	0.308877	39.25	NA	NA	185	3.12661	40 µM
Exp00488	Left	cell1	cell1a	1000000020	42.209	32.4925	110.918	159	0.380542	0.292942	39.5	NA	NA	185	3.43927	40 µM
Exp00488	Left	cell1	cell1a	1000000020	40.8939	32.4167	108.856	160	0.37567	0.297794	39.75	NA	NA	185	3.43927	40 µM
Exp00488	Left	cell1	cell1a	1000000020	42.9403	28.7239	104.09	161	0.412531	0.275953	40	NA	NA	185	3.43927	40 µM
Exp00488	Left	cell1	cell1a	1000000020	46.62	32.83	115.61	162	0.403252	0.283972	40.25	NA	NA	185	3.12661	40 µM
Exp00488	Left	cell1	cell1a	1000000020	42.4826	32.2384	108.767	163	0.390584	0.296399	40.5	NA	NA	185	3.7832	40 µM
Exp00488	Left	cell1	cell1a	1000000020	40.9222	31.5944	114.456	164	0.357537	0.27604	40.75	NA	NA	185	3.7832	40 µM
Exp00488	Left	cell1	cell1a	1000000020	41.0824	32.1758	110.462	165	0.371914	0.291284	41	NA	NA	185	3.7832	40 µM
Exp00488	Left	cell1	cell1a	1000000020	42.2418	32.6703	113.863	166	0.370988	0.286926	41.25	NA	NA	185	3.7832	40 µM
Exp00488	Left	cell1	cell1a	1000000020	46.1845	34.3786	112.913	167	0.409027	0.30447	41.5	NA	NA	185	3.12661	40 µM
Exp00488	Left	cell1	cell1a	1000000020	46.8881	36.7612	110.56	168	0.424096	0.3325	41.75	NA	NA	185	3.43927	40 µM
Exp00488	Left	cell1	cell1a	1000000020	48.6582	33.135	107.072	169	0.454444	0.309465	42	NA	NA	185	4.16152	40 µM
Exp00488	Left	cell1	cell1a	1000000020	45.0682	38.6288	110.379	170	0.408304	0.349965	42.25	NA	NA	185	3.43927	40 µM
Exp00488	Left	cell1	cell1a	1000000020	46.7515	35.7101	100.882	171	0.463428	0.353979	42.5	NA	NA	185	3.7832	40 µM
Exp00488	Left	cell1	cell1a	1000000020	50.6538	39.3308	108.654	172	0.466194	0.361982	42.75	NA	NA	185	3.43927	40 µM
Exp00488	Left	cell1	cell1a	1000000020	44.2105	34.4662	92.9624	173	0.475574	0.370754	43	NA	NA	185	3.43927	40 µM
Exp00488	Left	cell1	cell1a	1000000020	43.9333	32.5397	87.6381	174	0.501304	0.371296	43.25	NA	NA	185	4.57767	40 µM
Exp00488	Left	cell1	cell1a	1000000020	43.3908	38.1207	94.8448	175	0.457493	0.401927	43.5	NA	NA	185	3.7832	40 µM
Exp00488	Left	cell1	cell1a	1000000020	47.0294	40.1691	97.625	176	0.481735	0.411463	43.75	NA	NA	185	3.43927	40 µM
Exp00488	Left	cell1	cell1a	1000000020	48.8295	40.0852	97.5341	177	0.50064	0.410987	44	NA	NA	185	3.7832	40 µM
Exp00488	Left	cell1	cell1a	1000000020	48.3956	39.8626	102.308	178	0.473038	0.389633	44.25	NA	NA	185	3.7832	40 µM
Exp00488	Left	cell1	cell1a	1000000020	44.7209	41.0465	100.43	179	0.445294	0.408708	44.5	NA	NA	185	3.7832	40 µM
Exp00488	Left	cell1	cell1a	1000000020	39.9604	38.0792	102.129	180	0.391274	0.372854	44.75	NA	NA	185	3.12661	40 µM
Exp00488	Left	cell1	cell1a	1000000020	41.0843	42.2079	99.6292	181	0.412372	0.42365	45	NA	NA	185	3.7832	40 µM
Exp00488	Left	cell1	cell1a	1000000020	41.6336	38.5573	96.0382	182	0.433511	0.401479	45.25	NA	NA	185	3.43927	40 µM
Exp00488	Left	cell1	cell1a	1000000020	41.9771	39.9542	97.7252	183	0.429542	0.408842	45.5	NA	NA	185	3.43927	40 µM
Exp00488	Left	cell1	cell1a	1000000020	41.6222	44.2148	96.6074	184	0.430839	0.457675	45.75	NA	NA	185	3.43927	40 µM
Exp00488	Left	cell1	cell1a	1000000020	41.763	41.4741	101.756	185	0.410423	0.407584	46	NA	NA	185	3.43927	40 µM
Exp00488	Left	cell1	cell1b	1000000020	41.1081	19.1622	128.716	104	0.319371	0.148872	25.75	176	NA	NA	2.84237	40 µM
Exp00488	Left	cell1	cell1b	1000000020	39.3053	25.7474	108.558	105	0.362067	0.237176	26	176	NA	NA	3.12661	40 µM
Exp00488	Left	cell1	cell1b	1000000020	35.3111	28.1778	101.956	106	0.346337	0.276372	26.25	176	NA	NA	3.43927	40 µM
Exp00488	Left	cell1	cell1b	1000000020	38.4015	29.0303	103.288	107	0.371791	0.281062	26.5	176	NA	NA	3.43927	40 µM
Exp00488	Left	cell1	cell1b	1000000020	39.0376	29.4662	97.5038	108	0.40037	0.302206	26.75	176	NA	NA	3.43927	40 µM
Exp00488	Left	cell1	cell1b	1000000020	40.9124	27.2263	94.3869	109	0.433454	0.288454	27	176	NA	NA	3.43927	40 µM
Exp00488	Left	cell1	cell1b	1000000020	44.5328	30.8175	101.394	110	0.439205	0.303938	27.25	176	NA	NA	3.43927	40 µM
Exp00488	Left	cell1	cell1b	1000000020	45.3556	32.6741	99.4889	111	0.455886	0.32842	27.5	176	NA	NA	3.43927	40 µM
Exp00488	Left	cell1	cell1b	1000000020	41.2197	30.5152	99.0758	112	0.416042	0.307999	27.75	176	NA	NA	3.43927	40 µM
Exp00488	Left	cell1	cell1b	1000000020	40.5472	31.4245	95.1038	113	0.426347	0.330423	28	176	NA	NA	3.12661	40 µM
Exp00488	Left	cell1	cell1b	1000000020	39.6091	31.5	94.6273	114	0.41858	0.332885	28.25	176	NA	NA	3.12661	40 µM
Exp00488	Left	cell1	cell1b	1000000020	41.6031	29.4504	89.2672	115	0.466051	0.329913	28.5	176	NA	NA	3.43927	40 µM
Exp00488	Left	cell1	cell1b	1000000020	45.7959	35.3367	97.949	116	0.467548	0.360766	28.75	176	NA	NA	3.12661	40 µM
Exp00488	Left	cell1	cell1b	1000000020	45.5684	33.7158	98.8737	117	0.460875	0.340999	29	176	NA	NA	3.12661	40 µM
Exp00488	Left	cell1	cell1b	1000000020	44.9185	32.1037	97.8667	118	0.458976	0.328035	29.25	176	NA	NA	3.43927	40 µM
Exp00488	Left	cell1	cell1b	1000000020	44.0315	33.2913	95.4961	119	0.461082	0.348614	29.5	176	NA	NA	3.43927	40 µM
Exp00488	Left	cell1	cell1b	1000000020	42.5	31.8603	97.0588	120	0.437879	0.328258	29.75	176	NA	NA	3.43927	40 µM
Exp00488	Left	cell1	cell1b	1000000020	42.9565	35.8623	100.42	121	0.427768	0.357123	30	176	NA	NA	3.43927	40 µM
Exp00488	Left	cell1	cell1b	1000000020	47.1529	39.2529	102.482	122	0.460109	0.383022	30.25	176	NA	NA	3.7832	40 µM
Exp00488	Left	cell1	cell1b	1000000020	45.7099	37.7099	99.542	123	0.459202	0.378834	30.5	176	NA	NA	3.43927	40 µM
Exp00488	Left	cell1	cell1b	1000000020	46.306	37.5224	98.8657	124	0.468373	0.379529	30.75	176	NA	NA	3.43927	40 µM
Exp00488	Left	cell1	cell1b	1000000020	47.1756	40.6794	108.573	125	0.434506	0.374673	31	176	NA	NA	3.43927	40 µM
Exp00488	Left	cell1	cell1b	1000000020	43.8333	35.2348	99.3864	126	0.441039	0.354523	31.25	176	NA	NA	3.43927	40 µM
Exp00488	Left	cell1	cell1b	1000000020	48.5522	38.0373	105.597	127	0.459788	0.360212	31.5	176	NA	NA	3.43927	40 µM
Exp00488	Left	cell1	cell1b	1000000020	51.1413	36.4239	101.543	128	0.503642	0.358704	31.75	176	NA	NA	3.7832	40 µM
Exp00488	Left	cell1	cell1b	1000000020	49.2924	37.8129	104.058	129	0.473701	0.363383	32	176	NA	NA	3.7832	40 µM
Exp00488	Left	cell1	cell1b	1000000020	51.3158	34.1667	92.2982	130	0.555978	0.370177	32.25	176	NA	NA	4.16152	40 µM
Exp00488	Left	cell1	cell1b	1000000020	50.8783	38.836	100.238	131	0.507575	0.387438	32.5	176	NA	NA	3.7832	40 µM
Exp00488	Left	cell1	cell1b	1000000020	50.27	40.27	99.8734	132	0.503337	0.40321	32.75	176	NA	NA	4.16152	40 µM
Exp00488	Left	cell1	cell1b	1000000020	51.3648	39.6009	98.485	133	0.521549	0.402101	33	176	NA	NA	4.16152	40 µM
Exp00488	Left	cell1	cell1b	1000000020	45.5316	39.4768	96.5654	134	0.47151	0.408809	33.25	176	NA	NA	4.16152	40 µM
Exp00488	Left	cell1	cell1b	1000000020	46.0575	42.8103	101.684	135	0.452947	0.421013	33.5	176	NA	NA	3.7832	40 µM
Exp00488	Left	cell1	cell1b	1000000020	51.1742	45.8596	106.758	136	0.479348	0.429566	33.75	176	NA	NA	3.7832	40 µM
Exp00488	Left	cell1	cell1b	1000000020	47.1172	41.3264	92.6318	137	0.50865	0.446136	34	176	NA	NA	4.16152	40 µM
Exp00488	Left	cell1	cell1b	1000000020	47.0325	44.8031	100.988	138	0.465724	0.443648	34.25	176	NA	NA	5.64098	40 µM
Exp00488	Left	cell1	cell1b	1000000020	46.8583	48.4917	100.704	139	0.465307	0.481527	34.5	176	NA	NA	4.16152	40 µM
Exp00488	Left	cell1	cell1b	1000000020	46.2541	43.709	97.2295	140	0.475721	0.449545	34.75	176	NA	NA	4.16152	40 µM
Exp00488	Left	cell1	cell1b	1000000020	48.3512	47.3058	91.0083	141	0.531283	0.519797	35	176	NA	NA	4.16152	40 µM
Exp00488	Left	cell1	cell1b	1000000020	53.2533	42.8419	94.5638	142	0.563147	0.453048	35.25	176	NA	NA	5.43783	40 µM
Exp00488	Left	cell1	cell1b	1000000020	50.0958	50.275	98.65	143	0.507813	0.50963	35.5	176	NA	NA	4.16152	40 µM
Exp00488	Left	cell1	cell1b	1000000020	47.1588	45.8927	90.7768	144	0.519503	0.505555	35.75	176	NA	NA	4.16152	40 µM
Exp00488	Left	cell1	cell1b	1000000020	44.9185	49.2403	94.9013	145	0.473318	0.518858	36	176	NA	NA	4.16152	40 µM
Exp00488	Left	cell1	cell1b	1000000020	47.3259	45.6166	92.623	146	0.510952	0.492498	36.25	176	NA	NA	4.57767	40 µM
Exp00488	Left	cell1	cell1b	1000000020	51.3943	46.612	92.4574	147	0.55587	0.504146	36.5	176	NA	NA	4.57767	40 µM
Exp00488	Left	cell1	cell1b	1000000020	50.827	50.4557	92.962	148	0.54675	0.542756	36.75	176	NA	NA	4.16152	40 µM
Exp00488	Left	cell1	cell1b	1000000020	50.6773	47.9617	91.0575	149	0.556542	0.526719	37	176	NA	NA	4.57767	40 µM
Exp00488	Left	cell1	cell1b	1000000020	50.3291	52.2863	93.8633	150	0.536196	0.557047	37.25	176	NA	NA	4.16152	40 µM
Exp00488	Left	cell1	cell1b	1000000020	51.807	55.1076	90.2184	151	0.57424	0.610824	37.5	176	NA	NA	4.57767	40 µM
Exp00488	Left	cell1	cell1b	1000000020	49.1556	51.4698	87.1651	152	0.563937	0.590486	37.75	176	NA	NA	4.57767	40 µM
Exp00488	Left	cell1	cell1b	1000000020	47.4637	49.9251	88.2881	153	0.5376	0.565479	38	176	NA	NA	5.03544	40 µM
Exp00488	Left	cell1	cell1b	1000000020	47.171	55.3	89.0226	154	0.529877	0.621191	38.25	176	NA	NA	4.57767	40 µM
Exp00488	Left	cell1	cell1b	1000000020	48.4537	68.9425	98.6422	155	0.491207	0.698915	38.5	176	NA	NA	4.57767	40 µM
Exp00488	Left	cell1	cell1b	1000000020	48.0141	51.205	90.748	156	0.529093	0.564255	38.75	176	NA	NA	5.79536	40 µM
Exp00488	Left	cell1	cell1b	1000000020	47.4889	52.3016	91.6381	157	0.518222	0.570741	39	176	NA	NA	4.57767	40 µM
Exp00488	Left	cell1	cell1b	1000000020	45.4528	53.2987	96.6258	158	0.4704	0.551599	39.25	176	NA	NA	4.57767	40 µM
Exp00488	Left	cell1	cell1b	1000000020	48.7129	54.9246	93.0024	159	0.523781	0.590572	39.5	176	NA	NA	5.03544	40 µM
Exp00488	Left	cell1	cell1b	1000000020	50.4446	58.7641	93.5608	160	0.539164	0.628085	39.75	176	NA	NA	5.53898	40 µM
Exp00488	Left	cell1	cell1b	1000000020	49.9712	52.0198	88.8973	161	0.562123	0.585167	40	176	NA	NA	5.53898	40 µM
Exp00488	Left	cell1	cell1b	1000000020	53.671	59.6742	98.1	162	0.547105	0.6083	40.25	176	NA	NA	4.57767	40 µM
Exp00488	Left	cell1	cell1b	1000000020	50.7244	60.6506	97.2853	163	0.521398	0.62343	40.5	176	NA	NA	4.57767	40 µM
Exp00488	Left	cell1	cell1b	1000000020	50.0352	55.5305	97.2183	164	0.514669	0.571194	40.75	176	NA	NA	5.03544	40 µM
Exp00488	Left	cell1	cell1b	1000000020	48.5737	60.0157	102.041	165	0.476021	0.588153	41	176	NA	NA	4.57767	40 µM
Exp00488	Left	cell1	cell1b	1000000020	53.0601	57.0791	95.4019	166	0.556174	0.598302	41.25	176	NA	NA	4.57767	40 µM
Exp00488	Left	cell1	cell1b	1000000020	52.3756	58.2129	97.299	167	0.538295	0.598289	41.5	176	NA	NA	5.03544	40 µM
Exp00488	Left	cell1	cell1b	1000000020	49.8672	64.5938	103.367	168	0.482429	0.624898	41.75	176	NA	NA	3.43927	40 µM
Exp00488	Left	cell1	cell1b	1000000020	54.2311	61.32	106.96	169	0.507022	0.573298	42	176	NA	NA	4.16152	40 µM
Exp00488	Left	cell1	cell1b	1000000020	51.4298	61.2807	102.82	170	0.500193	0.596	42.25	176	NA	NA	4.16152	40 µM
Exp00488	Left	cell1	cell1b	1000000020	55.0805	50.9492	93.7373	171	0.587605	0.543532	42.5	176	NA	NA	4.16152	40 µM
Exp00488	Left	cell1	cell1b	1000000020	50.0064	55.1242	95.5096	172	0.523575	0.577159	42.75	176	NA	NA	4.57767	40 µM
Exp00488	Left	cell1	cell1b	1000000020	50.4958	48.063	91.1555	173	0.553952	0.527264	43	176	NA	NA	4.16152	40 µM
Exp00488	Left	cell1	cell1b	1000000020	53.4479	49.7603	96.2228	174	0.55546	0.517136	43.25	176	NA	NA	5.03544	40 µM
Exp00488	Left	cell1	cell1b	1000000020	47.4902	23.5098	85.6863	175	0.554233	0.274371	43.5	176	NA	NA	3.12661	40 µM
Exp00488	Left	cell2	cell2	1000004326	4.60149	2.72525	96.4406	1	0.0477132	0.0282583	0	NA	21	NA	4.94241	40 µM
Exp00488	Left	cell2	cell2	1000004326	4.42322	2.58989	95.7846	2	0.0461788	0.0270387	0.25	NA	21	NA	5.43666	40 µM
Exp00488	Left	cell2	cell2	1000004326	4.45775	2.59624	100.707	3	0.0442645	0.0257801	0.5	NA	21	NA	5.04234	40 µM
Exp00488	Left	cell2	cell2	1000004326	4.4218	2.43128	101.334	4	0.0436359	0.0239927	0.75	NA	21	NA	5.02021	40 µM
Exp00488	Left	cell2	cell2	1000004326	4.32432	2.45045	97.6703	5	0.0442747	0.025089	1	NA	21	NA	5.52771	40 µM
Exp00488	Left	cell2	cell2	1000004326	4.268	2.424	100.496	6	0.0424694	0.0241204	1.25	NA	21	NA	5.31474	40 µM
Exp00488	Left	cell2	cell2	1000004326	4.30798	2.48099	97.5209	7	0.0441749	0.0254406	1.5	NA	21	NA	5.41635	40 µM
Exp00488	Left	cell2	cell2	1000004326	4.33183	2.45796	97.4069	8	0.0444715	0.0252339	1.75	NA	21	NA	5.90994	40 µM
Exp00488	Left	cell2	cell2	1000004326	4.29685	2.40445	98.1929	9	0.0437593	0.024487	2	NA	21	NA	5.46234	40 µM
Exp00488	Left	cell2	cell2	1000004326	4.31169	2.34323	99.1484	10	0.0434872	0.0236336	2.25	NA	21	NA	5.47273	40 µM
Exp00488	Left	cell2	cell2	1000004326	4.25394	2.33858	98.0669	11	0.0433779	0.0238468	2.5	NA	21	NA	5.36108	40 µM
Exp00488	Left	cell2	cell2	1000004326	4.19612	2.32427	94.332	12	0.0444825	0.0246393	2.75	NA	21	NA	5.39541	40 µM
Exp00488	Left	cell2	cell2	1000004326	4.36084	2.31392	98.4628	13	0.0442892	0.0235004	3	NA	21	NA	5.73598	40 µM
Exp00488	Left	cell2	cell2	1000004326	4.5344	2.33257	102.186	14	0.044374	0.0228267	3.25	NA	21	NA	5.05525	40 µM
Exp00488	Left	cell2	cell2	1000004326	4.83573	2.32649	98.0062	15	0.0493411	0.0237382	3.5	NA	21	NA	5.27876	40 µM
Exp00488	Left	cell2	cell2	1000004326	4.94311	2.29322	102.768	16	0.0480997	0.0223145	3.75	NA	21	NA	5.16433	40 µM
Exp00488	Left	cell2	cell2	1000004326	5.21348	2.17014	103.369	17	0.0504356	0.0209941	4	NA	21	NA	5.78193	40 µM
Exp00488	Left	cell2	cell2	1000004326	5.39939	2.22256	104.858	18	0.0514924	0.0211959	4.25	NA	21	NA	5.89896	40 µM
Exp00488	Left	cell2	cell2	1000004326	5.4262	2.07934	107.103	19	0.0506634	0.0194144	4.5	NA	21	NA	5.51184	40 µM
Exp00488	Left	cell2	cell2	1000004326	6.45695	2.00993	156	20	0.0413907	0.0128842	4.75	NA	21	NA	4.51033	40 µM
Exp00488	Left	cell2	cell2a	1000004326	7.32895	2.06579	119.079	21	0.061547	0.0173481	5	112	NA	NA	2.78986	40 µM
Exp00488	Left	cell2	cell2a	1000004326	8.38095	2.39683	108.627	22	0.0771535	0.0220648	5.25	112	NA	NA	3.37574	40 µM
Exp00488	Left	cell2	cell2a	1000004326	8.28455	2.39837	102.081	23	0.0811566	0.0234948	5.5	112	NA	NA	3.37574	40 µM
Exp00488	Left	cell2	cell2a	1000004326	9.95935	2.41463	99.7073	24	0.0998859	0.0242172	5.75	112	NA	NA	3.37574	40 µM
Exp00488	Left	cell2	cell2a	1000004326	11.3436	2.39877	104.853	25	0.108186	0.0228775	6	112	NA	NA	3.71331	40 µM
Exp00488	Left	cell2	cell2a	1000004326	12.5597	2.2327	101.39	26	0.123875	0.0220209	6.25	112	NA	NA	3.71331	40 µM
Exp00488	Left	cell2	cell2a	1000004326	13.4709	2.25581	105.314	27	0.127912	0.0214198	6.5	112	NA	NA	3.71331	40 µM
Exp00488	Left	cell2	cell2a	1000004326	13.4812	2.125	101.019	28	0.133452	0.0210356	6.75	112	NA	NA	3.71331	40 µM
Exp00488	Left	cell2	cell2a	1000004326	14.3892	2.07784	102	29	0.141071	0.020371	7	112	NA	NA	3.71331	40 µM
Exp00488	Left	cell2	cell2a	1000004326	16.7636	2.2	99.7515	30	0.168054	0.0220548	7.25	112	NA	NA	3.71331	40 µM
Exp00488	Left	cell2	cell2a	1000004326	18.5706	2.03681	102.54	31	0.181106	0.0198636	7.5	112	NA	NA	3.71331	40 µM
Exp00488	Left	cell2	cell2a	1000004326	18.9333	2.01818	100.382	32	0.188612	0.020105	7.75	112	NA	NA	3.71331	40 µM
Exp00488	Left	cell2	cell2a	1000004326	18.9074	2.04938	95.4198	33	0.19815	0.0214775	8	112	NA	NA	3.71331	40 µM
Exp00488	Left	cell2	cell2a	1000004326	20.6543	1.93827	96.5864	34	0.213843	0.0200677	8.25	112	NA	NA	3.71331	40 µM
Exp00488	Left	cell2	cell2a	1000004326	22.3735	2.06024	94.2952	35	0.237271	0.0218488	8.5	112	NA	NA	3.71331	40 µM
Exp00488	Left	cell2	cell2a	1000004326	22.0048	1.98565	91.89	36	0.239469	0.021609	8.75	112	NA	NA	4.08464	40 µM
Exp00488	Left	cell2	cell2a	1000004326	23.8858	2.07306	96.7169	37	0.246966	0.0214343	9	112	NA	NA	4.08464	40 µM
Exp00488	Left	cell2	cell2a	1000004326	25.871	2.01843	104.498	38	0.247574	0.0193155	9.25	112	NA	NA	4.08464	40 µM
Exp00488	Left	cell2	cell2a	1000004326	28.6301	2.05936	100.498	39	0.284882	0.0204916	9.5	112	NA	NA	4.08464	40 µM
Exp00488	Left	cell2	cell2a	1000004326	25.1827	2.0625	94.9135	40	0.265323	0.0217303	9.75	112	NA	NA	4.08464	40 µM
Exp00488	Left	cell2	cell2a	1000004326	28.6713	2.18981	94.9676	41	0.301906	0.0230585	10	112	NA	NA	4.08464	40 µM
Exp00488	Left	cell2	cell2a	1000004326	29.0648	2.35185	97.4537	42	0.298242	0.024133	10.25	112	NA	NA	4.08464	40 µM
Exp00488	Left	cell2	cell2a	1000004326	29.7913	2.65534	98.3641	43	0.302868	0.026995	10.5	112	NA	NA	4.08464	40 µM
Exp00488	Left	cell2	cell2a	1000004326	33.5433	2.91827	99.6971	44	0.336452	0.0292714	10.75	112	NA	NA	4.08464	40 µM
Exp00488	Left	cell2	cell2a	1000004326	32.0142	3.35545	103.161	45	0.310332	0.0325263	11	112	NA	NA	4.08464	40 µM
Exp00488	Left	cell2	cell2a	1000004326	32.0427	3.72038	106.289	46	0.301468	0.0350025	11.25	112	NA	NA	4.08464	40 µM
Exp00488	Left	cell2	cell2a	1000004326	29.9671	4.06573	102.362	47	0.292756	0.0397191	11.5	112	NA	NA	4.08464	40 µM
Exp00488	Left	cell2	cell2a	1000004326	30.7873	4.41176	97.81	48	0.314766	0.0451054	11.75	112	NA	NA	4.08464	40 µM
Exp00488	Left	cell2	cell2a	1000004326	25.2442	4.56221	88.2212	49	0.286147	0.0517133	12	112	NA	NA	4.08464	40 µM
Exp00488	Left	cell2	cell2a	1000004326	26.6452	5.553	88.8203	50	0.29999	0.0625195	12.25	112	NA	NA	4.08464	40 µM
Exp00488	Left	cell2	cell2a	1000004326	26.175	6.025	88.8875	51	0.294473	0.0677823	12.5	112	NA	NA	3.71331	40 µM
Exp00488	Left	cell2	cell2a	1000004326	33.1274	6.36792	89.816	52	0.368836	0.0708996	12.75	112	NA	NA	4.08464	40 µM
Exp00488	Left	cell2	cell2a	1000004326	26.4408	7.38389	89.5498	53	0.295264	0.0824557	13	112	NA	NA	4.08464	40 µM
Exp00488	Left	cell2	cell2a	1000004326	30.243	8.38318	91.6028	54	0.330154	0.0915166	13.25	112	NA	NA	4.08464	40 µM
Exp00488	Left	cell2	cell2a	1000004326	31.1923	8.90865	90.3125	55	0.345382	0.0986425	13.5	112	NA	NA	4.08464	40 µM
Exp00488	Left	cell2	cell2a	1000004326	29.7169	8.89498	87.8036	56	0.338447	0.101305	13.75	112	NA	NA	4.08464	40 µM
Exp00488	Left	cell2	cell2a	1000004326	28.0962	9.45192	83.2356	57	0.33755	0.113556	14	112	NA	NA	4.08464	40 µM
Exp00488	Left	cell2	cell2a	1000004326	32.8479	10.4378	87.5346	58	0.375256	0.119242	14.25	112	NA	NA	4.08464	40 µM
Exp00488	Left	cell2	cell2a	1000004326	28.758	10.8219	80.9817	59	0.355117	0.133634	14.5	112	NA	NA	4.08464	40 µM
Exp00488	Left	cell2	cell2a	1000004326	29.5	11.5139	82.8102	60	0.356236	0.13904	14.75	112	NA	NA	4.08464	40 µM
Exp00488	Left	cell2	cell2a	1000004326	28.7264	11.8066	77.7972	61	0.369247	0.151761	15	112	NA	NA	4.08464	40 µM
Exp00488	Left	cell2	cell2a	1000004326	27.8012	12.4224	77.5466	62	0.35851	0.160193	15.25	112	NA	NA	3.71331	40 µM
Exp00488	Left	cell2	cell2a	1000004326	30.9877	14.2037	84.8272	63	0.365304	0.167443	15.5	112	NA	NA	3.71331	40 µM
Exp00488	Left	cell2	cell2a	1000004326	26.2454	14.8773	83.5521	64	0.31412	0.17806	15.75	112	NA	NA	3.71331	40 µM
Exp00488	Left	cell2	cell2a	1000004326	30.2028	16.1085	85.9764	65	0.351292	0.18736	16	112	NA	NA	4.08464	40 µM
Exp00488	Left	cell2	cell2a	1000004326	27.8848	16.5455	81.8364	66	0.340738	0.202178	16.25	112	NA	NA	3.71331	40 µM
Exp00488	Left	cell2	cell2a	1000004326	30.4375	18.6058	90.7356	67	0.335453	0.205055	16.5	112	NA	NA	4.08464	40 µM
Exp00488	Left	cell2	cell2a	1000004326	32.7383	18.3084	93.9206	68	0.348574	0.194935	16.75	112	NA	NA	4.08464	40 µM
Exp00488	Left	cell2	cell2a	1000004326	29.5327	19.2477	89.6542	69	0.329407	0.214688	17	112	NA	NA	4.08464	40 µM
Exp00488	Left	cell2	cell2a	1000004326	29.2308	19.4038	86.1202	70	0.339419	0.225311	17.25	112	NA	NA	4.08464	40 µM
Exp00488	Left	cell2	cell2a	1000004326	29.311	20.2344	87.689	71	0.334261	0.230752	17.5	112	NA	NA	4.08464	40 µM
Exp00488	Left	cell2	cell2a	1000004326	32.1745	21.2972	86.783	72	0.370747	0.245408	17.75	112	NA	NA	4.08464	40 µM
Exp00488	Left	cell2	cell2a	1000004326	32.5024	23.1185	88.5213	73	0.36717	0.261163	18	112	NA	NA	4.08464	40 µM
Exp00488	Left	cell2	cell2a	1000004326	34.5231	23.3796	88.0741	74	0.391978	0.265454	18.25	112	NA	NA	4.08464	40 µM
Exp00488	Left	cell2	cell2a	1000004326	32.4	23.1302	85.8558	75	0.377377	0.269408	18.5	112	NA	NA	4.08464	40 µM
Exp00488	Left	cell2	cell2a	1000004326	36.2733	23.9067	84.57	76	0.428915	0.282685	18.75	112	NA	NA	4.4931	40 µM
Exp00488	Left	cell2	cell2a	1000004326	31.8687	24.3636	84.4343	77	0.377438	0.288551	19	112	NA	NA	4.4931	40 µM
Exp00488	Left	cell2	cell2a	1000004326	35.3754	26.1462	89.309	78	0.396101	0.292761	19.25	112	NA	NA	4.4931	40 µM
Exp00488	Left	cell2	cell2a	1000004326	31.5333	26.73	85.1433	79	0.370356	0.313941	19.5	112	NA	NA	4.4931	40 µM
Exp00488	Left	cell2	cell2a	1000004326	34.9554	28.9257	91.552	80	0.381809	0.315948	19.75	112	NA	NA	4.94241	40 µM
Exp00488	Left	cell2	cell2a	1000004326	36.3741	29.0612	89.5476	81	0.406198	0.324534	20	112	NA	NA	4.4931	40 µM
Exp00488	Left	cell2	cell2a	1000004326	35.3642	28.4335	84.552	82	0.418254	0.336284	20.25	112	NA	NA	4.7	40 µM
Exp00488	Left	cell2	cell2a	1000004326	39.2416	31.2718	89.9866	83	0.436083	0.347516	20.5	112	NA	NA	4.4931	40 µM
Exp00488	Left	cell2	cell2a	1000004326	35.7619	31.7109	90.2857	84	0.396097	0.351228	20.75	112	NA	NA	4.4931	40 µM
Exp00488	Left	cell2	cell2a	1000004326	36.4983	32.6498	90.0471	85	0.405325	0.362586	21	112	NA	NA	4.4931	40 µM
Exp00488	Left	cell2	cell2a	1000004326	33.1486	31.8818	88.1689	86	0.375967	0.361599	21.25	112	NA	NA	4.4931	40 µM
Exp00488	Left	cell2	cell2a	1000004326	35.7836	33.8328	85.9705	87	0.416231	0.39354	21.5	112	NA	NA	4.4931	40 µM
Exp00488	Left	cell2	cell2a	1000004326	35.6074	35.4732	90.0973	88	0.395211	0.393721	21.75	112	NA	NA	4.4931	40 µM
Exp00488	Left	cell2	cell2a	1000004326	38.7143	34.4552	94.5183	89	0.409596	0.364535	22	112	NA	NA	4.4931	40 µM
Exp00488	Left	cell2	cell2a	1000004326	36.9128	35.5537	87.9396	90	0.419752	0.404297	22.25	112	NA	NA	4.4931	40 µM
Exp00488	Left	cell2	cell2a	1000004326	37.2703	33.9155	89.7399	91	0.415315	0.377931	22.5	112	NA	NA	4.4931	40 µM
Exp00488	Left	cell2	cell2a	1000004326	39.9761	33.9713	89.5789	92	0.446267	0.379233	22.75	112	NA	NA	4.08464	40 µM
Exp00488	Left	cell2	cell2a	1000004326	35.0047	32.486	87.3551	93	0.400717	0.371884	23	112	NA	NA	4.08464	40 µM
Exp00488	Left	cell2	cell2a	1000004326	34.125	29.1759	83.5278	94	0.408547	0.349296	23.25	112	NA	NA	4.08464	40 µM
Exp00488	Left	cell2	cell2a	1000004326	41.7483	34.4195	89.896	95	0.464407	0.382881	23.5	112	NA	NA	4.4931	40 µM
Exp00488	Left	cell2	cell2a	1000004326	36.0299	30.5183	87.2259	96	0.413064	0.349877	23.75	112	NA	NA	4.4931	40 µM
Exp00488	Left	cell2	cell2a	1000004326	34.8428	29.6321	84.4716	97	0.412479	0.350794	24	112	NA	NA	4.4931	40 µM
Exp00488	Left	cell2	cell2a	1000004326	34.01	27.5267	80.3733	98	0.42315	0.342486	24.25	112	NA	NA	4.4931	40 µM
Exp00488	Left	cell2	cell2a	1000004326	40.5533	33.5933	86.6933	99	0.467779	0.387496	24.5	112	NA	NA	4.4931	40 µM
Exp00488	Left	cell2	cell2a	1000004326	40.1472	31.8595	83.7993	100	0.479088	0.380188	24.75	112	NA	NA	4.4931	40 µM
Exp00488	Left	cell2	cell2a	1000004326	44.0339	34.3153	86.6915	101	0.507938	0.395832	25	112	NA	NA	4.4931	40 µM
Exp00488	Left	cell2	cell2a	1000004326	43.7463	33.9502	86.4975	102	0.505752	0.392499	25.25	112	NA	NA	4.94241	40 µM
Exp00488	Left	cell2	cell2a	1000004326	43.2625	32.95	90.31	103	0.479044	0.364854	25.5	112	NA	NA	4.94241	40 µM
Exp00488	Left	cell2	cell2a	1000004326	46.3747	36.3524	92.0819	104	0.503624	0.394783	25.75	112	NA	NA	4.94241	40 µM
Exp00488	Left	cell2	cell2a	1000004326	46.3956	36.8845	94.6658	105	0.490099	0.389629	26	112	NA	NA	4.94241	40 µM
Exp00488	Left	cell2	cell2a	1000004326	40.5622	28.9428	85.8483	106	0.472487	0.337139	26.25	112	NA	NA	4.94241	40 µM
Exp00488	Left	cell2	cell2a	1000004326	37.9138	27.2882	81.8645	107	0.463129	0.333334	26.5	112	NA	NA	4.94241	40 µM
Exp00488	Left	cell2	cell2a	1000004326	42.6983	34.2244	93.6683	108	0.455846	0.365379	26.75	112	NA	NA	4.94241	40 µM
Exp00488	Left	cell2	cell2a	1000004326	39.8213	30.7072	86.5186	109	0.460263	0.35492	27	112	NA	NA	4.94241	40 µM
Exp00488	Left	cell2	cell2a	1000004326	40.4765	33.637	91.521	110	0.442265	0.367533	27.25	112	NA	NA	4.94241	40 µM
Exp00488	Left	cell2	cell2a	1000004326	30.8144	16.2165	97.8557	111	0.314896	0.165719	27.5	112	NA	NA	3.06885	40 µM
Exp00488	Left	cell2	cell2b	1000004326	6.58511	2.37234	108.404	21	0.060746	0.0218842	5	98	NA	NA	3	40 µM
Exp00488	Left	cell2	cell2b	1000004326	6.74747	2.32323	105.667	22	0.063856	0.0219863	5.25	98	NA	NA	3.06885	40 µM
Exp00488	Left	cell2	cell2b	1000004326	7.12977	2.07634	106.214	23	0.0671265	0.0195486	5.5	98	NA	NA	3.37574	40 µM
Exp00488	Left	cell2	cell2b	1000004326	7.64063	2.21094	98.6484	24	0.0774532	0.0224123	5.75	98	NA	NA	3.37574	40 µM
Exp00488	Left	cell2	cell2b	1000004326	8.16535	2.25984	106.118	25	0.0769459	0.0212955	6	98	NA	NA	3.37574	40 µM
Exp00488	Left	cell2	cell2b	1000004326	8.55303	2.17424	102.28	26	0.0836237	0.0212577	6.25	98	NA	NA	3.37574	40 µM
Exp00488	Left	cell2	cell2b	1000004326	8.76923	2.17692	92.9538	27	0.0943397	0.0234194	6.5	98	NA	NA	3.37574	40 µM
Exp00488	Left	cell2	cell2b	1000004326	11.0183	2.18293	96.5671	28	0.1141	0.0226053	6.75	98	NA	NA	3.71331	40 µM
Exp00488	Left	cell2	cell2b	1000004326	11.6442	2.09202	95.681	29	0.121698	0.0218645	7	98	NA	NA	3.71331	40 µM
Exp00488	Left	cell2	cell2b	1000004326	13.6074	2.09816	95.7607	30	0.142098	0.0219105	7.25	98	NA	NA	3.71331	40 µM
Exp00488	Left	cell2	cell2b	1000004326	12.0364	2.02424	91.703	31	0.131254	0.0220739	7.5	98	NA	NA	3.71331	40 µM
Exp00488	Left	cell2	cell2b	1000004326	13.3547	2.03488	92.1686	32	0.144894	0.0220778	7.75	98	NA	NA	3.71331	40 µM
Exp00488	Left	cell2	cell2b	1000004326	13.6923	1.95385	93.3538	33	0.146671	0.0209295	8	98	NA	NA	3.37574	40 µM
Exp00488	Left	cell2	cell2b	1000004326	16.8012	1.9759	92.4337	34	0.181765	0.0213764	8.25	98	NA	NA	3.71331	40 µM
Exp00488	Left	cell2	cell2b	1000004326	15.9942	2.00585	92.2164	35	0.173442	0.0217516	8.5	98	NA	NA	3.71331	40 µM
Exp00488	Left	cell2	cell2b	1000004326	16.3313	1.93865	93.7178	36	0.17426	0.020686	8.75	98	NA	NA	3.71331	40 µM
Exp00488	Left	cell2	cell2b	1000004326	17.5808	1.96407	90.6287	37	0.193987	0.0216716	9	98	NA	NA	3.71331	40 µM
Exp00488	Left	cell2	cell2b	1000004326	21.4049	2.01227	91.4479	38	0.234067	0.0220046	9.25	98	NA	NA	3.71331	40 µM
Exp00488	Left	cell2	cell2b	1000004326	22.741	2.03614	91.1988	39	0.249356	0.0223264	9.5	98	NA	NA	3.71331	40 µM
Exp00488	Left	cell2	cell2b	1000004326	20.3505	2.07009	85.757	40	0.237304	0.024139	9.75	98	NA	NA	4.08464	40 µM
Exp00488	Left	cell2	cell2b	1000004326	21.2356	2.15865	88.0673	41	0.241129	0.0245114	10	98	NA	NA	4.08464	40 µM
Exp00488	Left	cell2	cell2b	1000004326	20.89	2.13397	85.1053	42	0.245461	0.0250745	10.25	98	NA	NA	4.08464	40 µM
Exp00488	Left	cell2	cell2b	1000004326	26.2573	2.33495	89.0728	43	0.294785	0.026214	10.5	98	NA	NA	4.08464	40 µM
Exp00488	Left	cell2	cell2b	1000004326	24.2356	2.49519	92.8558	44	0.261003	0.0268717	10.75	98	NA	NA	4.08464	40 µM
Exp00488	Left	cell2	cell2b	1000004326	26.1699	2.79126	93.6893	45	0.279326	0.0297927	11	98	NA	NA	4.08464	40 µM
Exp00488	Left	cell2	cell2b	1000004326	25.5488	3.05581	93.1628	46	0.274238	0.0328008	11.25	98	NA	NA	4.08464	40 µM
Exp00488	Left	cell2	cell2b	1000004326	25.8224	3.41589	91.7897	47	0.281321	0.0372143	11.5	98	NA	NA	4.08464	40 µM
Exp00488	Left	cell2	cell2b	1000004326	23.9535	3.77674	95.3302	48	0.251269	0.0396175	11.75	98	NA	NA	4.1003	40 µM
Exp00488	Left	cell2	cell2b	1000004326	23.1391	4	93.3278	49	0.247934	0.0428597	12	98	NA	NA	4.51033	40 µM
Exp00488	Left	cell2	cell2b	1000004326	25.9814	4.67442	96.2047	50	0.270064	0.0485883	12.25	98	NA	NA	4.1003	40 µM
Exp00488	Left	cell2	cell2b	1000004326	24.9815	5.09259	89.8611	51	0.278001	0.0566718	12.5	98	NA	NA	4.1003	40 µM
Exp00488	Left	cell2	cell2b	1000004326	22.4091	5.8	91.3091	52	0.24542	0.0635205	12.75	98	NA	NA	4.1003	40 µM
Exp00488	Left	cell2	cell2b	1000004326	21.1082	6.08525	91.9803	53	0.229486	0.0661582	13	98	NA	NA	4.51033	40 µM
Exp00488	Left	cell2	cell2b	1000004326	24.0872	7.16514	93.2844	54	0.258213	0.0768096	13.25	98	NA	NA	4.1003	40 µM
Exp00488	Left	cell2	cell2b	1000004326	20.9367	7.63	90.1467	55	0.232251	0.0846398	13.5	98	NA	NA	4.51033	40 µM
Exp00488	Left	cell2	cell2b	1000004326	22.3742	8.66225	90.4338	56	0.24741	0.0957855	13.75	98	NA	NA	4.51033	40 µM
Exp00488	Left	cell2	cell2b	1000004326	22.1382	9.0296	87.5099	57	0.252979	0.103184	14	98	NA	NA	4.51033	40 µM
Exp00488	Left	cell2	cell2b	1000004326	22.7993	10.7171	90.8816	58	0.250868	0.117924	14.25	98	NA	NA	4.51033	40 µM
Exp00488	Left	cell2	cell2b	1000004326	21.2434	11.3684	87.4375	59	0.242955	0.130017	14.5	98	NA	NA	4.51033	40 µM
Exp00488	Left	cell2	cell2b	1000004326	20.29	10.27	81.7267	60	0.248266	0.125663	14.75	98	NA	NA	4.51033	40 µM
Exp00488	Left	cell2	cell2b	1000004326	23.1303	12.4463	80.4104	61	0.287653	0.154785	15	98	NA	NA	4.51033	40 µM
Exp00488	Left	cell2	cell2b	1000004326	21.6482	13.3779	78.0163	62	0.277483	0.171476	15.25	98	NA	NA	4.51033	40 µM
Exp00488	Left	cell2	cell2b	1000004326	22.0098	14.4723	76.0065	63	0.289578	0.190409	15.5	98	NA	NA	4.51033	40 µM
Exp00488	Left	cell2	cell2b	1000004326	21.1987	14.4039	76.8111	64	0.275985	0.187524	15.75	98	NA	NA	4.51033	40 µM
Exp00488	Left	cell2	cell2b	1000004326	24.0759	17.1551	85.4554	65	0.281736	0.200749	16	98	NA	NA	4.51033	40 µM
Exp00488	Left	cell2	cell2b	1000004326	22.3742	17.1623	84.4669	66	0.264887	0.203184	16.25	98	NA	NA	4.51033	40 µM
Exp00488	Left	cell2	cell2b	1000004326	23.3399	18.9673	86.4706	67	0.269917	0.21935	16.5	98	NA	NA	4.51033	40 µM
Exp00488	Left	cell2	cell2b	1000004326	23.415	18.6732	81.866	68	0.286016	0.228095	16.75	98	NA	NA	4.51033	40 µM
Exp00488	Left	cell2	cell2b	1000004326	24.2333	20.2767	86.27	69	0.280901	0.235038	17	98	NA	NA	4.51033	40 µM
Exp00488	Left	cell2	cell2b	1000004326	23.7209	19.5	82.9393	70	0.286003	0.235112	17.25	98	NA	NA	4.96136	40 µM
Exp00488	Left	cell2	cell2b	1000004326	26.2582	20.4444	86.0948	71	0.304992	0.237464	17.5	98	NA	NA	4.51033	40 µM
Exp00488	Left	cell2	cell2b	1000004326	24.3266	20.0875	82.2155	72	0.295888	0.244327	17.75	98	NA	NA	4.51033	40 µM
Exp00488	Left	cell2	cell2b	1000004326	24.118	21.5541	82.6557	73	0.291789	0.26077	18	98	NA	NA	4.51033	40 µM
Exp00488	Left	cell2	cell2b	1000004326	25.684	20.987	81.9967	74	0.313232	0.255949	18.25	98	NA	NA	4.51033	40 µM
Exp00488	Left	cell2	cell2b	1000004326	24.2937	20.264	80.6139	75	0.301359	0.251371	18.5	98	NA	NA	4.51033	40 µM
Exp00488	Left	cell2	cell2b	1000004326	22.6066	20.9475	77.2328	76	0.292707	0.271225	18.75	98	NA	NA	4.51033	40 µM
Exp00488	Left	cell2	cell2b	1000004326	25.9199	22.125	82.8654	77	0.312795	0.266999	19	98	NA	NA	4.51033	40 µM
Exp00488	Left	cell2	cell2b	1000004326	26.9172	23.672	85.9586	78	0.313141	0.275388	19.25	98	NA	NA	4.51033	40 µM
Exp00488	Left	cell2	cell2b	1000004326	25.52	24.15	84.5167	79	0.301952	0.285742	19.5	98	NA	NA	4.51033	40 µM
Exp00488	Left	cell2	cell2b	1000004326	23.698	21.8423	79.5134	80	0.298038	0.2747	19.75	98	NA	NA	4.51033	40 µM
Exp00488	Left	cell2	cell2b	1000004326	28.1953	23.5017	82.138	81	0.343267	0.286125	20	98	NA	NA	4.51033	40 µM
Exp00488	Left	cell2	cell2b	1000004326	26.3388	22.6875	80.227	82	0.328303	0.282791	20.25	98	NA	NA	4.51033	40 µM
Exp00488	Left	cell2	cell2b	1000004326	29.3475	23.7377	80.2557	83	0.365675	0.295776	20.5	98	NA	NA	4.51033	40 µM
Exp00488	Left	cell2	cell2b	1000004326	28.4375	23.76	80.9175	84	0.351438	0.293632	20.75	98	NA	NA	4.96136	40 µM
Exp00488	Left	cell2	cell2b	1000004326	31.3966	24.4778	81.7956	85	0.383842	0.299256	21	98	NA	NA	4.96136	40 µM
Exp00488	Left	cell2	cell2b	1000004326	28.7685	24.2414	81.5074	86	0.352956	0.297413	21.25	98	NA	NA	4.96136	40 µM
Exp00488	Left	cell2	cell2b	1000004326	32.2463	22.7537	78.0542	87	0.413127	0.291512	21.5	98	NA	NA	4.96136	40 µM
Exp00488	Left	cell2	cell2b	1000004326	29.7427	24.544	80.5407	88	0.369288	0.30474	21.75	98	NA	NA	4.51033	40 µM
Exp00488	Left	cell2	cell2b	1000004326	27.8365	21.9906	79.6748	89	0.349376	0.276004	22	98	NA	NA	5.4575	40 µM
Exp00488	Left	cell2	cell2b	1000004326	29.5867	23.78	84.5367	90	0.349986	0.281298	22.25	98	NA	NA	4.51033	40 µM
Exp00488	Left	cell2	cell2b	1000004326	30.3137	24.2712	85.549	91	0.354343	0.283711	22.5	98	NA	NA	4.51033	40 µM
Exp00488	Left	cell2	cell2b	1000004326	27.7192	22.4975	80.197	92	0.345639	0.280528	22.75	98	NA	NA	4.96136	40 µM
Exp00488	Left	cell2	cell2b	1000004326	28.266	22.5025	81.33	93	0.347547	0.276681	23	98	NA	NA	4.96136	40 µM
Exp00488	Left	cell2	cell2b	1000004326	30.5099	21.6089	79.0644	94	0.385887	0.273308	23.25	98	NA	NA	4.96136	40 µM
Exp00488	Left	cell2	cell2b	1000004326	28.8894	22.0663	78.457	95	0.36822	0.281253	23.5	98	NA	NA	4.96136	40 µM
Exp00488	Left	cell2	cell2b	1000004326	28.2277	22.0446	79.5322	96	0.354922	0.277178	23.75	98	NA	NA	4.96136	40 µM
Exp00488	Left	cell2	cell2b	1000004326	24.4381	11.3837	97.1411	97	0.251573	0.117187	24	98	NA	NA	4.96136	40 µM
Exp00488	Left	cell3	cell3	1000000002	3.94554	2.36386	70.5941	1	0.0558905	0.0334852	0	NA	69	NA	4.93604	40 µM
Exp00488	Left	cell3	cell3	1000000002	3.8206	2.28904	72.608	2	0.0526195	0.031526	0.25	NA	69	NA	4.48731	40 µM
Exp00488	Left	cell3	cell3	1000000002	3.86184	2.19737	70.3355	3	0.054906	0.0312413	0.5	NA	69	NA	4.48731	40 µM
Exp00488	Left	cell3	cell3	1000000002	3.88552	2.25926	74.3502	4	0.0522597	0.0303867	0.75	NA	69	NA	4.48731	40 µM
Exp00488	Left	cell3	cell3	1000000002	4.06333	2.32	74.4667	5	0.0545657	0.0311549	1	NA	69	NA	4.48731	40 µM
Exp00488	Left	cell3	cell3	1000000002	3.97945	2.2637	77.3116	6	0.0514729	0.0292802	1.25	NA	69	NA	4.48731	40 µM
Exp00488	Left	cell3	cell3	1000000002	3.87919	2.27517	74.8691	7	0.051813	0.0303886	1.5	NA	69	NA	4.48731	40 µM
Exp00488	Left	cell3	cell3	1000000002	3.91973	2.3612	73.3746	8	0.0534208	0.0321801	1.75	NA	69	NA	4.48731	40 µM
Exp00488	Left	cell3	cell3	1000000002	3.89	2.29	73.6	9	0.0528533	0.0311141	2	NA	69	NA	4.48731	40 µM
Exp00488	Left	cell3	cell3	1000000002	3.88	2.21	70.8367	10	0.0547739	0.0311985	2.25	NA	69	NA	4.48731	40 µM
Exp00488	Left	cell3	cell3	1000000002	3.90604	2.28523	73.1477	11	0.0533994	0.0312413	2.5	NA	69	NA	4.48731	40 µM
Exp00488	Left	cell3	cell3	1000000002	3.80872	2.23826	72.6644	12	0.0524152	0.0308027	2.75	NA	69	NA	4.48731	40 µM
Exp00488	Left	cell3	cell3	1000000002	4.05051	2.23232	73.9933	13	0.0547416	0.0301692	3	NA	69	NA	4.48731	40 µM
Exp00488	Left	cell3	cell3	1000000002	3.9697	2.19529	73.8148	14	0.0537792	0.0297405	3.25	NA	69	NA	4.48731	40 µM
Exp00488	Left	cell3	cell3	1000000002	3.9094	2.14765	71.6544	15	0.0545591	0.0299723	3.5	NA	69	NA	4.48731	40 µM
Exp00488	Left	cell3	cell3	1000000002	3.99322	2.21695	76.2441	16	0.0523742	0.029077	3.75	NA	69	NA	4.48731	40 µM
Exp00488	Left	cell3	cell3	1000000002	4.18182	2.12795	74.1616	17	0.0563879	0.0286934	4	NA	69	NA	4.48731	40 µM
Exp00488	Left	cell3	cell3	1000000002	4.2349	2.15101	71.9765	18	0.0588373	0.0298849	4.25	NA	69	NA	4.48731	40 µM
Exp00488	Left	cell3	cell3	1000000002	4.37162	2.18243	76.8209	19	0.0569066	0.0284093	4.5	NA	69	NA	4.48731	40 µM
Exp00488	Left	cell3	cell3	1000000002	4.73898	2.12542	72.0441	20	0.0657789	0.0295017	4.75	NA	69	NA	4.48731	40 µM
Exp00488	Left	cell3	cell3	1000000002	5.03333	2.11	72.9733	21	0.068975	0.0289147	5	NA	69	NA	4.48731	40 µM
Exp00488	Left	cell3	cell3	1000000002	5.53483	2.17662	70.9577	22	0.0780018	0.0306749	5.25	NA	69	NA	4.93604	40 µM
Exp00488	Left	cell3	cell3	1000000002	5.9525	2.1125	71.785	23	0.0829212	0.0294282	5.5	NA	69	NA	4.93604	40 µM
Exp00488	Left	cell3	cell3	1000000002	6.7298	2.22475	73.053	24	0.0921222	0.0304539	5.75	NA	69	NA	4.93604	40 µM
Exp00488	Left	cell3	cell3	1000000002	7.4875	2.26	78.845	25	0.0949648	0.0286638	6	NA	69	NA	4.93604	40 µM
Exp00488	Left	cell3	cell3	1000000002	8.645	2.1625	77.5275	26	0.111509	0.0278933	6.25	NA	69	NA	4.93604	40 µM
Exp00488	Left	cell3	cell3	1000000002	9.49502	2.20149	78.291	27	0.121279	0.0281193	6.5	NA	69	NA	4.93604	40 µM
Exp00488	Left	cell3	cell3	1000000002	10.9248	2.18546	79.6416	28	0.137175	0.0274412	6.75	NA	69	NA	4.93604	40 µM
Exp00488	Left	cell3	cell3	1000000002	11.8321	2.17043	73.6992	29	0.160546	0.0294498	7	NA	69	NA	4.93604	40 µM
Exp00488	Left	cell3	cell3	1000000002	12.0627	2.18546	73.8496	30	0.163341	0.0295934	7.25	NA	69	NA	4.93604	40 µM
Exp00488	Left	cell3	cell3	1000000002	13.7556	2.20948	75.4988	31	0.182196	0.0292651	7.5	NA	69	NA	4.93604	40 µM
Exp00488	Left	cell3	cell3	1000000002	13.9675	2.0975	73.63	32	0.189698	0.028487	7.75	NA	69	NA	4.93604	40 µM
Exp00488	Left	cell3	cell3	1000000002	14.5136	2.2134	76.2035	33	0.190458	0.0290459	8	NA	69	NA	4.93604	40 µM
Exp00488	Left	cell3	cell3	1000000002	16.4775	2.205	80.005	34	0.205956	0.0275608	8.25	NA	69	NA	4.93604	40 µM
Exp00488	Left	cell3	cell3	1000000002	16.3209	2.14925	76.092	35	0.214489	0.0282454	8.5	NA	69	NA	4.93604	40 µM
Exp00488	Left	cell3	cell3	1000000002	17.625	2.19	75.275	36	0.234141	0.0290933	8.75	NA	69	NA	4.93604	40 µM
Exp00488	Left	cell3	cell3	1000000002	16	2.11663	71.9454	37	0.222391	0.0294199	9	NA	69	NA	4.93604	40 µM
Exp00488	Left	cell3	cell3	1000000002	18.5592	2.13854	75.9698	38	0.244297	0.0281499	9.25	NA	69	NA	4.93604	40 µM
Exp00488	Left	cell3	cell3	1000000002	19.1407	2.17337	80.1307	39	0.238868	0.0271228	9.5	NA	69	NA	4.93604	40 µM
Exp00488	Left	cell3	cell3	1000000002	19.8309	2.125	78.2426	40	0.253454	0.0271591	9.75	NA	69	NA	4.93604	40 µM
Exp00488	Left	cell3	cell3	1000000002	18.6195	2.16829	78.6854	41	0.236632	0.0275564	10	NA	69	NA	4.93604	40 µM
Exp00488	Left	cell3	cell3	1000000002	19.6915	2.28358	78.0796	42	0.252198	0.0292468	10.25	NA	69	NA	4.93604	40 µM
Exp00488	Left	cell3	cell3	1000000002	21.1713	2.2267	78.194	43	0.270754	0.0284766	10.5	NA	69	NA	4.93604	40 µM
Exp00488	Left	cell3	cell3	1000000002	21.7075	2.4225	79.61	44	0.272673	0.0304296	10.75	NA	69	NA	4.93604	40 µM
Exp00488	Left	cell3	cell3	1000000002	23.045	2.4	78.5125	45	0.29352	0.0305684	11	NA	69	NA	4.93604	40 µM
Exp00488	Left	cell3	cell3	1000000002	25.9554	2.40347	80.3663	46	0.322964	0.0299064	11.25	NA	69	NA	4.93604	40 µM
Exp00488	Left	cell3	cell3	1000000002	23.2892	2.57843	78.2377	47	0.297672	0.0329564	11.5	NA	69	NA	4.93604	40 µM
Exp00488	Left	cell3	cell3	1000000002	23.5614	2.7218	78.4586	48	0.300304	0.0346909	11.75	NA	69	NA	4.93604	40 µM
Exp00488	Left	cell3	cell3	1000000002	23.7007	2.81047	80.015	49	0.296203	0.0351243	12	NA	69	NA	4.93604	40 µM
Exp00488	Left	cell3	cell3	1000000002	22.5871	2.9403	79.9353	50	0.282567	0.0367835	12.25	NA	69	NA	4.93604	40 µM
Exp00488	Left	cell3	cell3	1000000002	23.6181	3.16834	80.0176	51	0.295161	0.0395955	12.5	NA	69	NA	4.93604	40 µM
Exp00488	Left	cell3	cell3	1000000002	21.1307	3.30402	77.7437	52	0.2718	0.0424989	12.75	NA	69	NA	4.93604	40 µM
Exp00488	Left	cell3	cell3	1000000002	18.3447	3.20265	74.0227	53	0.247825	0.0432658	13	NA	69	NA	5.42965	40 µM
Exp00488	Left	cell3	cell3	1000000002	23.3168	3.75	76.3713	54	0.305308	0.0491022	13.25	NA	69	NA	4.93604	40 µM
Exp00488	Left	cell3	cell3	1000000002	23.875	4.1925	79.2425	55	0.30129	0.0529072	13.5	NA	69	NA	4.93604	40 µM
Exp00488	Left	cell3	cell3	1000000002	22.2175	4.005	76.565	56	0.290178	0.0523085	13.75	NA	69	NA	4.93604	40 µM
Exp00488	Left	cell3	cell3	1000000002	23.4534	4.39295	76.4559	57	0.306757	0.0574573	14	NA	69	NA	4.93604	40 µM
Exp00488	Left	cell3	cell3	1000000002	23.6749	4.84367	75.0422	58	0.315488	0.0645459	14.25	NA	69	NA	4.93604	40 µM
Exp00488	Left	cell3	cell3	1000000002	24.5402	5.07286	74.5804	59	0.329044	0.0680187	14.5	NA	69	NA	4.93604	40 µM
Exp00488	Left	cell3	cell3	1000000002	22.2797	4.90099	72.552	60	0.307086	0.0675514	14.75	NA	69	NA	4.93604	40 µM
Exp00488	Left	cell3	cell3	1000000002	24.5133	5.11	72.8133	61	0.33666	0.0701795	15	NA	69	NA	4.48731	40 µM
Exp00488	Left	cell3	cell3	1000000002	20.4261	5.10099	69.5049	62	0.29388	0.0733904	15.25	NA	69	NA	4.93604	40 µM
Exp00488	Left	cell3	cell3	1000000002	22.2868	5.42394	68.2319	63	0.326633	0.0794927	15.5	NA	69	NA	4.93604	40 µM
Exp00488	Left	cell3	cell3	1000000002	21.1688	5.57468	66.8019	64	0.316889	0.0834509	15.75	NA	69	NA	4.48731	40 µM
Exp00488	Left	cell3	cell3	1000000002	22.1141	6.08389	64.4732	65	0.342997	0.0943631	16	NA	69	NA	4.48731	40 µM
Exp00488	Left	cell3	cell3	1000000002	23.0132	6.60927	68.5298	66	0.335813	0.0964437	16.25	NA	69	NA	4.48731	40 µM
Exp00488	Left	cell3	cell3	1000000002	21.2651	6.57718	69.3758	67	0.30652	0.0948051	16.5	NA	69	NA	4.48731	40 µM
Exp00488	Left	cell3	cell3	1000000002	17.3263	4.08421	94.6947	68	0.18297	0.0431303	16.75	NA	69	NA	3.06489	40 µM
Exp00488	Left	cell3	cell3a	1000000002	16.625	4.17857	79.7321	69	0.208511	0.0524076	17	133	NA	NA	2.53297	40 µM
Exp00488	Left	cell3	cell3a	1000000002	19.8929	5.64286	71.5179	70	0.278153	0.0789014	17.25	133	NA	NA	2.53297	40 µM
Exp00488	Left	cell3	cell3a	1000000002	18.5536	6.46429	64.4464	71	0.287892	0.100305	17.5	133	NA	NA	2.53297	40 µM
Exp00488	Left	cell3	cell3a	1000000002	22.7698	8.07143	65.5556	72	0.347336	0.123123	17.75	133	NA	NA	3.37138	40 µM
Exp00488	Left	cell3	cell3a	1000000002	21.5077	8.57692	63.8692	73	0.336746	0.134289	18	133	NA	NA	3.37138	40 µM
Exp00488	Left	cell3	cell3a	1000000002	22.6239	9.26496	68.188	74	0.331787	0.135874	18.25	133	NA	NA	3.37138	40 µM
Exp00488	Left	cell3	cell3a	1000000002	21.5385	9.47009	69.2735	75	0.31092	0.136706	18.5	133	NA	NA	3.37138	40 µM
Exp00488	Left	cell3	cell3a	1000000002	21.9141	9.04688	66.0781	76	0.331639	0.136912	18.75	133	NA	NA	3.37138	40 µM
Exp00488	Left	cell3	cell3a	1000000002	23.4	10.3	65.8538	77	0.355333	0.156407	19	133	NA	NA	3.37138	40 µM
Exp00488	Left	cell3	cell3a	1000000002	23.8626	10.9542	72.4046	78	0.329573	0.151291	19.25	133	NA	NA	3.37138	40 µM
Exp00488	Left	cell3	cell3a	1000000002	22.4692	11.0538	74.1769	79	0.302914	0.149019	19.5	133	NA	NA	3.37138	40 µM
Exp00488	Left	cell3	cell3a	1000000002	26.3923	11.7769	73.0538	80	0.361272	0.161209	19.75	133	NA	NA	3.37138	40 µM
Exp00488	Left	cell3	cell3a	1000000002	23.8148	12.5864	78.0309	81	0.305197	0.1613	20	133	NA	NA	3.70852	40 µM
Exp00488	Left	cell3	cell3a	1000000002	24.8848	12.5212	74.9758	82	0.331904	0.167003	20.25	133	NA	NA	3.70852	40 µM
Exp00488	Left	cell3	cell3a	1000000002	24.6125	13.35	78.9125	83	0.311896	0.169175	20.5	133	NA	NA	3.70852	40 µM
Exp00488	Left	cell3	cell3a	1000000002	25.297	13.6727	78.3455	84	0.32289	0.174518	20.75	133	NA	NA	3.70852	40 µM
Exp00488	Left	cell3	cell3a	1000000002	23.9273	13.3394	76.5515	85	0.312565	0.174254	21	133	NA	NA	3.70852	40 µM
Exp00488	Left	cell3	cell3a	1000000002	29.0982	13.2209	71.6994	86	0.405836	0.184393	21.25	133	NA	NA	3.70852	40 µM
Exp00488	Left	cell3	cell3a	1000000002	30.4337	13.4699	67.488	87	0.45095	0.19959	21.5	133	NA	NA	3.70852	40 µM
Exp00488	Left	cell3	cell3a	1000000002	31.2788	13.0545	65.9636	88	0.474183	0.197905	21.75	133	NA	NA	3.70852	40 µM
Exp00488	Left	cell3	cell3a	1000000002	29.8261	12.7143	63.677	89	0.468397	0.199669	22	133	NA	NA	3.70852	40 µM
Exp00488	Left	cell3	cell3a	1000000002	29.5325	13.0592	66.8225	90	0.441954	0.195431	22.25	133	NA	NA	3.70852	40 µM
Exp00488	Left	cell3	cell3a	1000000002	26.8323	12.1118	62.7826	91	0.427384	0.192917	22.5	133	NA	NA	3.70852	40 µM
Exp00488	Left	cell3	cell3a	1000000002	30.0435	13.1863	60.913	92	0.49322	0.216478	22.75	133	NA	NA	3.70852	40 µM
Exp00488	Left	cell3	cell3a	1000000002	25.2364	13.297	63.3879	93	0.398126	0.209772	23	133	NA	NA	3.70852	40 µM
Exp00488	Left	cell3	cell3a	1000000002	27.9198	13.3915	66.4906	94	0.419906	0.201404	23.25	133	NA	NA	4.07937	40 µM
Exp00488	Left	cell3	cell3a	1000000002	27.5991	12.7783	64.7028	95	0.426552	0.197492	23.5	133	NA	NA	4.07937	40 µM
Exp00488	Left	cell3	cell3a	1000000002	26.4292	13.4384	66.4703	96	0.397609	0.202171	23.75	133	NA	NA	4.07937	40 µM
Exp00488	Left	cell3	cell3a	1000000002	25.3726	14.1274	67.0566	97	0.378376	0.210679	24	133	NA	NA	4.07937	40 µM
Exp00488	Left	cell3	cell3a	1000000002	24.9095	14.1048	67.1	98	0.37123	0.210206	24.25	133	NA	NA	4.07937	40 µM
Exp00488	Left	cell3	cell3a	1000000002	27.0327	15.5234	70.4206	99	0.383875	0.220438	24.5	133	NA	NA	4.07937	40 µM
Exp00488	Left	cell3	cell3a	1000000002	26.799	16.1435	71.8182	100	0.373151	0.224783	24.75	133	NA	NA	4.07937	40 µM
Exp00488	Left	cell3	cell3a	1000000002	29.5561	16.7897	75.6308	101	0.390794	0.221996	25	133	NA	NA	4.07937	40 µM
Exp00488	Left	cell3	cell3a	1000000002	28.9486	18.0514	75.9065	102	0.381372	0.237811	25.25	133	NA	NA	4.07937	40 µM
Exp00488	Left	cell3	cell3a	1000000002	28.2476	17.5583	73.335	103	0.385186	0.239426	25.5	133	NA	NA	4.07937	40 µM
Exp00488	Left	cell3	cell3a	1000000002	28.729	18.8271	78.8318	104	0.364434	0.238826	25.75	133	NA	NA	4.07937	40 µM
Exp00488	Left	cell3	cell3a	1000000002	28.7703	18.5709	78.7297	105	0.365431	0.235882	26	133	NA	NA	4.48731	40 µM
Exp00488	Left	cell3	cell3a	1000000002	28.1517	17.1659	77.2938	106	0.364217	0.222086	26.25	133	NA	NA	4.07937	40 µM
Exp00488	Left	cell3	cell3a	1000000002	29.1655	18.6486	74.402	107	0.391999	0.250646	26.5	133	NA	NA	4.48731	40 µM
Exp00488	Left	cell3	cell3a	1000000002	31.67	20.6027	81.6296	108	0.387972	0.252393	26.75	133	NA	NA	4.48731	40 µM
Exp00488	Left	cell3	cell3a	1000000002	30.4205	19.1358	77.106	109	0.394528	0.248175	27	133	NA	NA	4.48731	40 µM
Exp00488	Left	cell3	cell3a	1000000002	30.936	20.798	74.9158	110	0.412944	0.277618	27.25	133	NA	NA	4.48731	40 µM
Exp00488	Left	cell3	cell3a	1000000002	30.1453	19.277	73.527	111	0.40999	0.262176	27.5	133	NA	NA	4.48731	40 µM
Exp00488	Left	cell3	cell3a	1000000002	30.3581	19.1318	76.723	112	0.395684	0.249362	27.75	133	NA	NA	4.48731	40 µM
Exp00488	Left	cell3	cell3a	1000000002	30.9167	20.6533	73.7033	113	0.419475	0.280222	28	133	NA	NA	4.48731	40 µM
Exp00488	Left	cell3	cell3a	1000000002	31.6957	21.495	70.9933	114	0.44646	0.302775	28.25	133	NA	NA	4.48731	40 µM
Exp00488	Left	cell3	cell3a	1000000002	31.1362	21.9037	71.5116	115	0.435401	0.306296	28.5	133	NA	NA	4.48731	40 µM
Exp00488	Left	cell3	cell3a	1000000002	32.245	22.3792	70.6711	116	0.456269	0.316667	28.75	133	NA	NA	4.48731	40 µM
Exp00488	Left	cell3	cell3a	1000000002	30.8633	22.4167	70.0833	117	0.44038	0.319858	29	133	NA	NA	4.48731	40 µM
Exp00488	Left	cell3	cell3a	1000000002	30.3095	21.0272	70.3333	118	0.430941	0.298965	29.25	133	NA	NA	4.48731	40 µM
Exp00488	Left	cell3	cell3a	1000000002	28.6522	22.3478	69.4682	119	0.412451	0.321698	29.5	133	NA	NA	4.48731	40 µM
Exp00488	Left	cell3	cell3a	1000000002	29.3792	22.3389	70.8322	120	0.414772	0.315378	29.75	133	NA	NA	4.48731	40 µM
Exp00488	Left	cell3	cell3a	1000000002	29.92	21.53	71.6833	121	0.417391	0.300349	30	133	NA	NA	4.48731	40 µM
Exp00488	Left	cell3	cell3a	1000000002	27.83	22.1833	67.29	122	0.413583	0.329667	30.25	133	NA	NA	4.48731	40 µM
Exp00488	Left	cell3	cell3a	1000000002	31.7736	22.8259	69.709	123	0.455803	0.327446	30.5	133	NA	NA	4.93604	40 µM
Exp00488	Left	cell3	cell3a	1000000002	36.4767	22.7867	70.8067	124	0.515159	0.321816	30.75	133	NA	NA	4.48731	40 µM
Exp00488	Left	cell3	cell3a	1000000002	32.8533	22.3433	67.3033	125	0.488138	0.331979	31	133	NA	NA	4.48731	40 µM
Exp00488	Left	cell3	cell3a	1000000002	32.5351	22.4716	69.5518	126	0.467782	0.323092	31.25	133	NA	NA	4.48731	40 µM
Exp00488	Left	cell3	cell3a	1000000002	31.3579	23.0134	70.5385	127	0.44455	0.326253	31.5	133	NA	NA	4.48731	40 µM
Exp00488	Left	cell3	cell3a	1000000002	25.7185	18	73.4503	128	0.350148	0.245064	31.75	133	NA	NA	4.48731	40 µM
Exp00488	Left	cell3	cell3a	1000000002	26.6133	19.3467	70.25	129	0.378837	0.275398	32	133	NA	NA	4.48731	40 µM
Exp00488	Left	cell3	cell3a	1000000002	24.0034	17.2169	67.6508	130	0.354813	0.254497	32.25	133	NA	NA	4.48731	40 µM
Exp00488	Left	cell3	cell3a	1000000002	22.1757	14.652	65.1892	131	0.340174	0.224761	32.5	133	NA	NA	4.48731	40 µM
Exp00488	Left	cell3	cell3a	1000000002	22.41	9.36	87.05	132	0.257438	0.107524	32.75	133	NA	NA	3.06489	40 µM
Exp00488	Left	cell3	cell3b	1000000002	17.3973	4.06849	66.274	69	0.262506	0.0613889	17	135	NA	NA	2.78627	40 µM
Exp00488	Left	cell3	cell3b	1000000002	19.7273	5.52727	65.5455	70	0.300971	0.0843272	17.25	135	NA	NA	2.53297	40 µM
Exp00488	Left	cell3	cell3b	1000000002	18.4643	5.83929	56.2143	71	0.328463	0.103876	17.5	135	NA	NA	2.53297	40 µM
Exp00488	Left	cell3	cell3b	1000000002	21.9769	7.32308	63.8077	72	0.344424	0.114768	17.75	135	NA	NA	3.37138	40 µM
Exp00488	Left	cell3	cell3b	1000000002	20.9769	7.64615	59.3615	73	0.353376	0.128807	18	135	NA	NA	3.37138	40 µM
Exp00488	Left	cell3	cell3b	1000000002	21.6154	7.81538	59.4154	74	0.363801	0.131538	18.25	135	NA	NA	3.37138	40 µM
Exp00488	Left	cell3	cell3b	1000000002	20.328	8.184	59.936	75	0.339162	0.136546	18.5	135	NA	NA	3.37138	40 µM
Exp00488	Left	cell3	cell3b	1000000002	20.881	8.53175	62.7063	76	0.332997	0.136059	18.75	135	NA	NA	3.37138	40 µM
Exp00488	Left	cell3	cell3b	1000000002	23.1719	8.76563	60.1016	77	0.385545	0.145847	19	135	NA	NA	3.37138	40 µM
Exp00488	Left	cell3	cell3b	1000000002	24.6462	9.67692	63.6538	78	0.387191	0.152024	19.25	135	NA	NA	3.37138	40 µM
Exp00488	Left	cell3	cell3b	1000000002	22.9615	8.39231	60.7077	79	0.37823	0.138241	19.5	135	NA	NA	3.37138	40 µM
Exp00488	Left	cell3	cell3b	1000000002	23.1949	10.3305	62.3644	80	0.371925	0.165647	19.75	135	NA	NA	3.37138	40 µM
Exp00488	Left	cell3	cell3b	1000000002	21.6024	9.59639	62.5542	81	0.345339	0.153409	20	135	NA	NA	3.70852	40 µM
Exp00488	Left	cell3	cell3b	1000000002	23.5455	10.5515	62.5273	82	0.376564	0.16875	20.25	135	NA	NA	3.70852	40 µM
Exp00488	Left	cell3	cell3b	1000000002	23.1118	10.6059	62.3118	83	0.370906	0.170207	20.5	135	NA	NA	3.70852	40 µM
Exp00488	Left	cell3	cell3b	1000000002	26.3231	11.3	64.7846	84	0.406317	0.174424	20.75	135	NA	NA	3.37138	40 µM
Exp00488	Left	cell3	cell3b	1000000002	25.0491	12.1227	70.6994	85	0.354304	0.171468	21	135	NA	NA	3.70852	40 µM
Exp00488	Left	cell3	cell3b	1000000002	28.1617	12.5389	68.491	86	0.411174	0.183074	21.25	135	NA	NA	3.70852	40 µM
Exp00488	Left	cell3	cell3b	1000000002	31.0479	11.1976	65.8982	87	0.471149	0.169923	21.5	135	NA	NA	3.70852	40 µM
Exp00488	Left	cell3	cell3b	1000000002	30.1013	12.2152	69.7658	88	0.431462	0.175089	21.75	135	NA	NA	3.70852	40 µM
Exp00488	Left	cell3	cell3b	1000000002	27.9819	12.512	69.1988	89	0.40437	0.180812	22	135	NA	NA	3.70852	40 µM
Exp00488	Left	cell3	cell3b	1000000002	25.8727	12.7515	69.6545	90	0.371443	0.183068	22.25	135	NA	NA	3.70852	40 µM
Exp00488	Left	cell3	cell3b	1000000002	25.0491	12.4785	70.6012	91	0.354797	0.176746	22.5	135	NA	NA	3.70852	40 µM
Exp00488	Left	cell3	cell3b	1000000002	26.753	12.3072	66.3072	92	0.403471	0.185609	22.75	135	NA	NA	3.70852	40 µM
Exp00488	Left	cell3	cell3b	1000000002	23.9593	12.8547	67.7733	93	0.353521	0.189672	23	135	NA	NA	3.70852	40 µM
Exp00488	Left	cell3	cell3b	1000000002	24.9815	13.2083	67.4861	94	0.370173	0.195719	23.25	135	NA	NA	4.07937	40 µM
Exp00488	Left	cell3	cell3b	1000000002	23.4714	14.8571	68.8857	95	0.34073	0.215678	23.5	135	NA	NA	4.07937	40 µM
Exp00488	Left	cell3	cell3b	1000000002	25.4333	13.1571	65.6571	96	0.387366	0.200391	23.75	135	NA	NA	4.07937	40 µM
Exp00488	Left	cell3	cell3b	1000000002	24.6524	12.8905	66.4286	97	0.371111	0.19405	24	135	NA	NA	4.07937	40 µM
Exp00488	Left	cell3	cell3b	1000000002	25.7019	14.4567	71.5865	98	0.359033	0.201947	24.25	135	NA	NA	4.07937	40 µM
Exp00488	Left	cell3	cell3b	1000000002	27.1502	14.0282	68.7418	99	0.394959	0.204071	24.5	135	NA	NA	4.07937	40 µM
Exp00488	Left	cell3	cell3b	1000000002	27.5283	14.8208	70.934	100	0.388083	0.208938	24.75	135	NA	NA	4.07937	40 µM
Exp00488	Left	cell3	cell3b	1000000002	29.5023	15.0093	68.1907	101	0.432644	0.220108	25	135	NA	NA	4.07937	40 µM
Exp00488	Left	cell3	cell3b	1000000002	29.1934	14.1651	67.9953	102	0.429344	0.208325	25.25	135	NA	NA	4.07937	40 µM
Exp00488	Left	cell3	cell3b	1000000002	28.6452	15.0783	73.3226	103	0.390674	0.205643	25.5	135	NA	NA	4.07937	40 µM
Exp00488	Left	cell3	cell3b	1000000002	31.0238	15.9714	78.5286	104	0.395064	0.203383	25.75	135	NA	NA	4.07937	40 µM
Exp00488	Left	cell3	cell3b	1000000002	33.6837	15.6186	78.8512	105	0.427181	0.198077	26	135	NA	NA	4.07937	40 µM
Exp00488	Left	cell3	cell3b	1000000002	29.1991	15.6019	76.5278	106	0.381549	0.203872	26.25	135	NA	NA	4.07937	40 µM
Exp00488	Left	cell3	cell3b	1000000002	30.8272	16.7807	79.1362	107	0.389546	0.212048	26.5	135	NA	NA	4.48731	40 µM
Exp00488	Left	cell3	cell3b	1000000002	33.406	15.1577	76.4799	108	0.436795	0.198192	26.75	135	NA	NA	4.48731	40 µM
Exp00488	Left	cell3	cell3b	1000000002	32.2983	15.6712	78.1864	109	0.413094	0.200434	27	135	NA	NA	4.48731	40 µM
Exp00488	Left	cell3	cell3b	1000000002	30.5839	16.3758	75.7148	110	0.403936	0.216283	27.25	135	NA	NA	4.48731	40 µM
Exp00488	Left	cell3	cell3b	1000000002	32.0498	16.402	76.3953	111	0.419526	0.214699	27.5	135	NA	NA	4.48731	40 µM
Exp00488	Left	cell3	cell3b	1000000002	29.4167	16.01	75.34	112	0.390453	0.212503	27.75	135	NA	NA	4.48731	40 µM
Exp00488	Left	cell3	cell3b	1000000002	31.1246	16.9091	74.2997	113	0.418906	0.22758	28	135	NA	NA	4.48731	40 µM
Exp00488	Left	cell3	cell3b	1000000002	32.12	16.2233	70.3367	114	0.456661	0.230652	28.25	135	NA	NA	4.48731	40 µM
Exp00488	Left	cell3	cell3b	1000000002	30.8725	15.9262	69.802	115	0.442287	0.228163	28.5	135	NA	NA	4.48731	40 µM
Exp00488	Left	cell3	cell3b	1000000002	31.9701	17.1395	68.5183	116	0.466592	0.250145	28.75	135	NA	NA	4.48731	40 µM
Exp00488	Left	cell3	cell3b	1000000002	33.2376	16.8977	71.4653	117	0.465087	0.236446	29	135	NA	NA	4.48731	40 µM
Exp00488	Left	cell3	cell3b	1000000002	34.125	16.6106	69.4423	118	0.491415	0.2392	29.25	135	NA	NA	4.07937	40 µM
Exp00488	Left	cell3	cell3b	1000000002	32.2789	16.7653	71.3129	119	0.452638	0.235095	29.5	135	NA	NA	4.48731	40 µM
Exp00488	Left	cell3	cell3b	1000000002	30.2055	17.9897	69.1233	120	0.43698	0.260255	29.75	135	NA	NA	4.48731	40 µM
Exp00488	Left	cell3	cell3b	1000000002	34.6407	16.8136	69.6237	121	0.497542	0.241492	30	135	NA	NA	4.48731	40 µM
Exp00488	Left	cell3	cell3b	1000000002	33.8986	18.0878	74.25	122	0.456547	0.243607	30.25	135	NA	NA	4.48731	40 µM
Exp00488	Left	cell3	cell3b	1000000002	36.0861	16.6656	70.4437	123	0.512269	0.23658	30.5	135	NA	NA	4.48731	40 µM
Exp00488	Left	cell3	cell3b	1000000002	38.5755	17.2217	66.717	124	0.578196	0.258131	30.75	135	NA	NA	4.07937	40 µM
Exp00488	Left	cell3	cell3b	1000000002	36.0067	16.5267	68.2	125	0.527957	0.242327	31	135	NA	NA	4.48731	40 µM
Exp00488	Left	cell3	cell3b	1000000002	34.6622	15.6486	65.1115	126	0.532351	0.240335	31.25	135	NA	NA	4.48731	40 µM
Exp00488	Left	cell3	cell3b	1000000002	40.4882	15.6303	65.3697	127	0.619373	0.239106	31.5	135	NA	NA	4.07937	40 µM
Exp00488	Left	cell3	cell3b	1000000002	31.0507	15.0338	67.3345	128	0.461141	0.22327	31.75	135	NA	NA	4.48731	40 µM
Exp00488	Left	cell3	cell3b	1000000002	30.44	16.0033	69.3067	129	0.439207	0.230906	32	135	NA	NA	4.48731	40 µM
Exp00488	Left	cell3	cell3b	1000000002	27.0541	14.3581	66.5608	130	0.406457	0.215714	32.25	135	NA	NA	4.48731	40 µM
Exp00488	Left	cell3	cell3b	1000000002	26.56	15.33	67.64	131	0.392667	0.226641	32.5	135	NA	NA	4.48731	40 µM
Exp00488	Left	cell3	cell3b	1000000002	27.057	14.9094	67.651	132	0.39995	0.220387	32.75	135	NA	NA	4.48731	40 µM
Exp00488	Left	cell3	cell3b	1000000002	31.8	13.69	67.2667	133	0.472745	0.203518	33	135	NA	NA	4.48731	40 µM
Exp00488	Left	cell3	cell3b	1000000002	26.9464	7.94643	98.875	134	0.27253	0.0803684	33.25	135	NA	NA	2.53297	40 µM
Exp00488	Left	cell4	cell4	1000000001	4.09231	2.22393	68.4735	1	0.0597649	0.0324787	0	NA	68	NA	5.64676	40 µM
Exp00488	Left	cell4	cell4	1000000001	4.01203	2.19098	68.8782	2	0.0582482	0.0318095	0.25	NA	68	NA	5.87577	40 µM
Exp00488	Left	cell4	cell4	1000000001	4.10977	2.21504	70.7519	3	0.0580871	0.0313071	0.5	NA	68	NA	5.91277	40 µM
Exp00488	Left	cell4	cell4	1000000001	4.09342	2.15	70.9684	4	0.0576795	0.0302952	0.75	NA	68	NA	6.15985	40 µM
Exp00488	Left	cell4	cell4	1000000001	3.9475	2.17216	71.7924	5	0.0549849	0.0302561	1	NA	68	NA	6.33537	40 µM
Exp00488	Left	cell4	cell4	1000000001	3.99745	2.15414	71.665	6	0.0557797	0.0300585	1.25	NA	68	NA	6.22852	40 µM
Exp00488	Left	cell4	cell4	1000000001	3.88512	2.17102	69.1828	7	0.0561573	0.0313809	1.5	NA	68	NA	6.18402	40 µM
Exp00488	Left	cell4	cell4	1000000001	3.96479	2.1784	69.0317	8	0.0574343	0.0315565	1.75	NA	68	NA	6.38464	40 µM
Exp00488	Left	cell4	cell4	1000000001	3.94609	2.18733	68.0323	9	0.0580032	0.0321513	2	NA	68	NA	6.13746	40 µM
Exp00488	Left	cell4	cell4	1000000001	3.95107	2.19725	67.8058	10	0.0582704	0.032405	2.25	NA	68	NA	5.90119	40 µM
Exp00488	Left	cell4	cell4	1000000001	3.95803	2.15485	68.9291	11	0.0574218	0.0312618	2.5	NA	68	NA	5.9433	40 µM
Exp00488	Left	cell4	cell4	1000000001	4.09875	2.17107	70.9986	12	0.05773	0.0305791	2.75	NA	68	NA	6.06723	40 µM
Exp00488	Left	cell4	cell4	1000000001	4.00139	2.15694	70.7083	13	0.0565901	0.0305048	3	NA	68	NA	6.0276	40 µM
Exp00488	Left	cell4	cell4	1000000001	4.00139	2.15716	66.5188	14	0.0601543	0.0324293	3.25	NA	68	NA	6.08572	40 µM
Exp00488	Left	cell4	cell4	1000000001	3.90262	2.08365	65.9763	15	0.0591518	0.0315818	3.5	NA	68	NA	6.27654	40 µM
Exp00488	Left	cell4	cell4	1000000001	3.98462	2.11598	67.0639	16	0.0594153	0.0315517	3.75	NA	68	NA	6.38391	40 µM
Exp00488	Left	cell4	cell4	1000000001	4.04459	2.12739	66.4459	17	0.0608704	0.0320169	4	NA	68	NA	6.19723	40 µM
Exp00488	Left	cell4	cell4	1000000001	4.11034	2.0931	65.5632	18	0.0626928	0.0319249	4.25	NA	68	NA	6.42034	40 µM
Exp00488	Left	cell4	cell4	1000000001	4.34894	2.06099	71.939	19	0.0604532	0.0286491	4.5	NA	68	NA	5.98101	40 µM
Exp00488	Left	cell4	cell4	1000000001	4.44354	2.10612	70.5388	20	0.0629943	0.0298576	4.75	NA	68	NA	6.07475	40 µM
Exp00488	Left	cell4	cell4	1000000001	4.7521	2.13174	72.5461	21	0.0655046	0.0293846	5	NA	68	NA	6.35252	40 µM
Exp00488	Left	cell4	cell4	1000000001	4.98915	2.08141	67.2049	22	0.0742379	0.0309711	5.25	NA	68	NA	6.11142	40 µM
Exp00488	Left	cell4	cell4	1000000001	5.27839	2.07204	70.9316	23	0.0744152	0.0292118	5.5	NA	68	NA	6.31603	40 µM
Exp00488	Left	cell4	cell4	1000000001	5.7507	2.08635	71.3802	24	0.0805644	0.0292287	5.75	NA	68	NA	6.03618	40 µM
Exp00488	Left	cell4	cell4	1000000001	6.40085	2.07317	72.5726	25	0.0881993	0.0285668	6	NA	68	NA	6.58247	40 µM
Exp00488	Left	cell4	cell4	1000000001	7.08846	2.05933	73.1305	26	0.0969289	0.0281597	6.25	NA	68	NA	6.53133	40 µM
Exp00488	Left	cell4	cell4	1000000001	7.78261	2.05606	73.0126	27	0.106593	0.0281603	6.5	NA	68	NA	6.44176	40 µM
Exp00488	Left	cell4	cell4	1000000001	8.72675	2.00574	74.2445	28	0.117541	0.0270153	6.75	NA	68	NA	6.42368	40 µM
Exp00488	Left	cell4	cell4	1000000001	9.24174	1.98939	70.1486	29	0.131745	0.0283597	7	NA	68	NA	6.37678	40 µM
Exp00488	Left	cell4	cell4	1000000001	10.2795	1.99127	72.0029	30	0.142765	0.0276554	7.25	NA	68	NA	5.96672	40 µM
Exp00488	Left	cell4	cell4	1000000001	11.024	1.99521	71.2416	31	0.154741	0.0280062	7.5	NA	68	NA	6.84016	40 µM
Exp00488	Left	cell4	cell4	1000000001	11.0326	2.01344	73.691	32	0.149714	0.0273227	7.75	NA	68	NA	6.80733	40 µM
Exp00488	Left	cell4	cell4	1000000001	10.8804	2.00199	70.0508	33	0.155322	0.0285791	8	NA	68	NA	6.74601	40 µM
Exp00488	Left	cell4	cell4	1000000001	13.0185	1.98442	72.2269	34	0.180244	0.0274748	8.25	NA	68	NA	6.7776	40 µM
Exp00488	Left	cell4	cell4	1000000001	12.9634	2.01046	73.1799	35	0.177144	0.0274728	8.5	NA	68	NA	6.64071	40 µM
Exp00488	Left	cell4	cell4	1000000001	14.7828	2.00197	70.8272	36	0.208716	0.0282656	8.75	NA	68	NA	6.74619	40 µM
Exp00488	Left	cell4	cell4	1000000001	16.0507	1.99638	72.4041	37	0.221682	0.0275727	9	NA	68	NA	6.33606	40 µM
Exp00488	Left	cell4	cell4	1000000001	16.8549	1.97599	72.4081	38	0.232776	0.0272896	9.25	NA	68	NA	6.6281	40 µM
Exp00488	Left	cell4	cell4	1000000001	15.8546	2.01486	72.2049	39	0.219578	0.0279048	9.5	NA	68	NA	6.61161	40 µM
Exp00488	Left	cell4	cell4	1000000001	15.9082	2.00433	72.2753	40	0.220106	0.0277319	9.75	NA	68	NA	7.06335	40 µM
Exp00488	Left	cell4	cell4	1000000001	16.6874	2.08281	75.3651	41	0.221421	0.0276363	10	NA	68	NA	7.01112	40 µM
Exp00488	Left	cell4	cell4	1000000001	18.4645	2.05633	71.2469	42	0.259162	0.028862	10.25	NA	68	NA	7.3228	40 µM
Exp00488	Left	cell4	cell4	1000000001	18.1265	2.08878	70.6826	43	0.256449	0.0295515	10.5	NA	68	NA	7.12836	40 µM
Exp00488	Left	cell4	cell4	1000000001	19.1515	2.19659	72.0191	44	0.265923	0.0305001	10.75	NA	68	NA	6.71517	40 µM
Exp00488	Left	cell4	cell4	1000000001	18.6497	2.24676	71.4118	45	0.261157	0.031462	11	NA	68	NA	7.25068	40 µM
Exp00488	Left	cell4	cell4	1000000001	18.8891	2.30424	69.4486	46	0.271987	0.0331791	11.25	NA	68	NA	7.19805	40 µM
Exp00488	Left	cell4	cell4	1000000001	20.1159	2.38496	71.1621	47	0.282677	0.0335145	11.5	NA	68	NA	6.94942	40 µM
Exp00488	Left	cell4	cell4	1000000001	19.7189	2.58747	71.5831	48	0.275469	0.0361464	11.75	NA	68	NA	7.06629	40 µM
Exp00488	Left	cell4	cell4	1000000001	20.2712	2.63604	70.3791	49	0.288029	0.0374549	12	NA	68	NA	6.99102	40 µM
Exp00488	Left	cell4	cell4	1000000001	20.6506	2.72662	72.233	50	0.285889	0.0377476	12.25	NA	68	NA	7.32191	40 µM
Exp00488	Left	cell4	cell4	1000000001	19.5637	2.86313	70.2481	51	0.278494	0.0407574	12.5	NA	68	NA	7.09306	40 µM
Exp00488	Left	cell4	cell4	1000000001	18.0416	2.94071	68.5858	52	0.263052	0.0428764	12.75	NA	68	NA	7.01659	40 µM
Exp00488	Left	cell4	cell4	1000000001	19.4339	2.97619	69.0168	53	0.281582	0.0431227	13	NA	68	NA	7.01732	40 µM
Exp00488	Left	cell4	cell4	1000000001	20.6651	3.12696	69.943	54	0.295456	0.0447073	13.25	NA	68	NA	6.89994	40 µM
Exp00488	Left	cell4	cell4	1000000001	22.2658	3.2648	69.1371	55	0.322053	0.0472221	13.5	NA	68	NA	6.66066	40 µM
Exp00488	Left	cell4	cell4	1000000001	21.9604	3.35023	67.6166	56	0.324778	0.0495474	13.75	NA	68	NA	6.89338	40 µM
Exp00488	Left	cell4	cell4	1000000001	21.2786	3.66474	68.9191	57	0.308748	0.0531745	14	NA	68	NA	6.42998	40 µM
Exp00488	Left	cell4	cell4	1000000001	20.6581	3.72646	66.6194	58	0.310091	0.0559366	14.25	NA	68	NA	6.74073	40 µM
Exp00488	Left	cell4	cell4	1000000001	22.5649	3.88772	69.2597	59	0.325801	0.0561325	14.5	NA	68	NA	6.3998	40 µM
Exp00488	Left	cell4	cell4	1000000001	21.7668	3.89295	68.7319	60	0.316691	0.0566396	14.75	NA	68	NA	7.1499	40 µM
Exp00488	Left	cell4	cell4	1000000001	21.1104	3.94856	67.7016	61	0.311815	0.058323	15	NA	68	NA	7.65042	40 µM
Exp00488	Left	cell4	cell4	1000000001	21.8311	3.954	66.1855	62	0.329847	0.0597412	15.25	NA	68	NA	7.39589	40 µM
Exp00488	Left	cell4	cell4	1000000001	26.4237	4.18585	68.035	63	0.388384	0.061525	15.5	NA	68	NA	7.08385	40 µM
Exp00488	Left	cell4	cell4	1000000001	22.7861	4.43768	67.6977	64	0.336586	0.0655514	15.75	NA	68	NA	6.76376	40 µM
Exp00488	Left	cell4	cell4	1000000001	19.122	4.43459	66.1707	65	0.28898	0.0670174	16	NA	68	NA	5.13342	40 µM
Exp00488	Left	cell4	cell4	1000000001	19.959	4.77304	68.5512	66	0.291155	0.0696274	16.25	NA	68	NA	5.64676	40 µM
Exp00488	Left	cell4	cell4	1000000001	18.4951	3.37936	88.0669	67	0.210012	0.0383726	16.5	NA	68	NA	6.01411	40 µM
Exp00488	Left	cell4	cell4a	1000000001	16.8298	3.5	68.3936	68	0.246073	0.0511744	16.75	124	NA	NA	4.43295	40 µM
Exp00488	Left	cell4	cell4a	1000000001	16.1692	4.30451	61.4887	69	0.262962	0.0700049	17	124	NA	NA	4.34171	40 µM
Exp00488	Left	cell4	cell4a	1000000001	17.3429	4.79167	64.7821	70	0.267711	0.073966	17.25	124	NA	NA	4.54498	40 µM
Exp00488	Left	cell4	cell4a	1000000001	20.0653	5	62.3523	71	0.321805	0.0801895	17.5	124	NA	NA	4.79351	40 µM
Exp00488	Left	cell4	cell4a	1000000001	19.7214	5.39286	59.8071	72	0.32975	0.0901709	17.75	124	NA	NA	4.37801	40 µM
Exp00488	Left	cell4	cell4a	1000000001	20.1818	5.60766	59.3349	73	0.340134	0.0945086	18	124	NA	NA	4	40 µM
Exp00488	Left	cell4	cell4a	1000000001	20.8297	5.73913	59.2645	74	0.35147	0.0968393	18.25	124	NA	NA	4.36573	40 µM
Exp00488	Left	cell4	cell4a	1000000001	19.1325	5.57831	62.0211	75	0.308484	0.0899421	18.5	124	NA	NA	4.72882	40 µM
Exp00488	Left	cell4	cell4a	1000000001	21.4682	5.96815	60.5764	76	0.354399	0.0985227	18.75	124	NA	NA	4.59982	40 µM
Exp00488	Left	cell4	cell4a	1000000001	20.0222	6.56296	60.7481	77	0.329594	0.108036	19	124	NA	NA	4.35424	40 µM
Exp00488	Left	cell4	cell4a	1000000001	22.0742	7.25806	61.7935	78	0.357225	0.117457	19.25	124	NA	NA	4.55581	40 µM
Exp00488	Left	cell4	cell4a	1000000001	20.1842	6.55263	61.0322	79	0.330714	0.107363	19.5	124	NA	NA	4.68266	40 µM
Exp00488	Left	cell4	cell4a	1000000001	21.2327	6.64082	60.4367	80	0.351321	0.109881	19.75	124	NA	NA	4.2425	40 µM
Exp00488	Left	cell4	cell4a	1000000001	22.246	8.24332	60.9733	81	0.364848	0.135196	20	124	NA	NA	4.82809	40 µM
Exp00488	Left	cell4	cell4a	1000000001	21.431	8.17241	60.5086	82	0.354181	0.135062	20.25	124	NA	NA	4.7024	40 µM
Exp00488	Left	cell4	cell4a	1000000001	22.3467	8.09333	61.6587	83	0.362426	0.13126	20.5	124	NA	NA	4.85479	40 µM
Exp00488	Left	cell4	cell4a	1000000001	21.6937	8.1466	64.0759	84	0.338563	0.12714	20.75	124	NA	NA	4.85867	40 µM
Exp00488	Left	cell4	cell4a	1000000001	23.85	10.2579	62.1421	85	0.383798	0.165072	21	124	NA	NA	4.85383	40 µM
Exp00488	Left	cell4	cell4a	1000000001	23.1501	10.1573	63.1194	86	0.366767	0.160922	21.25	124	NA	NA	5.52319	40 µM
Exp00488	Left	cell4	cell4a	1000000001	21.8049	8.52927	63.6976	87	0.342319	0.133903	21.5	124	NA	NA	4.99412	40 µM
Exp00488	Left	cell4	cell4a	1000000001	22.633	9.72075	63.5851	88	0.355948	0.152878	21.75	124	NA	NA	4.84978	40 µM
Exp00488	Left	cell4	cell4a	1000000001	22.0858	8.90349	65.3271	89	0.33808	0.136291	22	124	NA	NA	4.86938	40 µM
Exp00488	Left	cell4	cell4a	1000000001	21.4086	9.76571	65.28	90	0.32795	0.149597	22.25	124	NA	NA	4.7372	40 µM
Exp00488	Left	cell4	cell4a	1000000001	22.5909	10.5783	64.5354	91	0.350054	0.163915	22.5	124	NA	NA	4.99944	40 µM
Exp00488	Left	cell4	cell4a	1000000001	20.8943	8.60197	63.7641	92	0.327681	0.134903	22.75	124	NA	NA	4.97325	40 µM
Exp00488	Left	cell4	cell4a	1000000001	23.1782	10.0453	63.9154	93	0.362639	0.157166	23	124	NA	NA	4.6857	40 µM
Exp00488	Left	cell4	cell4a	1000000001	22.5741	10.7439	66.3935	94	0.340005	0.161822	23.25	124	NA	NA	4.79874	40 µM
Exp00488	Left	cell4	cell4a	1000000001	22.3675	9.5502	67.2811	95	0.332448	0.141945	23.5	124	NA	NA	5.31979	40 µM
Exp00488	Left	cell4	cell4a	1000000001	22.2793	9.85786	65.3067	96	0.341149	0.150947	23.75	124	NA	NA	4.93398	40 µM
Exp00488	Left	cell4	cell4a	1000000001	20.8897	8.92402	63.5417	97	0.328756	0.140444	24	124	NA	NA	4.98315	40 µM
Exp00488	Left	cell4	cell4a	1000000001	23.3506	9.77528	66.6539	98	0.350326	0.146657	24.25	124	NA	NA	5.09321	40 µM
Exp00488	Left	cell4	cell4a	1000000001	22.7701	8.98505	66.4	99	0.342923	0.135317	24.5	124	NA	NA	5.4742	40 µM
Exp00488	Left	cell4	cell4a	1000000001	22.4968	9.56989	64.5097	100	0.348735	0.148348	24.75	124	NA	NA	5.19146	40 µM
Exp00488	Left	cell4	cell4a	1000000001	23.0106	10.156	67.5762	101	0.340513	0.15029	25	124	NA	NA	5.59383	40 µM
Exp00488	Left	cell4	cell4a	1000000001	21.4479	9.66825	68.8839	102	0.311363	0.140356	25.25	124	NA	NA	5.11271	40 µM
Exp00488	Left	cell4	cell4a	1000000001	23.0596	9.65922	67.378	103	0.342242	0.143359	25.5	124	NA	NA	5.4801	40 µM
Exp00488	Left	cell4	cell4a	1000000001	22.0517	9.90596	68.5313	104	0.321776	0.144547	25.75	124	NA	NA	5.8412	40 µM
Exp00488	Left	cell4	cell4a	1000000001	24.6487	10.4785	68.6219	105	0.359196	0.152699	26	124	NA	NA	5.56009	40 µM
Exp00488	Left	cell4	cell4a	1000000001	23.3008	9.3252	68.2504	106	0.341402	0.136632	26.25	124	NA	NA	5.74136	40 µM
Exp00488	Left	cell4	cell4a	1000000001	23.4418	10.1719	68.3919	107	0.342757	0.14873	26.5	124	NA	NA	5.4827	40 µM
Exp00488	Left	cell4	cell4a	1000000001	22.4572	10.0339	70.3069	108	0.319417	0.142716	26.75	124	NA	NA	5.74137	40 µM
Exp00488	Left	cell4	cell4a	1000000001	22.4202	9.7129	67.3135	109	0.333071	0.144293	27	124	NA	NA	5.99916	40 µM
Exp00488	Left	cell4	cell4a	1000000001	22.1278	10.5665	68.7116	110	0.322039	0.15378	27.25	124	NA	NA	5.63219	40 µM
Exp00488	Left	cell4	cell4a	1000000001	22.9431	10.6922	69.1854	111	0.331618	0.154544	27.5	124	NA	NA	6.25428	40 µM
Exp00488	Left	cell4	cell4a	1000000001	22.6143	9.3948	67.4169	112	0.33544	0.139354	27.75	124	NA	NA	6.16512	40 µM
Exp00488	Left	cell4	cell4a	1000000001	22.3531	9.9726	67.4049	113	0.331624	0.147951	28	124	NA	NA	5.8284	40 µM
Exp00488	Left	cell4	cell4a	1000000001	21.7307	10.0657	66.268	114	0.327921	0.151894	28.25	124	NA	NA	6.1624	40 µM
Exp00488	Left	cell4	cell4a	1000000001	20.5505	9.61774	66.6667	115	0.308257	0.144266	28.5	124	NA	NA	5.85263	40 µM
Exp00488	Left	cell4	cell4a	1000000001	22.598	10.7161	69.4207	116	0.325523	0.154365	28.75	124	NA	NA	5.94866	40 µM
Exp00488	Left	cell4	cell4a	1000000001	22.2813	10.4523	69.1908	117	0.322027	0.151065	29	124	NA	NA	6.28573	40 µM
Exp00488	Left	cell4	cell4a	1000000001	21.256	10.4464	68.0074	118	0.312554	0.153607	29.25	124	NA	NA	5.89241	40 µM
Exp00488	Left	cell4	cell4a	1000000001	20.8049	10.0145	68.2977	119	0.304621	0.14663	29.5	124	NA	NA	5.95847	40 µM
Exp00488	Left	cell4	cell4a	1000000001	21.4806	10.4005	68.6636	120	0.312838	0.15147	29.75	124	NA	NA	6.09559	40 µM
Exp00488	Left	cell4	cell4a	1000000001	20.8747	9.81733	68.5373	121	0.304574	0.143241	30	124	NA	NA	6.14748	40 µM
Exp00488	Left	cell4	cell4a	1000000001	20.5465	9.94278	66.0687	122	0.310987	0.150492	30.25	124	NA	NA	5.99551	40 µM
Exp00488	Left	cell4	cell4a	1000000001	19.9879	5.41304	76.5676	123	0.261049	0.0706962	30.5	124	NA	NA	5.00531	40 µM
Exp00488	Left	cell4	cell4b	1000000001	17.4889	3.29524	73.3206	68	0.238526	0.0449429	16.75	123	NA	NA	4.59166	40 µM
Exp00488	Left	cell4	cell4b	1000000001	17.9438	3.8432	65.2041	69	0.275194	0.0589411	17	123	NA	NA	4.68387	40 µM
Exp00488	Left	cell4	cell4b	1000000001	20.9214	4.68333	65.7691	70	0.318104	0.0712087	17.25	123	NA	NA	5.07751	40 µM
Exp00488	Left	cell4	cell4b	1000000001	20.3043	4.9	61.3674	71	0.330865	0.079847	17.5	123	NA	NA	5.16014	40 µM
Exp00488	Left	cell4	cell4b	1000000001	20.4158	4.91579	62.3158	72	0.327618	0.0788851	17.75	123	NA	NA	4.89378	40 µM
Exp00488	Left	cell4	cell4b	1000000001	21.4138	5.17967	62.5517	73	0.342338	0.0828062	18	123	NA	NA	5.51476	40 µM
Exp00488	Left	cell4	cell4b	1000000001	20.3976	5.15451	62.3924	74	0.326924	0.0826144	18.25	123	NA	NA	5.58704	40 µM
Exp00488	Left	cell4	cell4b	1000000001	21.0426	5.2	61.3185	75	0.343169	0.0848031	18.5	123	NA	NA	5.48543	40 µM
Exp00488	Left	cell4	cell4b	1000000001	20.2444	5.51463	65.0878	76	0.311032	0.084726	18.75	123	NA	NA	5.63624	40 µM
Exp00488	Left	cell4	cell4b	1000000001	20.0995	5.53888	63.2369	77	0.317844	0.0875894	19	123	NA	NA	5.53885	40 µM
Exp00488	Left	cell4	cell4b	1000000001	25.2151	5.67323	64.7685	78	0.389311	0.0875924	19.25	123	NA	NA	5.70492	40 µM
Exp00488	Left	cell4	cell4b	1000000001	24.0551	5.98479	63.5513	79	0.378515	0.0941726	19.5	123	NA	NA	5.42606	40 µM
Exp00488	Left	cell4	cell4b	1000000001	23.6424	6.10603	63.9085	80	0.369941	0.0955433	19.75	123	NA	NA	5.29589	40 µM
Exp00488	Left	cell4	cell4b	1000000001	24.1517	6.49438	64.6629	81	0.373502	0.100434	20	123	NA	NA	5.46199	40 µM
Exp00488	Left	cell4	cell4b	1000000001	22.9395	6.90188	64.0334	82	0.358243	0.107786	20.25	123	NA	NA	5.27518	40 µM
Exp00488	Left	cell4	cell4b	1000000001	23.6538	6.78205	63.5238	83	0.372361	0.106764	20.5	123	NA	NA	5.49412	40 µM
Exp00488	Left	cell4	cell4b	1000000001	24.4535	6.76471	63.2732	84	0.386475	0.106913	20.75	123	NA	NA	5.43086	40 µM
Exp00488	Left	cell4	cell4b	1000000001	23.483	7.22445	66.9319	85	0.350849	0.107937	21	123	NA	NA	5.36385	40 µM
Exp00488	Left	cell4	cell4b	1000000001	25.8938	7.19231	67.0586	86	0.386137	0.107254	21.25	123	NA	NA	5.51537	40 µM
Exp00488	Left	cell4	cell4b	1000000001	23.9648	7.3692	65.0668	87	0.368311	0.113256	21.5	123	NA	NA	5.48413	40 µM
Exp00488	Left	cell4	cell4b	1000000001	23.9387	7.51716	64.9044	88	0.36883	0.115819	21.75	123	NA	NA	5.02597	40 µM
Exp00488	Left	cell4	cell4b	1000000001	21.1783	7.4234	64.5432	89	0.328126	0.115014	22	123	NA	NA	4.83226	40 µM
Exp00488	Left	cell4	cell4b	1000000001	22.9227	7.77778	63.8599	90	0.358953	0.121794	22.25	123	NA	NA	5.00744	40 µM
Exp00488	Left	cell4	cell4b	1000000001	25.619	7.66129	63.4819	91	0.403564	0.120685	22.5	123	NA	NA	5.33436	40 µM
Exp00488	Left	cell4	cell4b	1000000001	23.8921	8.25458	65.8432	92	0.362864	0.125367	22.75	123	NA	NA	5.30859	40 µM
Exp00488	Left	cell4	cell4b	1000000001	24.5907	8.01055	64.3776	93	0.381976	0.124431	23	123	NA	NA	5.25471	40 µM
Exp00488	Left	cell4	cell4b	1000000001	24.6736	8.65849	65.2453	94	0.378167	0.132707	23.25	123	NA	NA	5.45408	40 µM
Exp00488	Left	cell4	cell4b	1000000001	26.4859	8.34859	68.0546	95	0.389186	0.122675	23.5	123	NA	NA	5.58968	40 µM
Exp00488	Left	cell4	cell4b	1000000001	31.1612	8.00592	68.9275	96	0.452087	0.11615	23.75	123	NA	NA	5.92711	40 µM
Exp00488	Left	cell4	cell4b	1000000001	26.145	9.2715	70.4992	97	0.370855	0.131512	24	123	NA	NA	5.63811	40 µM
Exp00488	Left	cell4	cell4b	1000000001	29.7938	8.74259	71.9986	98	0.413811	0.121427	24.25	123	NA	NA	6.08003	40 µM
Exp00488	Left	cell4	cell4b	1000000001	24.4916	9.14699	72.8904	99	0.336006	0.12549	24.5	123	NA	NA	6.35007	40 µM
Exp00488	Left	cell4	cell4b	1000000001	25.2805	8.9882	69.5098	100	0.363697	0.129308	24.75	123	NA	NA	6.13675	40 µM
Exp00488	Left	cell4	cell4b	1000000001	23.1482	9.74122	72.4668	101	0.319432	0.134423	25	123	NA	NA	6.18511	40 µM
Exp00488	Left	cell4	cell4b	1000000001	24.5156	9.77221	69.9074	102	0.350687	0.139788	25.25	123	NA	NA	6.26821	40 µM
Exp00488	Left	cell4	cell4b	1000000001	23.4469	10.2647	72.1573	103	0.324941	0.142254	25.5	123	NA	NA	6.1948	40 µM
Exp00488	Left	cell4	cell4b	1000000001	26.009	10.1763	71.9751	104	0.361361	0.141386	25.75	123	NA	NA	6.75533	40 µM
Exp00488	Left	cell4	cell4b	1000000001	25.5088	10.5786	76.4735	105	0.333564	0.13833	26	123	NA	NA	6.63738	40 µM
Exp00488	Left	cell4	cell4b	1000000001	24.9658	10.5941	75.192	106	0.332027	0.140894	26.25	123	NA	NA	6.85388	40 µM
Exp00488	Left	cell4	cell4b	1000000001	24.2466	11.3751	75.0242	107	0.323184	0.151619	26.5	123	NA	NA	6.61825	40 µM
Exp00488	Left	cell4	cell4b	1000000001	24.5224	11.0965	75.2571	108	0.325848	0.147448	26.75	123	NA	NA	6.7312	40 µM
Exp00488	Left	cell4	cell4b	1000000001	25.8609	11.1551	77.0132	109	0.335798	0.144847	27	123	NA	NA	6.91511	40 µM
Exp00488	Left	cell4	cell4b	1000000001	25.738	10.9893	74.9	110	0.343632	0.14672	27.25	123	NA	NA	7.16492	40 µM
Exp00488	Left	cell4	cell4b	1000000001	25.8069	11.1672	74.6203	111	0.345843	0.149654	27.5	123	NA	NA	6.56849	40 µM
Exp00488	Left	cell4	cell4b	1000000001	24.1588	11.3827	75.7516	112	0.318921	0.150263	27.75	123	NA	NA	6.58382	40 µM
Exp00488	Left	cell4	cell4b	1000000001	24.2225	11.4349	72.7775	113	0.33283	0.157121	28	123	NA	NA	6.96832	40 µM
Exp00488	Left	cell4	cell4b	1000000001	25.7847	11.8571	74.6293	114	0.345504	0.15888	28.25	123	NA	NA	6.81625	40 µM
Exp00488	Left	cell4	cell4b	1000000001	24.894	11.7335	74.6789	115	0.333347	0.157119	28.5	123	NA	NA	6.611	40 µM
Exp00488	Left	cell4	cell4b	1000000001	25.8342	11.4995	73.1749	116	0.353047	0.157151	28.75	123	NA	NA	6.70465	40 µM
Exp00488	Left	cell4	cell4b	1000000001	24.7847	12.0376	74.5824	117	0.332313	0.1614	29	123	NA	NA	6.36795	40 µM
Exp00488	Left	cell4	cell4b	1000000001	24.9563	12.4619	75.5168	118	0.330473	0.165022	29.25	123	NA	NA	6.5014	40 µM
Exp00488	Left	cell4	cell4b	1000000001	24.278	12.7173	77.3201	119	0.313993	0.164476	29.5	123	NA	NA	6.39592	40 µM
Exp00488	Left	cell4	cell4b	1000000001	23.4496	12.2831	76.3817	120	0.307005	0.160812	29.75	123	NA	NA	6.46753	40 µM
Exp00488	Left	cell4	cell4b	1000000001	26.752	9.88147	73.1245	121	0.365842	0.135132	30	123	NA	NA	6.78361	40 µM
Exp00488	Left	cell4	cell4b	1000000001	29.8087	6.06903	78.9014	122	0.377797	0.0769192	30.25	123	NA	NA	5.37506	40 µM
Exp00488	Left	cell5	cell5	1000004242	4.05863	2.26059	72.1857	1	0.0562248	0.0313163	0	83	NA	NA	4.52935	40 µM
Exp00488	Left	cell5	cell5	1000004242	3.91475	2.20984	72.0721	2	0.0543171	0.0306615	0.25	83	NA	NA	4.52935	40 µM
Exp00488	Left	cell5	cell5	1000004242	4.11475	2.14426	75.5574	3	0.0544586	0.0283792	0.5	83	NA	NA	4.52935	40 µM
Exp00488	Left	cell5	cell5	1000004242	4	2.18567	76.7362	4	0.0521266	0.0284829	0.75	83	NA	NA	4.52935	40 µM
Exp00488	Left	cell5	cell5	1000004242	3.9644	2.21036	75.1197	5	0.0527744	0.0294245	1	83	NA	NA	4.52935	40 µM
Exp00488	Left	cell5	cell5	1000004242	4.125	2.22039	81.3487	6	0.0507076	0.0272947	1.25	83	NA	NA	4.52935	40 µM
Exp00488	Left	cell5	cell5	1000004242	4.03909	2.25733	81.2117	7	0.0497353	0.0277956	1.5	83	NA	NA	4.52935	40 µM
Exp00488	Left	cell5	cell5	1000004242	4.11111	2.24837	78.4706	8	0.0523904	0.0286524	1.75	83	NA	NA	4.52935	40 µM
Exp00488	Left	cell5	cell5	1000004242	4.07492	2.32248	84.8274	9	0.0480378	0.0273789	2	83	NA	NA	4.52935	40 µM
Exp00488	Left	cell5	cell5	1000004242	3.96166	2.19169	80.2173	10	0.0493866	0.0273219	2.25	83	NA	NA	4.52935	40 µM
Exp00488	Left	cell5	cell5	1000004242	4.06355	2.2107	76.8796	11	0.052856	0.0287554	2.5	83	NA	NA	4.52935	40 µM
Exp00488	Left	cell5	cell5	1000004242	4.11513	2.26316	80.6941	12	0.0509967	0.0280462	2.75	83	NA	NA	4.52935	40 µM
Exp00488	Left	cell5	cell5	1000004242	4.04918	2.22295	81.2885	13	0.0498125	0.0273464	3	83	NA	NA	4.52935	40 µM
Exp00488	Left	cell5	cell5	1000004242	4.06189	2.28013	79.1922	14	0.0512915	0.0287924	3.25	83	NA	NA	4.52935	40 µM
Exp00488	Left	cell5	cell5	1000004242	4.14426	2.26885	80.6393	15	0.0513926	0.0281358	3.5	83	NA	NA	4.52935	40 µM
Exp00488	Left	cell5	cell5	1000004242	4.19218	2.30293	83.9642	16	0.0499282	0.0274275	3.75	83	NA	NA	4.52935	40 µM
Exp00488	Left	cell5	cell5	1000004242	4.23529	2.35621	83.9967	17	0.0504221	0.0280512	4	83	NA	NA	4.52935	40 µM
Exp00488	Left	cell5	cell5	1000004242	4.30547	2.22508	83.9035	18	0.0513145	0.0265195	4.25	83	NA	NA	4.52935	40 µM
Exp00488	Left	cell5	cell5	1000004242	4.44282	2.27251	80.8564	19	0.054947	0.0281055	4.5	83	NA	NA	4.98228	40 µM
Exp00488	Left	cell5	cell5	1000004242	4.71913	2.29782	84.0194	20	0.0561671	0.0273487	4.75	83	NA	NA	4.98228	40 µM
Exp00488	Left	cell5	cell5	1000004242	4.86223	2.33967	83.5178	21	0.0582179	0.028014	5	83	NA	NA	4.98228	40 µM
Exp00488	Left	cell5	cell5	1000004242	4.8034	2.29126	79.6335	22	0.0603188	0.0287726	5.25	83	NA	NA	4.98228	40 µM
Exp00488	Left	cell5	cell5	1000004242	5.19762	2.26667	81.4714	23	0.0637969	0.0278217	5.5	83	NA	NA	4.98228	40 µM
Exp00488	Left	cell5	cell5	1000004242	5.4803	2.29803	83.1453	24	0.0659123	0.0276387	5.75	83	NA	NA	4.98228	40 µM
Exp00488	Left	cell5	cell5	1000004242	5.89242	2.30073	78.6895	25	0.0748819	0.0292381	6	83	NA	NA	4.98228	40 µM
Exp00488	Left	cell5	cell5	1000004242	6.11823	2.39409	78.7832	26	0.0776591	0.0303883	6.25	83	NA	NA	4.98228	40 µM
Exp00488	Left	cell5	cell5	1000004242	6.41289	2.41766	80.6492	27	0.0795159	0.0299775	6.5	83	NA	NA	4.98228	40 µM
Exp00488	Left	cell5	cell5	1000004242	7.00484	2.40678	80.7797	28	0.0867154	0.0297944	6.75	83	NA	NA	4.98228	40 µM
Exp00488	Left	cell5	cell5	1000004242	7.83816	2.39372	84.657	29	0.0925873	0.0282755	7	83	NA	NA	4.98228	40 µM
Exp00488	Left	cell5	cell5	1000004242	8.30657	2.37226	78.3358	30	0.106038	0.0302832	7.25	83	NA	NA	4.98228	40 µM
Exp00488	Left	cell5	cell5	1000004242	9.36514	2.33578	76.389	31	0.122598	0.0305774	7.5	83	NA	NA	5.48051	40 µM
Exp00488	Left	cell5	cell5	1000004242	9.2403	2.34011	76.5712	32	0.120676	0.0305612	7.75	83	NA	NA	5.48051	40 µM
Exp00488	Left	cell5	cell5	1000004242	10.1688	2.42301	76.5529	33	0.132834	0.0316514	8	83	NA	NA	5.48051	40 µM
Exp00488	Left	cell5	cell5	1000004242	11.0923	2.39114	74.4041	34	0.149082	0.0321372	8.25	83	NA	NA	5.48051	40 µM
Exp00488	Left	cell5	cell5	1000004242	11.0422	2.35413	73.1468	35	0.150959	0.0321836	8.5	83	NA	NA	5.48051	40 µM
Exp00488	Left	cell5	cell5	1000004242	11.9294	2.33086	74.6673	36	0.159767	0.0312166	8.75	83	NA	NA	5.48051	40 µM
Exp00488	Left	cell5	cell5	1000004242	12.6624	2.34128	71.2771	37	0.17765	0.0328476	9	83	NA	NA	5.48051	40 µM
Exp00488	Left	cell5	cell5	1000004242	14.3253	2.28439	73.4888	38	0.194932	0.0310849	9.25	83	NA	NA	5.48051	40 µM
Exp00488	Left	cell5	cell5	1000004242	13.8271	2.2881	69.7007	39	0.198378	0.0328275	9.5	83	NA	NA	5.48051	40 µM
Exp00488	Left	cell5	cell5	1000004242	14.3808	2.30869	70.427	40	0.204194	0.0327813	9.75	83	NA	NA	5.48051	40 µM
Exp00488	Left	cell5	cell5	1000004242	15.3254	2.3309	73.9616	41	0.207208	0.031515	10	83	NA	NA	5.48051	40 µM
Exp00488	Left	cell5	cell5	1000004242	18.9133	2.37823	74.0775	42	0.255318	0.0321046	10.25	83	NA	NA	5.48051	40 µM
Exp00488	Left	cell5	cell5	1000004242	16.6464	2.28361	71.7753	43	0.231924	0.0318161	10.5	83	NA	NA	5.48051	40 µM
Exp00488	Left	cell5	cell5	1000004242	18.3019	2.41667	74.3056	44	0.246306	0.0325234	10.75	83	NA	NA	5.48051	40 µM
Exp00488	Left	cell5	cell5	1000004242	21.0129	2.47048	75.6513	45	0.27776	0.0326561	11	83	NA	NA	5.48051	40 µM
Exp00488	Left	cell5	cell5	1000004242	23.3469	2.54244	77.3893	46	0.301681	0.0328526	11.25	83	NA	NA	5.48051	40 µM
Exp00488	Left	cell5	cell5	1000004242	20.8075	2.59626	76.1402	47	0.273279	0.0340984	11.5	83	NA	NA	5.48051	40 µM
Exp00488	Left	cell5	cell5	1000004242	20.7796	2.60291	71.2222	48	0.291757	0.0365463	11.75	83	NA	NA	5.48051	40 µM
Exp00488	Left	cell5	cell5	1000004242	21.7264	2.64695	70.7967	49	0.306884	0.037388	12	83	NA	NA	5.48051	40 µM
Exp00488	Left	cell5	cell5	1000004242	21.3966	2.80261	71.432	50	0.299538	0.0392347	12.25	83	NA	NA	5.48051	40 µM
Exp00488	Left	cell5	cell5	1000004242	22.1222	2.84023	71.1034	51	0.311127	0.0399451	12.5	83	NA	NA	5.48051	40 µM
Exp00488	Left	cell5	cell5	1000004242	20.033	2.92491	69.7967	52	0.287019	0.0419061	12.75	83	NA	NA	5.48051	40 µM
Exp00488	Left	cell5	cell5	1000004242	21.5527	2.96673	67.2015	53	0.320718	0.0441468	13	83	NA	NA	5.48051	40 µM
Exp00488	Left	cell5	cell5	1000004242	22.2491	3.07249	69.4331	54	0.320439	0.0442511	13.25	83	NA	NA	5.48051	40 µM
Exp00488	Left	cell5	cell5	1000004242	21.4648	3.35185	68.4241	55	0.313702	0.0489864	13.5	83	NA	NA	5.48051	40 µM
Exp00488	Left	cell5	cell5	1000004242	21.3566	3.49816	63.9357	56	0.334032	0.0547137	13.75	83	NA	NA	5.48051	40 µM
Exp00488	Left	cell5	cell5	1000004242	21.7264	3.88355	65.6118	57	0.331136	0.0591898	14	83	NA	NA	5.48051	40 µM
Exp00488	Left	cell5	cell5	1000004242	21.0129	4.08921	63.8892	58	0.328896	0.0640047	14.25	83	NA	NA	6.02856	40 µM
Exp00488	Left	cell5	cell5	1000004242	20.4576	4.33395	62.9852	59	0.3248	0.068809	14.5	83	NA	NA	5.48051	40 µM
Exp00488	Left	cell5	cell5	1000004242	21.4309	4.57091	64.6255	60	0.331617	0.0707292	14.75	83	NA	NA	5.48051	40 µM
Exp00488	Left	cell5	cell5	1000004242	21.7565	4.71033	65.6476	61	0.331413	0.0717517	15	83	NA	NA	5.48051	40 µM
Exp00488	Left	cell5	cell5	1000004242	22.5823	5.26248	65.3623	62	0.345494	0.0805125	15.25	83	NA	NA	5.48051	40 µM
Exp00488	Left	cell5	cell5	1000004242	24.0186	5.78625	65.5669	63	0.366322	0.0882496	15.5	83	NA	NA	5.48051	40 µM
Exp00488	Left	cell5	cell5	1000004242	22.4756	6.33647	66.2951	64	0.339024	0.0955798	15.75	83	NA	NA	5.48051	40 µM
Exp00488	Left	cell5	cell5	1000004242	23.9852	6.75185	68.0759	65	0.35233	0.0991812	16	83	NA	NA	5.48051	40 µM
Exp00488	Left	cell5	cell5	1000004242	23.9667	7.20556	66.3778	66	0.361065	0.108554	16.25	83	NA	NA	5.48051	40 µM
Exp00488	Left	cell5	cell5	1000004242	24.268	7.68577	68.0407	67	0.356669	0.112958	16.5	83	NA	NA	5.48051	40 µM
Exp00488	Left	cell5	cell5	1000004242	23.3825	7.84888	69.9049	68	0.33449	0.112279	16.75	83	NA	NA	5.48051	40 µM
Exp00488	Left	cell5	cell5	1000004242	21.674	8.01832	65.4231	69	0.33129	0.122561	17	83	NA	NA	5.48051	40 µM
Exp00488	Left	cell5	cell5	1000004242	21.4037	7.81284	62.4752	70	0.342595	0.125055	17.25	83	NA	NA	5.48051	40 µM
Exp00488	Left	cell5	cell5	1000004242	24.3333	9.80479	70.1694	71	0.346779	0.13973	17.5	83	NA	NA	5.48051	40 µM
Exp00488	Left	cell5	cell5	1000004242	24.1248	10.6685	70.6164	72	0.341632	0.151077	17.75	83	NA	NA	5.48051	40 µM
Exp00488	Left	cell5	cell5	1000004242	23.8776	10.5714	68.731	73	0.347407	0.153808	18	83	NA	NA	5.48051	40 µM
Exp00488	Left	cell5	cell5	1000004242	22.8961	10.731	69.6512	74	0.328725	0.154068	18.25	83	NA	NA	5.48051	40 µM
Exp00488	Left	cell5	cell5	1000004242	22.7338	10.6932	68.6821	75	0.331	0.155691	18.5	83	NA	NA	5.48051	40 µM
Exp00488	Left	cell5	cell5	1000004242	21.6426	11.0444	68.4926	76	0.315985	0.16125	18.75	83	NA	NA	5.48051	40 µM
Exp00488	Left	cell5	cell5	1000004242	22.3899	10.8748	66.8619	77	0.334868	0.162646	19	83	NA	NA	6.02856	40 µM
Exp00488	Left	cell5	cell5	1000004242	21.4306	12.0372	68.628	78	0.312272	0.175398	19.25	83	NA	NA	6.02856	40 µM
Exp00488	Left	cell5	cell5	1000004242	19.8365	11.8263	65.958	79	0.300744	0.1793	19.5	83	NA	NA	6.02856	40 µM
Exp00488	Left	cell5	cell5	1000004242	20.3153	12.3909	68.6662	80	0.295856	0.180451	19.75	83	NA	NA	6.02856	40 µM
Exp00488	Left	cell5	cell5	1000004242	19.8003	13.0127	70.1742	81	0.282159	0.185434	20	83	NA	NA	6.02856	40 µM
Exp00488	Left	cell5	cell5	1000004242	18.5556	6.88889	144.444	82	0.128462	0.0476925	20.25	83	NA	NA	1.31199	40 µM
Exp00488	Right	cell1	cell1	1000000004	4.60364	2.73455	98.7673	1	0.046611	0.0276868	0	NA	87	NA	4.38649	40 µM
Exp00488	Right	cell1	cell1	1000000004	4.64234	2.75182	102.493	2	0.0452942	0.0268489	0.25	NA	87	NA	4.38649	40 µM
Exp00488	Right	cell1	cell1	1000000004	4.58511	2.74468	100.489	3	0.045628	0.0273132	0.5	NA	87	NA	4.38649	40 µM
Exp00488	Right	cell1	cell1	1000000004	4.57333	2.704	100.139	4	0.0456698	0.0270025	0.75	NA	87	NA	4.82514	40 µM
Exp00488	Right	cell1	cell1	1000000004	4.61957	2.73551	103.236	5	0.0447477	0.0264976	1	NA	87	NA	4.38649	40 µM
Exp00488	Right	cell1	cell1	1000000004	4.67754	2.65942	101.935	6	0.0458875	0.0260894	1.25	NA	87	NA	4.38649	40 µM
Exp00488	Right	cell1	cell1	1000000004	4.72794	3.11765	102.397	7	0.0461726	0.0304467	1.5	NA	87	NA	4.38649	40 µM
Exp00488	Right	cell1	cell1	1000000004	4.71691	2.64338	100.93	8	0.0467345	0.0261902	1.75	NA	87	NA	4.38649	40 µM
Exp00488	Right	cell1	cell1	1000000004	4.63538	2.47653	100.614	9	0.0460709	0.0246142	2	NA	87	NA	4.38649	40 µM
Exp00488	Right	cell1	cell1	1000000004	4.80576	2.56835	102.511	10	0.0468804	0.0250544	2.25	NA	87	NA	4.38649	40 µM
Exp00488	Right	cell1	cell1	1000000004	4.76534	2.54152	104.112	11	0.0457713	0.0244114	2.5	NA	87	NA	4.38649	40 µM
Exp00488	Right	cell1	cell1	1000000004	4.72857	2.58571	102.061	12	0.0463308	0.0253349	2.75	NA	87	NA	4.38649	40 µM
Exp00488	Right	cell1	cell1	1000000004	4.63899	2.48014	98.9819	13	0.0468671	0.0250565	3	NA	87	NA	4.38649	40 µM
Exp00488	Right	cell1	cell1	1000000004	4.55968	2.49072	97.9231	14	0.0465639	0.0254355	3.25	NA	87	NA	4.82514	40 µM
Exp00488	Right	cell1	cell1	1000000004	4.53846	2.35544	96.6737	15	0.0469462	0.0243648	3.5	NA	87	NA	4.82514	40 µM
Exp00488	Right	cell1	cell1	1000000004	4.74934	2.30343	99.314	16	0.0478215	0.0231934	3.75	NA	87	NA	4.82514	40 µM
Exp00488	Right	cell1	cell1	1000000004	4.83289	2.31034	98.939	17	0.0488472	0.0233512	4	NA	87	NA	4.82514	40 µM
Exp00488	Right	cell1	cell1	1000000004	5.03979	2.34748	98.939	18	0.0509384	0.0237265	4.25	NA	87	NA	4.82514	40 µM
Exp00488	Right	cell1	cell1	1000000004	5.13193	2.29288	97.3272	19	0.0527286	0.0235585	4.5	NA	87	NA	4.82514	40 µM
Exp00488	Right	cell1	cell1	1000000004	5.45	2.32778	96.1139	20	0.0567036	0.024219	4.75	NA	87	NA	4.82514	40 µM
Exp00488	Right	cell1	cell1	1000000004	6.05291	2.2963	99.381	21	0.0609061	0.023106	5	NA	87	NA	4.82514	40 µM
Exp00488	Right	cell1	cell1	1000000004	6.45789	2.30526	93.2237	22	0.0692731	0.0247283	5.25	NA	87	NA	4.82514	40 µM
Exp00488	Right	cell1	cell1	1000000004	6.98684	2.27895	96.9237	23	0.072086	0.0235128	5.5	NA	87	NA	4.82514	40 µM
Exp00488	Right	cell1	cell1	1000000004	7.84574	2.41223	99.234	24	0.079063	0.0243085	5.75	NA	87	NA	4.82514	40 µM
Exp00488	Right	cell1	cell1	1000000004	8.61867	2.25067	96.7387	25	0.0890923	0.0232655	6	NA	87	NA	4.82514	40 µM
Exp00488	Right	cell1	cell1	1000000004	9.67568	2.36486	101.249	26	0.0955632	0.0233569	6.25	NA	87	NA	4.82514	40 µM
Exp00488	Right	cell1	cell1	1000000004	9.90289	2.26772	98.6903	27	0.100343	0.0229781	6.5	NA	87	NA	4.82514	40 µM
Exp00488	Right	cell1	cell1	1000000004	11.1979	2.24802	105.792	28	0.105848	0.0212494	6.75	NA	87	NA	4.82514	40 µM
Exp00488	Right	cell1	cell1	1000000004	12.5778	2.32454	104.293	29	0.120601	0.0222886	7	NA	87	NA	4.82514	40 µM
Exp00488	Right	cell1	cell1	1000000004	13.5403	2.32796	104.164	30	0.12999	0.022349	7.25	NA	87	NA	4.82514	40 µM
Exp00488	Right	cell1	cell1	1000000004	13.8324	2.18883	102.622	31	0.13479	0.0213291	7.5	NA	87	NA	4.82514	40 µM
Exp00488	Right	cell1	cell1	1000000004	15.141	2.17021	104.468	32	0.144934	0.0207739	7.75	NA	87	NA	4.82514	40 µM
Exp00488	Right	cell1	cell1	1000000004	14.3234	2.17391	99.4321	33	0.144052	0.0218633	8	NA	87	NA	4.82514	40 µM
Exp00488	Right	cell1	cell1	1000000004	15.881	2.16667	101.958	34	0.15576	0.0212506	8.25	NA	87	NA	4.82514	40 µM
Exp00488	Right	cell1	cell1	1000000004	16.8123	2.15818	97.2627	35	0.172855	0.0221892	8.5	NA	87	NA	4.82514	40 µM
Exp00488	Right	cell1	cell1	1000000004	17.4615	2.24451	97.0137	36	0.17999	0.023136	8.75	NA	87	NA	4.82514	40 µM
Exp00488	Right	cell1	cell1	1000000004	19.1662	2.31135	98.3298	37	0.194918	0.0235061	9	NA	87	NA	4.82514	40 µM
Exp00488	Right	cell1	cell1	1000000004	18.5013	2.33509	95.7704	38	0.193184	0.0243822	9.25	NA	87	NA	4.82514	40 µM
Exp00488	Right	cell1	cell1	1000000004	20.2865	2.4695	99.1989	39	0.204503	0.0248944	9.5	NA	87	NA	4.82514	40 µM
Exp00488	Right	cell1	cell1	1000000004	20.2128	2.63564	103.761	40	0.194802	0.0254011	9.75	NA	87	NA	4.82514	40 µM
Exp00488	Right	cell1	cell1	1000000004	20.7268	2.82759	98.7825	41	0.209823	0.0286244	10	NA	87	NA	4.82514	40 µM
Exp00488	Right	cell1	cell1	1000000004	21.0955	3.03979	100.955	42	0.208959	0.0301103	10.25	NA	87	NA	4.82514	40 µM
Exp00488	Right	cell1	cell1	1000000004	22.7079	3.3	103.666	43	0.219049	0.031833	10.5	NA	87	NA	4.82514	40 µM
Exp00488	Right	cell1	cell1	1000000004	25.2658	3.50526	103.321	44	0.244537	0.0339259	10.75	NA	87	NA	4.82514	40 µM
Exp00488	Right	cell1	cell1	1000000004	24.2401	3.61741	106.237	45	0.22817	0.0340504	11	NA	87	NA	4.82514	40 µM
Exp00488	Right	cell1	cell1	1000000004	26.3008	4.04607	109.946	46	0.239216	0.0368005	11.25	NA	87	NA	4.82514	40 µM
Exp00488	Right	cell1	cell1	1000000004	28.6508	4.5582	106.791	47	0.268289	0.0426834	11.5	NA	87	NA	4.82514	40 µM
Exp00488	Right	cell1	cell1	1000000004	27.3396	5.04278	110.963	48	0.246385	0.0454456	11.75	NA	87	NA	4.82514	40 µM
Exp00488	Right	cell1	cell1	1000000004	25.516	5.6383	112.168	49	0.22748	0.0502666	12	NA	87	NA	4.82514	40 µM
Exp00488	Right	cell1	cell1	1000000004	27.9388	6.10106	110.67	50	0.252451	0.0551284	12.25	NA	87	NA	4.82514	40 µM
Exp00488	Right	cell1	cell1	1000000004	28.1878	6.57672	105.418	51	0.267391	0.0623871	12.5	NA	87	NA	4.82514	40 µM
Exp00488	Right	cell1	cell1	1000000004	30.8408	8.03183	116.865	52	0.263901	0.0687274	12.75	NA	87	NA	4.82514	40 µM
Exp00488	Right	cell1	cell1	1000000004	26.3313	7.72597	105.043	53	0.250672	0.0735505	13	NA	87	NA	5.30766	40 µM
Exp00488	Right	cell1	cell1	1000000004	29.008	9.056	114.542	54	0.253252	0.0790627	13.25	NA	87	NA	5.30766	40 µM
Exp00488	Right	cell1	cell1	1000000004	34.7169	9.90964	116.524	55	0.297938	0.0850438	13.5	NA	87	NA	5.30766	40 µM
Exp00488	Right	cell1	cell1	1000000004	33.4297	10.1165	107.273	56	0.311632	0.0943061	13.75	NA	87	NA	5.30766	40 µM
Exp00488	Right	cell1	cell1	1000000004	38.8594	10.7229	110.231	57	0.352527	0.0972766	14	NA	87	NA	5.30766	40 µM
Exp00488	Right	cell1	cell1	1000000004	34.8449	11.2265	107.782	58	0.323291	0.104159	14.25	NA	87	NA	5.30766	40 µM
Exp00488	Right	cell1	cell1	1000000004	35.49	11.9639	111.765	59	0.317541	0.107045	14.5	NA	87	NA	5.30766	40 µM
Exp00488	Right	cell1	cell1	1000000004	39.6437	13.0911	116.263	60	0.340983	0.112599	14.75	NA	87	NA	5.30766	40 µM
Exp00488	Right	cell1	cell1	1000000004	34.8272	12.5427	111.093	61	0.313496	0.112903	15	NA	87	NA	5.30766	40 µM
Exp00488	Right	cell1	cell1	1000000004	32.6092	12.1723	105.523	62	0.309025	0.115352	15.25	NA	87	NA	5.30766	40 µM
Exp00488	Right	cell1	cell1	1000000004	36.6	14.19	108.536	63	0.337215	0.13074	15.5	NA	87	NA	5.30766	40 µM
Exp00488	Right	cell1	cell1	1000000004	37.9458	14.6004	104.747	64	0.362261	0.139387	15.75	NA	87	NA	5.30766	40 µM
Exp00488	Right	cell1	cell1	1000000004	35.6273	14.0521	100.741	65	0.353652	0.139487	16	NA	87	NA	5.30766	40 µM
Exp00488	Right	cell1	cell1	1000000004	34.6404	15.1374	102.931	66	0.33654	0.147064	16.25	NA	87	NA	5.30766	40 µM
Exp00488	Right	cell1	cell1	1000000004	36.2586	14.7778	102.402	67	0.354081	0.144312	16.5	NA	87	NA	5.30766	40 µM
Exp00488	Right	cell1	cell1	1000000004	44.2037	16.5123	111.309	68	0.397126	0.148346	16.75	NA	87	NA	5.30766	40 µM
Exp00488	Right	cell1	cell1	1000000004	43.802	16.1842	105.024	69	0.417067	0.1541	17	NA	87	NA	5.30766	40 µM
Exp00488	Right	cell1	cell1	1000000004	48.8839	16.4664	109.018	70	0.448402	0.151043	17.25	NA	87	NA	5.30766	40 µM
Exp00488	Right	cell1	cell1	1000000004	46.1202	16.9339	111.11	71	0.415086	0.152407	17.5	NA	87	NA	5.30766	40 µM
Exp00488	Right	cell1	cell1	1000000004	49.7561	17.2988	113.752	72	0.437409	0.152075	17.75	NA	87	NA	5.30766	40 µM
Exp00488	Right	cell1	cell1	1000000004	44.9879	17.4433	109.939	73	0.409208	0.158663	18	NA	87	NA	5.30766	40 µM
Exp00488	Right	cell1	cell1	1000000004	44.7607	17.6442	107.429	74	0.416654	0.164241	18.25	NA	87	NA	5.27354	40 µM
Exp00488	Right	cell1	cell1	1000000004	48.6701	17.6286	110.475	75	0.440553	0.159571	18.5	NA	87	NA	4.86503	40 µM
Exp00488	Right	cell1	cell1	1000000004	50.28	17.9127	106.584	76	0.471741	0.168062	18.75	NA	87	NA	6.47536	40 µM
Exp00488	Right	cell1	cell1	1000000004	56.0413	17.0531	102.197	77	0.548365	0.166865	19	NA	87	NA	6.39295	40 µM
Exp00488	Right	cell1	cell1	1000000004	58.8573	17.6305	104.039	78	0.565723	0.16946	19.25	NA	87	NA	6.61093	40 µM
Exp00488	Right	cell1	cell1	1000000004	50.7589	19.7482	106.099	79	0.478411	0.18613	19.5	NA	87	NA	6.34723	40 µM
Exp00488	Right	cell1	cell1	1000000004	51.4629	20.1528	102.867	80	0.500286	0.195911	19.75	NA	87	NA	6.45063	40 µM
Exp00488	Right	cell1	cell1	1000000004	55.7995	21.1922	105.281	81	0.530005	0.201292	20	NA	87	NA	6.3866	40 µM
Exp00488	Right	cell1	cell1	1000000004	56.2094	20.9865	103.751	82	0.541772	0.202278	20.25	NA	87	NA	6.29852	40 µM
Exp00488	Right	cell1	cell1	1000000004	61.8349	20.9573	107.514	83	0.575133	0.194926	20.5	NA	87	NA	6.42747	40 µM
Exp00488	Right	cell1	cell1	1000000004	63.2454	20.1475	100.905	84	0.626782	0.199668	20.75	NA	87	NA	6.27637	40 µM
Exp00488	Right	cell1	cell1	1000000004	67.0809	20.1955	108.141	85	0.62031	0.186752	21	NA	87	NA	6.93543	40 µM
Exp00488	Right	cell1	cell1	1000000004	59.7391	11.1873	121.607	86	0.491247	0.0919955	21.25	NA	87	NA	5.69353	40 µM
Exp00488	Right	cell1	cell1a	1000000004	38.3333	11.4339	108.688	87	0.352691	0.105199	21.5	164	NA	NA	4.85666	40 µM
Exp00488	Right	cell1	cell1a	1000000004	59.6646	18.2532	121.88	88	0.489536	0.149764	21.75	164	NA	NA	3.65517	40 µM
Exp00488	Right	cell1	cell1a	1000000004	48.2305	24.3593	115.031	89	0.419283	0.211763	22	164	NA	NA	4.45426	40 µM
Exp00488	Right	cell1	cell1a	1000000004	46.9362	25.6206	116.961	90	0.401298	0.219053	22.25	164	NA	NA	4.45426	40 µM
Exp00488	Right	cell1	cell1a	1000000004	40.3012	26.1867	114.819	91	0.350998	0.228069	22.5	164	NA	NA	3.6812	40 µM
Exp00488	Right	cell1	cell1a	1000000004	46.1514	26.9613	111.176	92	0.41512	0.24251	22.75	164	NA	NA	4.45426	40 µM
Exp00488	Right	cell1	cell1a	1000000004	44.5496	27.5603	114.766	93	0.388178	0.240143	23	164	NA	NA	4.45426	40 µM
Exp00488	Right	cell1	cell1a	1000000004	56.0507	29.1115	111.733	94	0.501649	0.260545	23.25	164	NA	NA	4.45426	40 µM
Exp00488	Right	cell1	cell1a	1000000004	44.4223	25.3447	104.583	95	0.424756	0.242341	23.5	164	NA	NA	4.04932	40 µM
Exp00488	Right	cell1	cell1a	1000000004	44.5048	25.6154	103.447	96	0.430218	0.247619	23.75	164	NA	NA	4.04932	40 µM
Exp00488	Right	cell1	cell1a	1000000004	56.741	33.512	126.819	97	0.447417	0.264251	24	164	NA	NA	3.6812	40 µM
Exp00488	Right	cell1	cell1a	1000000004	52.5431	33.4828	121.569	98	0.432208	0.275422	24.25	164	NA	NA	3.32288	40 µM
Exp00488	Right	cell1	cell1a	1000000004	59.9087	30.8311	117.813	99	0.508507	0.261695	24.5	164	NA	NA	4.04932	40 µM
Exp00488	Right	cell1	cell1a	1000000004	50.774	28.9519	108.813	100	0.466617	0.26607	24.75	164	NA	NA	4.04932	40 µM
Exp00488	Right	cell1	cell1a	1000000004	51.1165	30.7816	104.184	101	0.490637	0.295454	25	164	NA	NA	4.04932	40 µM
Exp00488	Right	cell1	cell1a	1000000004	47.7692	32.4615	107.865	102	0.442861	0.300946	25.25	164	NA	NA	4.04932	40 µM
Exp00488	Right	cell1	cell1a	1000000004	49.535	33.2166	116.529	103	0.425087	0.28505	25.5	164	NA	NA	3.6812	40 µM
Exp00488	Right	cell1	cell1a	1000000004	54.5287	34.1592	113.28	104	0.481362	0.301547	25.75	164	NA	NA	3.6812	40 µM
Exp00488	Right	cell1	cell1a	1000000004	57.0861	30.2632	114.139	105	0.500145	0.265143	26	164	NA	NA	4.04932	40 µM
Exp00488	Right	cell1	cell1a	1000000004	55.274	28.5096	109.12	106	0.506543	0.261268	26.25	164	NA	NA	4.04932	40 µM
Exp00488	Right	cell1	cell1a	1000000004	46.284	26.9938	105.093	107	0.44041	0.256856	26.5	164	NA	NA	3.6812	40 µM
Exp00488	Right	cell1	cell1a	1000000004	63.2428	35.2717	122.497	108	0.51628	0.287939	26.75	164	NA	NA	3.6812	40 µM
Exp00488	Right	cell1	cell1a	1000000004	49.2901	31.8025	109.79	109	0.448949	0.289667	27	164	NA	NA	3.6812	40 µM
Exp00488	Right	cell1	cell1a	1000000004	45.9615	32.226	102.957	110	0.446415	0.313004	27.25	164	NA	NA	4.04932	40 µM
Exp00488	Right	cell1	cell1a	1000000004	50.1733	32.7426	106.663	111	0.470391	0.306972	27.5	164	NA	NA	4.04932	40 µM
Exp00488	Right	cell1	cell1a	1000000004	68.8426	35.7778	122.491	112	0.562022	0.292085	27.75	164	NA	NA	4.04932	40 µM
Exp00488	Right	cell1	cell1a	1000000004	56.6682	35.9493	111.894	113	0.506445	0.32128	28	164	NA	NA	4.04932	40 µM
Exp00488	Right	cell1	cell1a	1000000004	64.0424	37.6424	120.842	114	0.529968	0.311501	28.25	164	NA	NA	3.6812	40 µM
Exp00488	Right	cell1	cell1a	1000000004	65.5273	36.303	115.897	115	0.565393	0.313235	28.5	164	NA	NA	3.6812	40 µM
Exp00488	Right	cell1	cell1a	1000000004	64.1524	36.2012	117.28	116	0.547002	0.308673	28.75	164	NA	NA	3.6812	40 µM
Exp00488	Right	cell1	cell1a	1000000004	65.0116	37.5	116.023	117	0.560334	0.323212	29	164	NA	NA	3.6812	40 µM
Exp00488	Right	cell1	cell1a	1000000004	67.3728	38.0523	116.436	118	0.578625	0.326809	29.25	164	NA	NA	4.45426	40 µM
Exp00488	Right	cell1	cell1a	1000000004	62	38.9078	113.894	119	0.544366	0.341614	29.5	164	NA	NA	4.04932	40 µM
Exp00488	Right	cell1	cell1a	1000000004	68.8498	38.6109	116.232	120	0.592348	0.332188	29.75	164	NA	NA	4.45426	40 µM
Exp00488	Right	cell1	cell1a	1000000004	66.186	40.3789	113.249	121	0.584429	0.35655	30	164	NA	NA	4.45426	40 µM
Exp00488	Right	cell1	cell1a	1000000004	66.5874	44.479	115.374	122	0.577144	0.38552	30.25	164	NA	NA	4.45426	40 µM
Exp00488	Right	cell1	cell1a	1000000004	64.7959	45.1531	116.146	123	0.557883	0.388762	30.5	164	NA	NA	4.45426	40 µM
Exp00488	Right	cell1	cell1a	1000000004	63.7695	44.5661	115.129	124	0.553896	0.387097	30.75	164	NA	NA	4.45426	40 µM
Exp00488	Right	cell1	cell1a	1000000004	65.6325	47.735	117.131	125	0.560334	0.407535	31	164	NA	NA	4.45426	40 µM
Exp00488	Right	cell1	cell1a	1000000004	58.6591	44.2449	110.977	126	0.52857	0.398685	31.25	164	NA	NA	4.89968	40 µM
Exp00488	Right	cell1	cell1a	1000000004	58.0206	45.2674	108.748	127	0.533533	0.41626	31.5	164	NA	NA	4.89968	40 µM
Exp00488	Right	cell1	cell1a	1000000004	64.2699	46.7352	110.661	128	0.580782	0.422328	31.75	164	NA	NA	4.89968	40 µM
Exp00488	Right	cell1	cell1a	1000000004	66.041	44.6513	109.508	129	0.60307	0.407745	32	164	NA	NA	4.89968	40 µM
Exp00488	Right	cell1	cell1a	1000000004	62.2014	44.7674	102.01	130	0.609758	0.438853	32.25	164	NA	NA	4.45426	40 µM
Exp00488	Right	cell1	cell1a	1000000004	58.941	48.6944	108.441	131	0.543531	0.44904	32.5	164	NA	NA	4.45426	40 µM
Exp00488	Right	cell1	cell1a	1000000004	64.7412	46.9045	107.618	132	0.601583	0.435843	32.75	164	NA	NA	4.89968	40 µM
Exp00488	Right	cell1	cell1a	1000000004	61.4987	42.4194	100.407	133	0.612494	0.422475	33	164	NA	NA	4.89968	40 µM
Exp00488	Right	cell1	cell1a	1000000004	60.8564	44.2544	97.5466	134	0.62387	0.453674	33.25	164	NA	NA	4.89968	40 µM
Exp00488	Right	cell1	cell1a	1000000004	59.727	43.4031	98.0714	135	0.609015	0.442566	33.5	164	NA	NA	4.89968	40 µM
Exp00488	Right	cell1	cell1a	1000000004	62.5205	43.9863	103.185	136	0.605907	0.426286	33.75	164	NA	NA	4.45426	40 µM
Exp00488	Right	cell1	cell1a	1000000004	60.8185	45.4486	103.856	137	0.585604	0.437612	34	164	NA	NA	4.45426	40 µM
Exp00488	Right	cell1	cell1a	1000000004	58.2377	43.9664	99.8682	138	0.583146	0.440244	34.25	164	NA	NA	4.89968	40 µM
Exp00488	Right	cell1	cell1a	1000000004	58.0979	43.6985	98.7835	139	0.588134	0.442366	34.5	164	NA	NA	4.89968	40 µM
Exp00488	Right	cell1	cell1a	1000000004	61.3325	42.7506	102.878	140	0.596167	0.415547	34.75	164	NA	NA	4.89968	40 µM
Exp00488	Right	cell1	cell1a	1000000004	58.7766	45.9003	102.55	141	0.573151	0.447589	35	164	NA	NA	4.45426	40 µM
Exp00488	Right	cell1	cell1a	1000000004	59.3715	40.3028	98.8499	142	0.600623	0.407717	35.25	164	NA	NA	4.89968	40 µM
Exp00488	Right	cell1	cell1a	1000000004	59.379	46.1989	100.347	143	0.591737	0.460391	35.5	164	NA	NA	4.89968	40 µM
Exp00488	Right	cell1	cell1a	1000000004	62.3015	47.2861	101.5	144	0.613808	0.465873	35.75	164	NA	NA	4.89968	40 µM
Exp00488	Right	cell1	cell1a	1000000004	62.8482	43.055	98.3063	145	0.63931	0.437968	36	164	NA	NA	4.89968	40 µM
Exp00488	Right	cell1	cell1a	1000000004	64.6359	47.6308	105.592	146	0.612129	0.451083	36.25	164	NA	NA	4.89968	40 µM
Exp00488	Right	cell1	cell1a	1000000004	64.4564	45.8333	103.874	147	0.620525	0.441239	36.5	164	NA	NA	4.89968	40 µM
Exp00488	Right	cell1	cell1a	1000000004	60.0591	46.0154	103.018	148	0.582996	0.446673	36.75	164	NA	NA	4.89968	40 µM
Exp00488	Right	cell1	cell1a	1000000004	62.2302	43.6931	105.201	149	0.591536	0.41533	37	164	NA	NA	4.89968	40 µM
Exp00488	Right	cell1	cell1a	1000000004	57.1684	44.5421	95.3526	150	0.599547	0.46713	37.25	164	NA	NA	4.89968	40 µM
Exp00488	Right	cell1	cell1a	1000000004	56.1825	43.7506	99.0129	151	0.567426	0.441868	37.5	164	NA	NA	4.89968	40 µM
Exp00488	Right	cell1	cell1a	1000000004	58.9229	37.7892	96.2622	152	0.612108	0.392565	37.75	164	NA	NA	4.89968	40 µM
Exp00488	Right	cell1	cell1a	1000000004	57.6091	38.4645	95.2766	153	0.604651	0.403714	38	164	NA	NA	4.89968	40 µM
Exp00488	Right	cell1	cell1a	1000000004	56.2375	36.4595	94.2857	154	0.596458	0.386692	38.25	164	NA	NA	5.38965	40 µM
Exp00488	Right	cell1	cell1a	1000000004	54.6247	37.8793	94.6404	155	0.577182	0.400245	38.5	164	NA	NA	4.89968	40 µM
Exp00488	Right	cell1	cell1a	1000000004	53.4879	38.2029	95.7874	156	0.558402	0.39883	38.75	164	NA	NA	4.04932	40 µM
Exp00488	Right	cell1	cell1a	1000000004	53.6714	39.4601	91.8404	157	0.584399	0.429659	39	164	NA	NA	4.04932	40 µM
Exp00488	Right	cell1	cell1a	1000000004	54.6341	36.4564	91.9129	158	0.594412	0.396641	39.25	164	NA	NA	4.45426	40 µM
Exp00488	Right	cell1	cell1a	1000000004	51.7885	36.2115	92.4695	159	0.56006	0.391605	39.5	164	NA	NA	4.45426	40 µM
Exp00488	Right	cell1	cell1a	1000000004	44.1244	31.1244	100.359	160	0.439666	0.310131	39.75	164	NA	NA	4.04932	40 µM
Exp00488	Right	cell1	cell1a	1000000004	38.2878	26.2244	96.3512	161	0.397378	0.272175	40	164	NA	NA	4.04932	40 µM
Exp00488	Right	cell1	cell1a	1000000004	50.5268	36.6205	94.4911	162	0.534725	0.387555	40.25	164	NA	NA	4.04932	40 µM
Exp00488	Right	cell1	cell1a	1000000004	33.5135	15.7432	113.149	163	0.296189	0.139137	40.5	164	NA	NA	2.76574	40 µM
Exp00488	Right	cell1	cell1b	1000000004	47.5563	12.8625	91.95	87	0.517197	0.139886	21.5	156	NA	NA	3.6812	40 µM
Exp00488	Right	cell1	cell1b	1000000004	41.3918	17.1649	93.0103	88	0.445024	0.184548	21.75	156	NA	NA	3.0208	40 µM
Exp00488	Right	cell1	cell1b	1000000004	39.9964	24.4784	96.3849	89	0.414965	0.253965	22	156	NA	NA	4.45426	40 µM
Exp00488	Right	cell1	cell1b	1000000004	41.8311	29.3074	104.03	90	0.402106	0.281721	22.25	156	NA	NA	4.45426	40 µM
Exp00488	Right	cell1	cell1b	1000000004	38.0182	26.2656	90.7344	91	0.419005	0.289478	22.5	156	NA	NA	4.89968	40 µM
Exp00488	Right	cell1	cell1b	1000000004	39.8929	26.7857	92.9872	92	0.429015	0.288058	22.75	156	NA	NA	4.89968	40 µM
Exp00488	Right	cell1	cell1b	1000000004	43.5605	28.1263	96.1868	93	0.452874	0.292413	23	156	NA	NA	4.89968	40 µM
Exp00488	Right	cell1	cell1b	1000000004	47.0244	29.0314	97.5819	94	0.481897	0.297508	23.25	156	NA	NA	4.45426	40 µM
Exp00488	Right	cell1	cell1b	1000000004	45.7338	28.9522	96.8703	95	0.472114	0.298876	23.5	156	NA	NA	4.45426	40 µM
Exp00488	Right	cell1	cell1b	1000000004	46.4704	27.7455	93.5835	96	0.496566	0.296479	23.75	156	NA	NA	4.89968	40 µM
Exp00488	Right	cell1	cell1b	1000000004	49.8767	30.7705	99.6747	97	0.500395	0.308709	24	156	NA	NA	4.45426	40 µM
Exp00488	Right	cell1	cell1b	1000000004	52.6715	34.2271	108.449	98	0.48568	0.315605	24.25	156	NA	NA	4.04932	40 µM
Exp00488	Right	cell1	cell1b	1000000004	50.2182	31.4045	97.7227	99	0.513885	0.321363	24.5	156	NA	NA	4.04932	40 µM
Exp00488	Right	cell1	cell1b	1000000004	52.4954	35.2202	103.353	100	0.507923	0.340776	24.75	156	NA	NA	4.04932	40 µM
Exp00488	Right	cell1	cell1b	1000000004	47.9249	34.2254	97.9296	101	0.489381	0.34949	25	156	NA	NA	4.04932	40 µM
Exp00488	Right	cell1	cell1b	1000000004	51	34.6714	98.9061	102	0.515641	0.350549	25.25	156	NA	NA	4.04932	40 µM
Exp00488	Right	cell1	cell1b	1000000004	50.6108	35.5468	99.936	103	0.506432	0.355696	25.5	156	NA	NA	4.04932	40 µM
Exp00488	Right	cell1	cell1b	1000000004	52.5818	38.5682	100.914	104	0.521056	0.382189	25.75	156	NA	NA	4.04932	40 µM
Exp00488	Right	cell1	cell1b	1000000004	54.6564	37.4449	98.978	105	0.552208	0.378315	26	156	NA	NA	4.04932	40 µM
Exp00488	Right	cell1	cell1b	1000000004	54.2334	33.662	94.5923	106	0.573338	0.355864	26.25	156	NA	NA	4.45426	40 µM
Exp00488	Right	cell1	cell1b	1000000004	57.3171	35.7143	96.77	107	0.592302	0.369064	26.5	156	NA	NA	4.45426	40 µM
Exp00488	Right	cell1	cell1b	1000000004	54.4701	35.5117	96.5143	108	0.564373	0.367942	26.75	156	NA	NA	4.89968	40 µM
Exp00488	Right	cell1	cell1b	1000000004	61.8581	36.3149	99.3149	109	0.622848	0.365654	27	156	NA	NA	4.45426	40 µM
Exp00488	Right	cell1	cell1b	1000000004	58.2091	38.3031	102.742	110	0.566556	0.372809	27.25	156	NA	NA	4.45426	40 µM
Exp00488	Right	cell1	cell1b	1000000004	58.4364	36.4089	97.2784	111	0.600713	0.374275	27.5	156	NA	NA	4.45426	40 µM
Exp00488	Right	cell1	cell1b	1000000004	65.744	38.9898	106.297	112	0.618493	0.366801	27.75	156	NA	NA	4.45426	40 µM
Exp00488	Right	cell1	cell1b	1000000004	62.4755	43.4266	109.217	113	0.572031	0.397618	28	156	NA	NA	4.45426	40 µM
Exp00488	Right	cell1	cell1b	1000000004	58.9048	40.932	103.371	114	0.569839	0.395972	28.25	156	NA	NA	4.45426	40 µM
Exp00488	Right	cell1	cell1b	1000000004	65.4203	41.0441	105.281	115	0.621388	0.389853	28.5	156	NA	NA	4.45426	40 µM
Exp00488	Right	cell1	cell1b	1000000004	61.6788	39.7746	101.417	116	0.60817	0.392189	28.75	156	NA	NA	4.89968	40 µM
Exp00488	Right	cell1	cell1b	1000000004	66.6471	39.7439	99.9031	117	0.667117	0.397824	29	156	NA	NA	4.45426	40 µM
Exp00488	Right	cell1	cell1b	1000000004	61.0411	39.2466	95.9521	118	0.636162	0.409023	29.25	156	NA	NA	4.45426	40 µM
Exp00488	Right	cell1	cell1b	1000000004	58.8304	42.2976	96.4567	119	0.609915	0.438514	29.5	156	NA	NA	4.45426	40 µM
Exp00488	Right	cell1	cell1b	1000000004	65.4109	42.0568	95.3385	120	0.686091	0.441131	29.75	156	NA	NA	4.89968	40 µM
Exp00488	Right	cell1	cell1b	1000000004	57.7238	41.5035	94.2168	121	0.61267	0.440511	30	156	NA	NA	4.45426	40 µM
Exp00488	Right	cell1	cell1b	1000000004	58.1134	46.701	98.3402	122	0.590942	0.474892	30.25	156	NA	NA	4.45426	40 µM
Exp00488	Right	cell1	cell1b	1000000004	57.3586	49.7828	98.0897	123	0.584757	0.507523	30.5	156	NA	NA	4.45426	40 µM
Exp00488	Right	cell1	cell1b	1000000004	54.9003	45.5155	91.8488	124	0.597725	0.495548	30.75	156	NA	NA	4.45426	40 µM
Exp00488	Right	cell1	cell1b	1000000004	63.6098	50.0646	99.4729	125	0.639469	0.503299	31	156	NA	NA	4.89968	40 µM
Exp00488	Right	cell1	cell1b	1000000004	60.5459	49.6735	98.7781	126	0.612949	0.50288	31.25	156	NA	NA	4.89968	40 µM
Exp00488	Right	cell1	cell1b	1000000004	53.9797	49.6269	96.3985	127	0.559964	0.51481	31.5	156	NA	NA	4.89968	40 µM
Exp00488	Right	cell1	cell1b	1000000004	55.9685	52.9291	102.806	128	0.544409	0.514844	31.75	156	NA	NA	4.89968	40 µM
Exp00488	Right	cell1	cell1b	1000000004	52.875	47.5485	97.0969	129	0.544559	0.489702	32	156	NA	NA	4.89968	40 µM
Exp00488	Right	cell1	cell1b	1000000004	53.0585	46.2188	95.4504	130	0.555875	0.484218	32.25	156	NA	NA	4.89968	40 µM
Exp00488	Right	cell1	cell1b	1000000004	50.8605	46.4238	95.6098	131	0.531959	0.485555	32.5	156	NA	NA	4.89968	40 µM
Exp00488	Right	cell1	cell1b	1000000004	53.817	45.3454	93.4768	132	0.575726	0.485098	32.75	156	NA	NA	4.89968	40 µM
Exp00488	Right	cell1	cell1b	1000000004	57.241	46.1949	98.382	133	0.581824	0.469546	33	156	NA	NA	4.89968	40 µM
Exp00488	Right	cell1	cell1b	1000000004	53.836	49.0185	99.0344	134	0.543609	0.494964	33.25	156	NA	NA	4.89968	40 µM
Exp00488	Right	cell1	cell1b	1000000004	55.2373	49.8107	100.901	135	0.547441	0.493659	33.5	156	NA	NA	4.89968	40 µM
Exp00488	Right	cell1	cell1b	1000000004	55.925	47.3944	102.669	136	0.544712	0.461623	33.75	156	NA	NA	4.89968	40 µM
Exp00488	Right	cell1	cell1b	1000000004	60.3887	47.9923	105.806	137	0.570749	0.453588	34	156	NA	NA	4.89968	40 µM
Exp00488	Right	cell1	cell1b	1000000004	56.168	44.2656	96.0117	138	0.585012	0.461044	34.25	156	NA	NA	5.38965	40 µM
Exp00488	Right	cell1	cell1b	1000000004	54.0876	50.0799	100.407	139	0.538684	0.498769	34.5	156	NA	NA	4.89968	40 µM
Exp00488	Right	cell1	cell1b	1000000004	56.3877	44.5374	95.7059	140	0.589177	0.465357	34.75	156	NA	NA	4.89968	40 µM
Exp00488	Right	cell1	cell1b	1000000004	49.8557	47.4974	96.5979	141	0.516116	0.491702	35	156	NA	NA	4.89968	40 µM
Exp00488	Right	cell1	cell1b	1000000004	48.3647	44.4392	93.4059	142	0.517791	0.475764	35.25	156	NA	NA	5.38965	40 µM
Exp00488	Right	cell1	cell1b	1000000004	49.4242	45.7249	94.6607	143	0.52212	0.48304	35.5	156	NA	NA	4.89968	40 µM
Exp00488	Right	cell1	cell1b	1000000004	49.9243	45.9217	95.3238	144	0.523734	0.481744	35.75	156	NA	NA	4.89968	40 µM
Exp00488	Right	cell1	cell1b	1000000004	47.1365	42.501	88.154	145	0.534706	0.482122	36	156	NA	NA	5.38965	40 µM
Exp00488	Right	cell1	cell1b	1000000004	49.7984	44.7319	93.3796	146	0.53329	0.479033	36.25	156	NA	NA	5.38965	40 µM
Exp00488	Right	cell1	cell1b	1000000004	51.9414	42.4688	89.8242	147	0.578256	0.472799	36.5	156	NA	NA	5.38965	40 µM
Exp00488	Right	cell1	cell1b	1000000004	49.1406	42.4609	88.125	148	0.557624	0.481826	36.75	156	NA	NA	5.38965	40 µM
Exp00488	Right	cell1	cell1b	1000000004	50.5783	43.6364	88.7803	149	0.569702	0.49151	37	156	NA	NA	4.89968	40 µM
Exp00488	Right	cell1	cell1b	1000000004	47.0452	47.8723	89.0824	150	0.528109	0.537393	37.25	156	NA	NA	4.89968	40 µM
Exp00488	Right	cell1	cell1b	1000000004	48.0543	42.261	91.3256	151	0.526187	0.462751	37.5	156	NA	NA	4.89968	40 µM
Exp00488	Right	cell1	cell1b	1000000004	48.7195	43.5299	89.5403	152	0.544107	0.486149	37.75	156	NA	NA	4.89968	40 µM
Exp00488	Right	cell1	cell1b	1000000004	44.4053	45.3289	92.25	153	0.481358	0.49137	38	156	NA	NA	4.89968	40 µM
Exp00488	Right	cell1	cell1b	1000000004	41.6854	37.7864	84.7981	154	0.491584	0.445604	38.25	156	NA	NA	5.38965	40 µM
Exp00488	Right	cell1	cell1b	1000000004	39.1872	20.1781	94.8767	155	0.413033	0.212677	38.5	156	NA	NA	4.04932	40 µM
Exp00488	Right	cell2	cell2	1000000006	4.33333	2.38609	84.6978	1	0.0511622	0.0281718	0	NA	73	NA	5.01899	40 µM
Exp00488	Right	cell2	cell2	1000000006	4.32067	2.44304	88.9515	2	0.0485733	0.0274649	0.25	NA	73	NA	5.23481	40 µM
Exp00488	Right	cell2	cell2	1000000006	4.38564	2.47606	90.6649	3	0.048372	0.02731	0.5	NA	73	NA	4.86632	40 µM
Exp00488	Right	cell2	cell2	1000000006	4.32283	2.38583	89.0892	4	0.0485225	0.0267802	0.75	NA	73	NA	4.89796	40 µM
Exp00488	Right	cell2	cell2	1000000006	4.34396	2.41686	90.7426	5	0.0478712	0.0266342	1	NA	73	NA	5.11932	40 µM
Exp00488	Right	cell2	cell2	1000000006	4.19748	2.37605	83.2563	6	0.0504164	0.028539	1.25	NA	73	NA	5.2275	40 µM
Exp00488	Right	cell2	cell2	1000000006	4.19551	2.40385	83.5545	7	0.0502129	0.0287698	1.5	NA	73	NA	4.56272	40 µM
Exp00488	Right	cell2	cell2	1000000006	4.17753	2.32135	83.4112	8	0.0500836	0.0278302	1.75	NA	73	NA	5.12305	40 µM
Exp00488	Right	cell2	cell2	1000000006	4.21968	2.43936	86.7071	9	0.0486659	0.0281333	2	NA	73	NA	5.10208	40 µM
Exp00488	Right	cell2	cell2	1000000006	4.16402	2.34568	84.7637	10	0.049125	0.0276732	2.25	NA	73	NA	5.56975	40 µM
Exp00488	Right	cell2	cell2	1000000006	4.25508	2.35305	84.6359	11	0.0502751	0.027802	2.5	NA	73	NA	5.48141	40 µM
Exp00488	Right	cell2	cell2	1000000006	4.18467	2.34146	89.561	12	0.0467242	0.0261437	2.75	NA	73	NA	5.60201	40 µM
Exp00488	Right	cell2	cell2	1000000006	4.13514	2.16366	82.6997	13	0.0500019	0.0261629	3	NA	73	NA	5.86737	40 µM
Exp00488	Right	cell2	cell2	1000000006	4.16805	2.25957	85.7571	14	0.048603	0.0263485	3.25	NA	73	NA	5.64865	40 µM
Exp00488	Right	cell2	cell2	1000000006	4.29848	2.3197	85.8394	15	0.0500758	0.0270237	3.5	NA	73	NA	5.85982	40 µM
Exp00488	Right	cell2	cell2	1000000006	4.3435	2.2809	88.6421	16	0.0490004	0.0257316	3.75	NA	73	NA	5.73388	40 µM
Exp00488	Right	cell2	cell2	1000000006	4.52764	2.37856	91.0637	17	0.0497195	0.0261197	4	NA	73	NA	5.66299	40 µM
Exp00488	Right	cell2	cell2	1000000006	4.64253	2.273	88.0694	18	0.0527145	0.0258092	4.25	NA	73	NA	5.85403	40 µM
Exp00488	Right	cell2	cell2	1000000006	4.85759	2.32278	87.7595	19	0.0553512	0.0264676	4.5	NA	73	NA	5.81483	40 µM
Exp00488	Right	cell2	cell2	1000000006	5.22135	2.30469	89.5924	20	0.0582789	0.0257242	4.75	NA	73	NA	6.19792	40 µM
Exp00488	Right	cell2	cell2	1000000006	5.50504	2.35108	89.4863	21	0.0615182	0.0262731	5	NA	73	NA	5.95358	40 µM
Exp00488	Right	cell2	cell2	1000000006	6.01519	2.28729	91.1533	22	0.0659898	0.0250928	5.25	NA	73	NA	6.01496	40 µM
Exp00488	Right	cell2	cell2	1000000006	6.54202	2.29846	92.0343	23	0.0710824	0.024974	5.5	NA	73	NA	5.59777	40 µM
Exp00488	Right	cell2	cell2	1000000006	7.43101	2.29983	91.155	24	0.0815206	0.0252299	5.75	NA	73	NA	5.63974	40 µM
Exp00488	Right	cell2	cell2	1000000006	7.90998	2.28805	91.5041	25	0.086444	0.0250049	6	NA	73	NA	5.7044	40 µM
Exp00488	Right	cell2	cell2	1000000006	8.70458	2.30221	92.343	26	0.0942636	0.0249311	6.25	NA	73	NA	5.66511	40 µM
Exp00488	Right	cell2	cell2	1000000006	9.10661	2.21323	86.9366	27	0.10475	0.025458	6.5	NA	73	NA	6.06876	40 µM
Exp00488	Right	cell2	cell2	1000000006	10.3834	2.22573	90.9256	28	0.114197	0.0244786	6.75	NA	73	NA	6.20828	40 µM
Exp00488	Right	cell2	cell2	1000000006	10.9006	2.24063	92.0245	29	0.118453	0.0243482	7	NA	73	NA	5.9162	40 µM
Exp00488	Right	cell2	cell2	1000000006	12.1879	2.27071	91.9038	30	0.132616	0.0247075	7.25	NA	73	NA	5.94158	40 µM
Exp00488	Right	cell2	cell2	1000000006	11.8973	2.22576	86.8784	31	0.136942	0.0256193	7.5	NA	73	NA	5.98553	40 µM
Exp00488	Right	cell2	cell2	1000000006	12.1737	2.17612	86.4994	32	0.140737	0.0251576	7.75	NA	73	NA	6.33498	40 µM
Exp00488	Right	cell2	cell2	1000000006	11.1786	2.17857	87.069	33	0.128388	0.0250212	8	NA	73	NA	5.019	40 µM
Exp00488	Right	cell2	cell2	1000000006	13.4266	2.18035	84.9744	34	0.158008	0.0256589	8.25	NA	73	NA	6.13718	40 µM
Exp00488	Right	cell2	cell2	1000000006	13.0657	2.20892	86.8169	35	0.150497	0.0254434	8.5	NA	73	NA	5.019	40 µM
Exp00488	Right	cell2	cell2	1000000006	14.4104	2.3066	83.809	36	0.171943	0.0275221	8.75	NA	73	NA	5.019	40 µM
Exp00488	Right	cell2	cell2	1000000006	17.697	2.44697	87.1485	37	0.203067	0.0280782	9	NA	73	NA	5.91449	40 µM
Exp00488	Right	cell2	cell2	1000000006	15.1879	2.27542	80.8164	38	0.187931	0.0281554	9.25	NA	73	NA	5.95216	40 µM
Exp00488	Right	cell2	cell2	1000000006	19.6692	2.6704	87.1281	39	0.22575	0.0306491	9.5	NA	73	NA	6.26982	40 µM
Exp00488	Right	cell2	cell2	1000000006	21.0447	2.72793	86.4393	40	0.243462	0.0315589	9.75	NA	73	NA	6.63163	40 µM
Exp00488	Right	cell2	cell2	1000000006	20.2139	2.85337	88.4159	41	0.228623	0.0322721	10	NA	73	NA	5.019	40 µM
Exp00488	Right	cell2	cell2	1000000006	19.2691	2.94909	87.3509	42	0.220594	0.0337614	10.25	NA	73	NA	5.5209	40 µM
Exp00488	Right	cell2	cell2	1000000006	20.2982	3.17273	89.8145	43	0.226001	0.0353254	10.5	NA	73	NA	5.5209	40 µM
Exp00488	Right	cell2	cell2	1000000006	22.885	3.4562	90.2573	44	0.253553	0.0382927	10.75	NA	73	NA	5.5209	40 µM
Exp00488	Right	cell2	cell2	1000000006	22.5858	3.39051	85.4799	45	0.264224	0.0396644	11	NA	73	NA	5.5209	40 µM
Exp00488	Right	cell2	cell2	1000000006	24.8841	3.80797	88.413	46	0.281453	0.0430702	11.25	NA	73	NA	5.5209	40 µM
Exp00488	Right	cell2	cell2	1000000006	22.5292	4	85.6843	47	0.262933	0.046683	11.5	NA	73	NA	5.5209	40 µM
Exp00488	Right	cell2	cell2	1000000006	23.6351	4.26066	86.4289	48	0.273463	0.0492967	11.75	NA	73	NA	5.01899	40 µM
Exp00488	Right	cell2	cell2	1000000006	24.9764	4.38225	83.8641	49	0.29782	0.0522542	12	NA	73	NA	5.52089	40 µM
Exp00488	Right	cell2	cell2	1000000006	27.8403	4.55717	82.5118	50	0.33741	0.0552305	12.25	NA	73	NA	5.52089	40 µM
Exp00488	Right	cell2	cell2	1000000006	27.4982	5.07117	82.0912	51	0.334971	0.0617748	12.5	NA	73	NA	5.52089	40 µM
Exp00488	Right	cell2	cell2	1000000006	30.4918	5.40255	84.0838	52	0.362636	0.064252	12.75	NA	73	NA	5.52089	40 µM
Exp00488	Right	cell2	cell2	1000000006	26.9673	5.96915	89.9837	53	0.299691	0.0663359	13	NA	73	NA	5.52089	40 µM
Exp00488	Right	cell2	cell2	1000000006	29.6935	6.34588	92.3817	54	0.321422	0.068692	13.25	NA	73	NA	5.52089	40 µM
Exp00488	Right	cell2	cell2	1000000006	33.8357	6.17148	91.8502	55	0.368379	0.0671907	13.5	NA	73	NA	5.52089	40 µM
Exp00488	Right	cell2	cell2	1000000006	33.2658	6.79928	91.5389	56	0.363406	0.0742775	13.75	NA	73	NA	5.52089	40 µM
Exp00488	Right	cell2	cell2	1000000006	38.6166	6.7613	93.7342	57	0.41198	0.0721327	14	NA	73	NA	5.52089	40 µM
Exp00488	Right	cell2	cell2	1000000006	39.1646	6.91501	92.7251	58	0.422373	0.0745754	14.25	NA	73	NA	5.52089	40 µM
Exp00488	Right	cell2	cell2	1000000006	44.3436	6.69259	89.8644	59	0.49345	0.0744743	14.5	NA	73	NA	5.52089	40 µM
Exp00488	Right	cell2	cell2	1000000006	42.2649	6.9027	89.7441	60	0.470949	0.0769154	14.75	NA	73	NA	5.52089	40 µM
Exp00488	Right	cell2	cell2	1000000006	45.9856	7.2018	92.0937	61	0.499335	0.0782008	15	NA	73	NA	5.52089	40 µM
Exp00488	Right	cell2	cell2	1000000006	42.2253	7.52564	95.5018	62	0.442141	0.078801	15.25	NA	73	NA	5.52089	40 µM
Exp00488	Right	cell2	cell2	1000000006	40.6667	7.85688	95.087	63	0.427679	0.0826283	15.5	NA	73	NA	5.52089	40 µM
Exp00488	Right	cell2	cell2	1000000006	44.8796	8.03832	94.3066	64	0.47589	0.085236	15.75	NA	73	NA	5.52089	40 µM
Exp00488	Right	cell2	cell2	1000000006	39.7409	8.10219	94.3339	65	0.421279	0.0858884	16	NA	73	NA	5.52089	40 µM
Exp00488	Right	cell2	cell2	1000000006	38.1296	8.15693	95.2792	66	0.400188	0.0856108	16.25	NA	73	NA	5.52089	40 µM
Exp00488	Right	cell2	cell2	1000000006	44.0579	8.29295	94.5624	67	0.465914	0.0876982	16.5	NA	73	NA	5.52089	40 µM
Exp00488	Right	cell2	cell2	1000000006	39.2821	8.19168	95.2477	68	0.41242	0.086004	16.75	NA	73	NA	5.52089	40 µM
Exp00488	Right	cell2	cell2	1000000006	36.736	8.79024	94.4503	69	0.388945	0.0930674	17	NA	73	NA	5.52089	40 µM
Exp00488	Right	cell2	cell2	1000000006	37.1971	8.64557	92.0976	70	0.403888	0.093874	17.25	NA	73	NA	5.52089	40 µM
Exp00488	Right	cell2	cell2	1000000006	32.0741	4.99259	138.363	71	0.231811	0.0360833	17.5	NA	73	NA	3.42804	40 µM
Exp00488	Right	cell2	cell2	1000000006	33.5231	5.22308	144.6	72	0.231833	0.0361209	17.75	NA	73	NA	3.42804	40 µM
Exp00488	Right	cell2	cell2a	1000000006	35.9925	6.07463	83.6119	73	0.430471	0.0726527	18	152	NA	NA	3.42804	40 µM
Exp00488	Right	cell2	cell2a	1000000006	41.4706	6.92647	82.0221	74	0.505603	0.0844464	18.25	152	NA	NA	3.42804	40 µM
Exp00488	Right	cell2	cell2a	1000000006	45.733	7.34091	83.892	75	0.545141	0.0875043	18.5	152	NA	NA	3.77084	40 µM
Exp00488	Right	cell2	cell2a	1000000006	43.6099	8.36264	84.8626	76	0.513888	0.0985433	18.75	152	NA	NA	3.77085	40 µM
Exp00488	Right	cell2	cell2a	1000000006	45.8208	8.68786	87.3584	77	0.524515	0.0994508	19	152	NA	NA	3.77085	40 µM
Exp00488	Right	cell2	cell2a	1000000006	47.6497	8.79661	86.2147	78	0.552686	0.102031	19.25	152	NA	NA	3.77085	40 µM
Exp00488	Right	cell2	cell2a	1000000006	44.0113	8.75141	82.8136	79	0.53145	0.105676	19.5	152	NA	NA	3.77085	40 µM
Exp00488	Right	cell2	cell2a	1000000006	45.5556	9.16959	87.4503	80	0.520931	0.104855	19.75	152	NA	NA	3.77085	40 µM
Exp00488	Right	cell2	cell2a	1000000006	45.743	8.71508	79.0838	81	0.578412	0.110201	20	152	NA	NA	3.77085	40 µM
Exp00488	Right	cell2	cell2a	1000000006	45.1389	10.2833	88.2556	82	0.511456	0.116517	20.25	152	NA	NA	3.77085	40 µM
Exp00488	Right	cell2	cell2a	1000000006	46.063	10.0378	86.7731	83	0.530844	0.115679	20.5	152	NA	NA	4.14793	40 µM
Exp00488	Right	cell2	cell2a	1000000006	45.4545	9.65289	84.4504	84	0.538239	0.114302	20.75	152	NA	NA	4.14793	40 µM
Exp00488	Right	cell2	cell2a	1000000006	48.5333	10.6667	89.6556	85	0.54133	0.118974	21	152	NA	NA	3.77085	40 µM
Exp00488	Right	cell2	cell2a	1000000006	53.072	11.0678	88.6907	86	0.598394	0.124791	21.25	152	NA	NA	4.14793	40 µM
Exp00488	Right	cell2	cell2a	1000000006	53.2838	11.1572	91.2576	87	0.583883	0.122261	21.5	152	NA	NA	4.14793	40 µM
Exp00488	Right	cell2	cell2a	1000000006	51.5584	11.3247	91.697	88	0.562269	0.123501	21.75	152	NA	NA	4.14793	40 µM
Exp00488	Right	cell2	cell2a	1000000006	52.0127	10.8771	87.3136	89	0.5957	0.124575	22	152	NA	NA	4.14793	40 µM
Exp00488	Right	cell2	cell2a	1000000006	53.9407	12.3093	96.5	90	0.558971	0.127558	22.25	152	NA	NA	4.14793	40 µM
Exp00488	Right	cell2	cell2a	1000000006	52.0294	11.3319	85.6387	91	0.607545	0.132322	22.5	152	NA	NA	4.14793	40 µM
Exp00488	Right	cell2	cell2a	1000000006	50.7479	11.0165	82.9256	92	0.611969	0.132848	22.75	152	NA	NA	4.14793	40 µM
Exp00488	Right	cell2	cell2a	1000000006	54.7458	11.5542	87.1792	93	0.627969	0.132534	23	152	NA	NA	4.14793	40 µM
Exp00488	Right	cell2	cell2a	1000000006	54.713	10.0565	80.1	94	0.683059	0.125549	23.25	152	NA	NA	4.14793	40 µM
Exp00488	Right	cell2	cell2a	1000000006	55.6891	10.8571	81.7773	95	0.680985	0.132764	23.5	152	NA	NA	4.14793	40 µM
Exp00488	Right	cell2	cell2a	1000000006	57.6216	11.7387	84.1036	96	0.685126	0.139574	23.75	152	NA	NA	4.14793	40 µM
Exp00488	Right	cell2	cell2a	1000000006	50.2105	11.2807	84.2632	97	0.595877	0.133875	24	152	NA	NA	3.77085	40 µM
Exp00488	Right	cell2	cell2a	1000000006	45.2198	11.4353	83.3448	98	0.542563	0.137205	24.25	152	NA	NA	4.14793	40 µM
Exp00488	Right	cell2	cell2a	1000000006	50.5867	11.0578	80.6489	99	0.627246	0.13711	24.5	152	NA	NA	4.14793	40 µM
Exp00488	Right	cell2	cell2a	1000000006	47.7657	11.5439	79.2636	100	0.602618	0.145639	24.75	152	NA	NA	4.14793	40 µM
Exp00488	Right	cell2	cell2a	1000000006	50.8285	12.318	81.0669	101	0.626994	0.151949	25	152	NA	NA	4.14793	40 µM
Exp00488	Right	cell2	cell2a	1000000006	51.207	12.7006	80.9904	102	0.63226	0.156816	25.25	152	NA	NA	4.56272	40 µM
Exp00488	Right	cell2	cell2a	1000000006	50.7157	13.3706	81.4888	103	0.622364	0.164079	25.5	152	NA	NA	4.56272	40 µM
Exp00488	Right	cell2	cell2a	1000000006	50.75	14.776	84.9416	104	0.597469	0.173955	25.75	152	NA	NA	4.56272	40 µM
Exp00488	Right	cell2	cell2a	1000000006	58.5974	16.0162	91.5812	105	0.639841	0.174885	26	152	NA	NA	4.56272	40 µM
Exp00488	Right	cell2	cell2a	1000000006	59.1205	17.5759	95.2813	106	0.620484	0.184463	26.25	152	NA	NA	4.14793	40 µM
Exp00488	Right	cell2	cell2a	1000000006	57.871	18.1	93.2871	107	0.620354	0.194025	26.5	152	NA	NA	4.56272	40 µM
Exp00488	Right	cell2	cell2a	1000000006	55.2283	18.881	88.4887	108	0.624128	0.213372	26.75	152	NA	NA	4.56272	40 µM
Exp00488	Right	cell2	cell2a	1000000006	61.492	19.393	89.3802	109	0.687982	0.216972	27	152	NA	NA	4.56272	40 µM
Exp00488	Right	cell2	cell2a	1000000006	55.942	20.8839	96.8527	110	0.577599	0.215625	27.25	152	NA	NA	4.14793	40 µM
Exp00488	Right	cell2	cell2a	1000000006	62.2783	20.9087	92.4957	111	0.67331	0.226051	27.5	152	NA	NA	4.14793	40 µM
Exp00488	Right	cell2	cell2a	1000000006	67.3278	20.805	92.5062	112	0.727819	0.224904	27.75	152	NA	NA	4.14793	40 µM
Exp00488	Right	cell2	cell2a	1000000006	59.2	21.5581	87.6968	113	0.675053	0.245825	28	152	NA	NA	4.56272	40 µM
Exp00488	Right	cell2	cell2a	1000000006	60.7293	23.2707	91.1528	114	0.666236	0.255293	28.25	152	NA	NA	4.14793	40 µM
Exp00488	Right	cell2	cell2a	1000000006	64.3642	25.7125	94.4824	115	0.68123	0.272141	28.5	152	NA	NA	4.56272	40 µM
Exp00488	Right	cell2	cell2a	1000000006	65.8261	25.713	89.0739	116	0.739005	0.28867	28.75	152	NA	NA	4.14793	40 µM
Exp00488	Right	cell2	cell2a	1000000006	71.7853	25.4487	87.984	117	0.81589	0.289242	29	152	NA	NA	4.56272	40 µM
Exp00488	Right	cell2	cell2a	1000000006	70.2323	27.9161	89.4032	118	0.785568	0.312249	29.25	152	NA	NA	4.56272	40 µM
Exp00488	Right	cell2	cell2a	1000000006	66.3111	28.2349	88.4127	119	0.750018	0.319353	29.5	152	NA	NA	4.56272	40 µM
Exp00488	Right	cell2	cell2a	1000000006	62.3167	28.4667	86.6833	120	0.718901	0.328399	29.75	152	NA	NA	4.56272	40 µM
Exp00488	Right	cell2	cell2a	1000000006	68.1104	28.6851	88.211	121	0.77213	0.325187	30	152	NA	NA	4.56272	40 µM
Exp00488	Right	cell2	cell2a	1000000006	61.5541	30.3981	84.7643	122	0.72618	0.358619	30.25	152	NA	NA	4.56272	40 µM
Exp00488	Right	cell2	cell2a	1000000006	66.086	31.2325	86.5159	123	0.76386	0.361003	30.5	152	NA	NA	4.56272	40 µM
Exp00488	Right	cell2	cell2a	1000000006	66.5969	32.4344	87.3625	124	0.762305	0.371262	30.75	152	NA	NA	4.56272	40 µM
Exp00488	Right	cell2	cell2a	1000000006	68.7175	33.461	84.9708	125	0.808719	0.393794	31	152	NA	NA	4.56272	40 µM
Exp00488	Right	cell2	cell2a	1000000006	63.6013	31.926	80.1608	126	0.793421	0.398274	31.25	152	NA	NA	4.56272	40 µM
Exp00488	Right	cell2	cell2a	1000000006	60.2801	35.1922	81.7003	127	0.73782	0.430748	31.5	152	NA	NA	4.56272	40 µM
Exp00488	Right	cell2	cell2a	1000000006	61.6887	35.6006	82.1572	128	0.750862	0.433323	31.75	152	NA	NA	4.56272	40 µM
Exp00488	Right	cell2	cell2a	1000000006	60.9371	35.6981	81.7736	129	0.745193	0.436548	32	152	NA	NA	4.56272	40 µM
Exp00488	Right	cell2	cell2a	1000000006	64.6811	34.2182	83.0168	130	0.779133	0.412184	32.25	152	NA	NA	5.019	40 µM
Exp00488	Right	cell2	cell2a	1000000006	60.1019	37.4526	83.3318	131	0.721236	0.449439	32.5	152	NA	NA	5.019	40 µM
Exp00488	Right	cell2	cell2a	1000000006	55.492	35.881	79.3987	132	0.698903	0.451909	32.75	152	NA	NA	4.56272	40 µM
Exp00488	Right	cell2	cell2a	1000000006	58.5032	36.5801	85.0353	133	0.687987	0.430175	33	152	NA	NA	4.56272	40 µM
Exp00488	Right	cell2	cell2a	1000000006	54.7087	36.2945	82.0615	134	0.666679	0.442284	33.25	152	NA	NA	4.56272	40 µM
Exp00488	Right	cell2	cell2a	1000000006	51.7832	36.2201	80.1489	135	0.646087	0.45191	33.5	152	NA	NA	4.56272	40 µM
Exp00488	Right	cell2	cell2a	1000000006	56.3279	37.5574	81.577	136	0.690488	0.460392	33.75	152	NA	NA	4.56272	40 µM
Exp00488	Right	cell2	cell2a	1000000006	53.4855	36.1158	79.881	137	0.669565	0.45212	34	152	NA	NA	4.56272	40 µM
Exp00488	Right	cell2	cell2a	1000000006	52.6955	35.6571	77.1763	138	0.682794	0.462021	34.25	152	NA	NA	4.56272	40 µM
Exp00488	Right	cell2	cell2a	1000000006	54.3438	36.637	78.4495	139	0.692723	0.467014	34.5	152	NA	NA	5.019	40 µM
Exp00488	Right	cell2	cell2a	1000000006	55.0948	34.1043	75.6019	140	0.728749	0.451104	34.75	152	NA	NA	5.019	40 µM
Exp00488	Right	cell2	cell2a	1000000006	47.1411	35.1388	74.4713	141	0.63301	0.471844	35	152	NA	NA	5.019	40 µM
Exp00488	Right	cell2	cell2a	1000000006	49.9576	35.5553	75.6494	142	0.660383	0.470001	35.25	152	NA	NA	5.019	40 µM
Exp00488	Right	cell2	cell2a	1000000006	50.5875	33.6355	73.0959	143	0.69207	0.460156	35.5	152	NA	NA	5.019	40 µM
Exp00488	Right	cell2	cell2a	1000000006	50.0467	33.1081	72.0197	144	0.694903	0.459709	35.75	152	NA	NA	5.019	40 µM
Exp00488	Right	cell2	cell2a	1000000006	48.7549	32.7646	70.6068	145	0.690513	0.464043	36	152	NA	NA	5.019	40 µM
Exp00488	Right	cell2	cell2a	1000000006	50	33.7757	72.463	146	0.690007	0.46611	36.25	152	NA	NA	5.019	40 µM
Exp00488	Right	cell2	cell2a	1000000006	50.776	32.4416	72.4221	147	0.701112	0.447952	36.5	152	NA	NA	4.56272	40 µM
Exp00488	Right	cell2	cell2a	1000000006	47.7258	31.9622	71.0024	148	0.672172	0.450157	36.75	152	NA	NA	5.019	40 µM
Exp00488	Right	cell2	cell2a	1000000006	48.8014	31.6292	74.4545	149	0.655453	0.424812	37	152	NA	NA	5.019	40 µM
Exp00488	Right	cell2	cell2a	1000000006	45.5851	32.7146	73.6954	150	0.618561	0.443916	37.25	152	NA	NA	5.019	40 µM
Exp00488	Right	cell2	cell2a	1000000006	40.771	16.3969	80.2061	151	0.508328	0.204435	37.5	152	NA	NA	3.42804	40 µM
Exp00488	Right	cell2	cell2b	1000000006	31.75	5.24242	46.4773	73	0.683129	0.112795	18	137	NA	NA	3.42804	40 µM
Exp00488	Right	cell2	cell2b	1000000006	30.0769	7.96154	88.6231	74	0.33938	0.0898359	18.25	137	NA	NA	3.42804	40 µM
Exp00488	Right	cell2	cell2b	1000000006	36.2647	9.1	88.9471	75	0.407711	0.102308	18.5	137	NA	NA	3.77084	40 µM
Exp00488	Right	cell2	cell2b	1000000006	38.8093	9.09746	84.9873	76	0.456648	0.107045	18.75	137	NA	NA	4.14793	40 µM
Exp00488	Right	cell2	cell2b	1000000006	39.0056	9.42697	82.2809	77	0.474054	0.114571	19	137	NA	NA	3.77085	40 µM
Exp00488	Right	cell2	cell2b	1000000006	36.8057	9.70857	82.8343	78	0.444329	0.117205	19.25	137	NA	NA	3.77085	40 µM
Exp00488	Right	cell2	cell2b	1000000006	39.0171	8.99429	75.8971	79	0.514079	0.118506	19.5	137	NA	NA	3.77085	40 µM
Exp00488	Right	cell2	cell2b	1000000006	35.655	8.95906	73.076	80	0.487917	0.122599	19.75	137	NA	NA	3.77085	40 µM
Exp00488	Right	cell2	cell2b	1000000006	35.4044	8.81421	73.6831	81	0.480496	0.119623	20	137	NA	NA	3.77085	40 µM
Exp00488	Right	cell2	cell2b	1000000006	37.8547	9.86592	81.581	82	0.464014	0.120934	20.25	137	NA	NA	3.77085	40 µM
Exp00488	Right	cell2	cell2b	1000000006	37.0909	9.41991	75.3939	83	0.491962	0.124943	20.5	137	NA	NA	4.14793	40 µM
Exp00488	Right	cell2	cell2b	1000000006	34.9076	9.52941	75.4622	84	0.462584	0.126281	20.75	137	NA	NA	4.14793	40 µM
Exp00488	Right	cell2	cell2b	1000000006	35.5107	10.5794	79.3219	85	0.447678	0.133373	21	137	NA	NA	4.14793	40 µM
Exp00488	Right	cell2	cell2b	1000000006	34.0966	10.8529	79.7563	86	0.42751	0.136076	21.25	137	NA	NA	4.14793	40 µM
Exp00488	Right	cell2	cell2b	1000000006	34.2802	11.3793	80.8362	87	0.42407	0.14077	21.5	137	NA	NA	4.14793	40 µM
Exp00488	Right	cell2	cell2b	1000000006	38.0661	11.7727	89.5331	88	0.425162	0.13149	21.75	137	NA	NA	4.14793	40 µM
Exp00488	Right	cell2	cell2b	1000000006	38.6858	12.031	88.8628	89	0.435343	0.135388	22	137	NA	NA	4.14793	40 µM
Exp00488	Right	cell2	cell2b	1000000006	40.0779	11.8528	88.645	90	0.452117	0.133711	22.25	137	NA	NA	4.14793	40 µM
Exp00488	Right	cell2	cell2b	1000000006	44.3677	12.2108	89.2601	91	0.497061	0.1368	22.5	137	NA	NA	4.14793	40 µM
Exp00488	Right	cell2	cell2b	1000000006	41.5	13.2415	92.0678	92	0.450755	0.143823	22.75	137	NA	NA	4.14793	40 µM
Exp00488	Right	cell2	cell2b	1000000006	41.5672	13.5546	88.542	93	0.469463	0.153087	23	137	NA	NA	4.14793	40 µM
Exp00488	Right	cell2	cell2b	1000000006	42.4664	13.2773	88.4706	94	0.480006	0.150076	23.25	137	NA	NA	4.14793	40 µM
Exp00488	Right	cell2	cell2b	1000000006	36.9035	13.7018	91.0921	95	0.405123	0.150417	23.5	137	NA	NA	4.14793	40 µM
Exp00488	Right	cell2	cell2b	1000000006	40.974	15.5022	96.7013	96	0.423717	0.16031	23.75	137	NA	NA	4.14793	40 µM
Exp00488	Right	cell2	cell2b	1000000006	44.2111	16	95.4	97	0.463429	0.167715	24	137	NA	NA	3.77085	40 µM
Exp00488	Right	cell2	cell2b	1000000006	41.817	15.4681	91.9489	98	0.454785	0.168225	24.25	137	NA	NA	4.14793	40 µM
Exp00488	Right	cell2	cell2b	1000000006	42.2555	13.8106	83.467	99	0.506254	0.165462	24.5	137	NA	NA	4.14793	40 µM
Exp00488	Right	cell2	cell2b	1000000006	44.9476	15.8777	90.2096	100	0.498257	0.176009	24.75	137	NA	NA	4.14793	40 µM
Exp00488	Right	cell2	cell2b	1000000006	44.5956	15.5956	88.5511	101	0.503614	0.17612	25	137	NA	NA	4.14793	40 µM
Exp00488	Right	cell2	cell2b	1000000006	47.7246	16.1869	83.9771	102	0.568305	0.192754	25.25	137	NA	NA	4.56272	40 µM
Exp00488	Right	cell2	cell2b	1000000006	50.6634	17.7055	89.4531	103	0.566368	0.197931	25.5	137	NA	NA	4.56272	40 µM
Exp00488	Right	cell2	cell2b	1000000006	48.9605	19.5164	89.4408	104	0.547407	0.218205	25.75	137	NA	NA	4.56272	40 µM
Exp00488	Right	cell2	cell2b	1000000006	51.1226	21.7065	93.8677	105	0.544624	0.231246	26	137	NA	NA	4.56272	40 µM
Exp00488	Right	cell2	cell2b	1000000006	53.9479	21.7687	98.43	106	0.548084	0.221159	26.25	137	NA	NA	4.56272	40 µM
Exp00488	Right	cell2	cell2b	1000000006	51.9607	23.2557	92.4098	107	0.562286	0.251658	26.5	137	NA	NA	4.56272	40 µM
Exp00488	Right	cell2	cell2b	1000000006	51.4921	23.4952	91.2381	108	0.564371	0.257515	26.75	137	NA	NA	4.56272	40 µM
Exp00488	Right	cell2	cell2b	1000000006	52.9691	24.7601	97.2352	109	0.544752	0.254641	27	137	NA	NA	5.019	40 µM
Exp00488	Right	cell2	cell2b	1000000006	49.9035	27.0772	92.8617	110	0.537396	0.291586	27.25	137	NA	NA	4.56272	40 µM
Exp00488	Right	cell2	cell2b	1000000006	52.3802	31.1074	102.488	111	0.511086	0.303522	27.5	137	NA	NA	4.14793	40 µM
Exp00488	Right	cell2	cell2b	1000000006	48.1233	28.9075	95.1894	112	0.505553	0.303684	27.75	137	NA	NA	4.14793	40 µM
Exp00488	Right	cell2	cell2b	1000000006	48.3592	33.6699	101.366	113	0.477075	0.332162	28	137	NA	NA	4.56272	40 µM
Exp00488	Right	cell2	cell2b	1000000006	50.1087	31.8213	96.1184	114	0.521323	0.331064	28.25	137	NA	NA	5.019	40 µM
Exp00488	Right	cell2	cell2b	1000000006	50.1064	30.9196	93.7612	115	0.534404	0.32977	28.5	137	NA	NA	5.019	40 µM
Exp00488	Right	cell2	cell2b	1000000006	48.7724	32.3237	90.9423	116	0.5363	0.355431	28.75	137	NA	NA	4.56272	40 µM
Exp00488	Right	cell2	cell2b	1000000006	49.2792	30.2005	87.7995	117	0.56127	0.343971	29	137	NA	NA	5.019	40 µM
Exp00488	Right	cell2	cell2b	1000000006	50.3258	30.7387	86.9387	118	0.578865	0.353568	29.25	137	NA	NA	4.56272	40 µM
Exp00488	Right	cell2	cell2b	1000000006	47.9826	32.5285	85.33	119	0.562318	0.381208	29.5	137	NA	NA	5.019	40 µM
Exp00488	Right	cell2	cell2b	1000000006	48.5261	28.3223	77.5332	120	0.625875	0.365293	29.75	137	NA	NA	5.019	40 µM
Exp00488	Right	cell2	cell2b	1000000006	46.8152	26.9313	74.2109	121	0.63084	0.362902	30	137	NA	NA	5.019	40 µM
Exp00488	Right	cell2	cell2b	1000000006	44.7788	29.7668	73.8317	122	0.606498	0.403171	30.25	137	NA	NA	5.019	40 µM
Exp00488	Right	cell2	cell2b	1000000006	43.7157	31.2843	72.0511	123	0.606732	0.434196	30.5	137	NA	NA	4.56272	40 µM
Exp00488	Right	cell2	cell2b	1000000006	45.4964	28.4561	72.9952	124	0.623279	0.389835	30.75	137	NA	NA	5.019	40 µM
Exp00488	Right	cell2	cell2b	1000000006	44.7581	28.9903	70.0581	125	0.638871	0.413804	31	137	NA	NA	4.56272	40 µM
Exp00488	Right	cell2	cell2b	1000000006	42.3794	29.3762	72.8939	126	0.581385	0.402999	31.25	137	NA	NA	4.56272	40 µM
Exp00488	Right	cell2	cell2b	1000000006	42.2643	30.3641	72.7332	127	0.581087	0.417472	31.5	137	NA	NA	5.019	40 µM
Exp00488	Right	cell2	cell2b	1000000006	43.7284	29.1333	72.8889	128	0.599932	0.399695	31.75	137	NA	NA	5.019	40 µM
Exp00488	Right	cell2	cell2b	1000000006	40.8878	31.0288	78.3269	129	0.522015	0.396145	32	137	NA	NA	4.56272	40 µM
Exp00488	Right	cell2	cell2b	1000000006	41.5526	29.0049	76.7359	130	0.541501	0.377983	32.25	137	NA	NA	5.019	40 µM
Exp00488	Right	cell2	cell2b	1000000006	39.7452	29.9476	79.0095	131	0.503043	0.379038	32.5	137	NA	NA	5.019	40 µM
Exp00488	Right	cell2	cell2b	1000000006	39.061	28.6683	78.6707	132	0.496513	0.364409	32.75	137	NA	NA	5.019	40 µM
Exp00488	Right	cell2	cell2b	1000000006	41.2939	28.5048	79.3962	133	0.520099	0.35902	33	137	NA	NA	4.56272	40 µM
Exp00488	Right	cell2	cell2b	1000000006	36.852	29.6062	81.0668	134	0.454588	0.365207	33.25	137	NA	NA	5.019	40 µM
Exp00488	Right	cell2	cell2b	1000000006	36.0663	29.0467	79.0418	135	0.456294	0.367485	33.5	137	NA	NA	5.019	40 µM
Exp00488	Right	cell2	cell2b	1000000006	39.5306	14.5	99.1327	136	0.398764	0.146269	33.75	137	NA	NA	3.1164	40 µM
Exp00488	Right	cell3	cell3	1000004923	3.79699	2.25564	67.9038	1	0.0559172	0.0332182	0	NA	25	NA	5.94454	40 µM
Exp00488	Right	cell3	cell3	1000004923	3.71342	2.23529	69.1418	2	0.0537073	0.0323291	0.25	NA	25	NA	5.91792	40 µM
Exp00488	Right	cell3	cell3	1000004923	3.95133	2.32301	72.2611	3	0.0546813	0.0321474	0.5	NA	25	NA	5.91792	40 µM
Exp00488	Right	cell3	cell3	1000004923	3.89345	2.23492	69.9551	4	0.0556564	0.0319479	0.75	NA	25	NA	6.22365	40 µM
Exp00488	Right	cell3	cell3	1000004923	3.88839	2.23228	70.184	5	0.0554028	0.0318061	1	NA	25	NA	5.91792	40 µM
Exp00488	Right	cell3	cell3	1000004923	3.82353	2.273	69.6833	6	0.0548701	0.032619	1.25	NA	25	NA	5.91792	40 µM
Exp00488	Right	cell3	cell3	1000004923	3.78215	2.26778	62.9334	7	0.0600977	0.0360346	1.5	NA	25	NA	5.91792	40 µM
Exp00488	Right	cell3	cell3	1000004923	3.91579	2.27669	66.1429	8	0.059202	0.0344208	1.75	NA	25	NA	5.91792	40 µM
Exp00488	Right	cell3	cell3	1000004923	3.84139	2.27795	62.6511	9	0.061314	0.0363593	2	NA	25	NA	5.91792	40 µM
Exp00488	Right	cell3	cell3	1000004923	3.8003	2.26677	63.9002	10	0.0594724	0.0354736	2.25	NA	25	NA	5.91792	40 µM
Exp00488	Right	cell3	cell3	1000004923	3.77143	2.22556	65.7128	11	0.0573926	0.033868	2.5	NA	25	NA	5.91792	40 µM
Exp00488	Right	cell3	cell3	1000004923	3.81476	2.20783	64.9759	12	0.0587104	0.0339792	2.75	NA	25	NA	5.91792	40 µM
Exp00488	Right	cell3	cell3	1000004923	3.83458	2.27273	66.7019	13	0.0574883	0.0340729	3	NA	25	NA	5.91792	40 µM
Exp00488	Right	cell3	cell3	1000004923	3.80368	2.21779	65.2377	14	0.0583049	0.0339955	3.25	NA	25	NA	5.91792	40 µM
Exp00488	Right	cell3	cell3	1000004923	3.7961	2.14843	63.8501	15	0.0594533	0.033648	3.5	NA	25	NA	5.91792	40 µM
Exp00488	Right	cell3	cell3	1000004923	3.86233	2.12708	64.6097	16	0.0597794	0.032922	3.75	NA	25	NA	5.91792	40 µM
Exp00488	Right	cell3	cell3	1000004923	4.05856	2.15015	67.0195	17	0.0605579	0.0320825	4	NA	25	NA	5.91792	40 µM
Exp00488	Right	cell3	cell3	1000004923	4.09474	2.16391	66.9188	18	0.0611897	0.0323364	4.25	NA	25	NA	5.91792	40 µM
Exp00488	Right	cell3	cell3	1000004923	4.27164	2.13284	66.0299	19	0.0646925	0.0323011	4.5	NA	25	NA	5.91792	40 µM
Exp00488	Right	cell3	cell3	1000004923	4.67119	2.17496	68.5385	20	0.0681542	0.0317334	4.75	NA	25	NA	5.91792	40 µM
Exp00488	Right	cell3	cell3	1000004923	5	2.10542	66.9051	21	0.0747327	0.0314688	5	NA	25	NA	5.91792	40 µM
Exp00488	Right	cell3	cell3	1000004923	5.54423	2.07496	66.4168	22	0.0834763	0.0312415	5.25	NA	25	NA	5.91792	40 µM
Exp00488	Right	cell3	cell3	1000004923	5.93665	2.07843	67.9487	23	0.0873696	0.0305882	5.5	NA	25	NA	5.91792	40 µM
Exp00488	Right	cell3	cell3	1000004923	6.45517	1.84138	97.5793	24	0.0661531	0.0188706	5.75	NA	25	NA	4.44622	40 µM
Exp00488	Right	cell3	cell3a	1000004923	6.82407	1.86111	79.5	25	0.0858374	0.0234102	6	105	NA	NA	3.16612	40 µM
Exp00488	Right	cell3	cell3a	1000004923	7.62	1.97333	74.3733	26	0.102456	0.0265328	6.25	105	NA	NA	3.60244	40 µM
Exp00488	Right	cell3	cell3a	1000004923	8	2.05691	68.9594	27	0.11601	0.0298278	6.5	105	NA	NA	3.3306	40 µM
Exp00488	Right	cell3	cell3a	1000004923	10.1323	2.01058	69.5608	28	0.145661	0.0289039	6.75	105	NA	NA	3.84915	40 µM
Exp00488	Right	cell3	cell3a	1000004923	10.1075	2.0914	68.2204	29	0.148159	0.0306565	7	105	NA	NA	3.86378	40 µM
Exp00488	Right	cell3	cell3a	1000004923	11.0517	2.06897	68.6207	30	0.161055	0.0301508	7.25	105	NA	NA	4.15334	40 µM
Exp00488	Right	cell3	cell3a	1000004923	11.4183	1.98558	61.8269	31	0.184682	0.0321151	7.5	105	NA	NA	4.04202	40 µM
Exp00488	Right	cell3	cell3a	1000004923	12.395	1.97153	63.0285	32	0.196657	0.03128	7.75	105	NA	NA	4.44622	40 µM
Exp00488	Right	cell3	cell3a	1000004923	14.595	1.995	63.615	33	0.229427	0.0313605	8	105	NA	NA	4.01125	40 µM
Exp00488	Right	cell3	cell3a	1000004923	15.5347	1.97569	61.684	34	0.251843	0.0320292	8.25	105	NA	NA	4.44622	40 µM
Exp00488	Right	cell3	cell3a	1000004923	17.0437	1.9563	63.7738	35	0.267252	0.0306756	8.5	105	NA	NA	4.89084	40 µM
Exp00488	Right	cell3	cell3a	1000004923	16.7862	2	62.2034	36	0.26986	0.0321526	8.75	105	NA	NA	4.44622	40 µM
Exp00488	Right	cell3	cell3a	1000004923	17.9848	1.94949	63.3965	37	0.283688	0.0307508	9	105	NA	NA	4.89084	40 µM
Exp00488	Right	cell3	cell3a	1000004923	18.3553	1.89594	64.2563	38	0.285658	0.0295059	9.25	105	NA	NA	4.89084	40 µM
Exp00488	Right	cell3	cell3a	1000004923	18.3673	1.93367	64.0536	39	0.286749	0.0301883	9.5	105	NA	NA	4.89084	40 µM
Exp00488	Right	cell3	cell3a	1000004923	20.2323	1.89764	64.3524	40	0.314399	0.0294883	9.75	105	NA	NA	5.37992	40 µM
Exp00488	Right	cell3	cell3a	1000004923	22.4144	1.92996	67.3249	41	0.332929	0.0286664	10	105	NA	NA	5.37992	40 µM
Exp00488	Right	cell3	cell3a	1000004923	23.1633	2.01531	72.1148	42	0.3212	0.0279459	10.25	105	NA	NA	4.89084	40 µM
Exp00488	Right	cell3	cell3a	1000004923	22.5468	2.07848	73.2203	43	0.307931	0.0283867	10.5	105	NA	NA	4.89084	40 µM
Exp00488	Right	cell3	cell3a	1000004923	23.2179	2.06667	71.6205	44	0.32418	0.0288558	10.75	105	NA	NA	4.89084	40 µM
Exp00488	Right	cell3	cell3a	1000004923	22.3282	2.17557	69.4351	45	0.321569	0.0313324	11	105	NA	NA	4.89084	40 µM
Exp00488	Right	cell3	cell3a	1000004923	25.4194	2.24041	70.0358	46	0.362949	0.0319895	11.25	105	NA	NA	4.89084	40 µM
Exp00488	Right	cell3	cell3a	1000004923	25.7179	2.34615	67.6538	47	0.38014	0.0346788	11.5	105	NA	NA	4.89084	40 µM
Exp00488	Right	cell3	cell3a	1000004923	27.9887	2.34962	64.594	48	0.433302	0.0363752	11.75	105	NA	NA	4.37171	40 µM
Exp00488	Right	cell3	cell3a	1000004923	29.5	2.52158	62.8849	49	0.469111	0.0400983	12	105	NA	NA	4.37171	40 µM
Exp00488	Right	cell3	cell3a	1000004923	34.5265	2.47911	62.4429	50	0.552929	0.039702	12.25	105	NA	NA	4.80888	40 µM
Exp00488	Right	cell3	cell3a	1000004923	29.1093	2.75467	64.2027	51	0.453397	0.0429058	12.5	105	NA	NA	4.80888	40 µM
Exp00488	Right	cell3	cell3a	1000004923	28.437	2.86595	66.5952	52	0.427013	0.0430354	12.75	105	NA	NA	4.80888	40 µM
Exp00488	Right	cell3	cell3a	1000004923	29.429	3.14477	70.2681	53	0.41881	0.0447539	13	105	NA	NA	4.80888	40 µM
Exp00488	Right	cell3	cell3a	1000004923	29.6855	3.56183	72.957	54	0.40689	0.0488209	13.25	105	NA	NA	4.80888	40 µM
Exp00488	Right	cell3	cell3a	1000004923	28.9783	3.75881	66.6775	55	0.434604	0.056373	13.5	105	NA	NA	4.80888	40 µM
Exp00488	Right	cell3	cell3a	1000004923	25.9733	3.864	64.1947	56	0.404602	0.0601919	13.75	105	NA	NA	4.80888	40 µM
Exp00488	Right	cell3	cell3a	1000004923	30.7912	3.99176	65.7335	57	0.468425	0.0607264	14	105	NA	NA	4.80888	40 µM
Exp00488	Right	cell3	cell3a	1000004923	32.27	4.41322	69.5675	58	0.463866	0.063438	14.25	105	NA	NA	4.80888	40 µM
Exp00488	Right	cell3	cell3a	1000004923	35.4817	4.58028	70.1549	59	0.505762	0.0652881	14.5	105	NA	NA	4.80888	40 µM
Exp00488	Right	cell3	cell3a	1000004923	41.8602	5.00538	74.379	60	0.562796	0.0672956	14.75	105	NA	NA	4.80888	40 µM
Exp00488	Right	cell3	cell3a	1000004923	40.8982	5.60489	73.4807	61	0.556584	0.076277	15	105	NA	NA	5.28977	40 µM
Exp00488	Right	cell3	cell3a	1000004923	30.3676	5.68015	68.2132	62	0.445187	0.0832705	15.25	105	NA	NA	4.37171	40 µM
Exp00488	Right	cell3	cell3a	1000004923	30.6291	6.30182	71.0255	63	0.431241	0.0887262	15.5	105	NA	NA	4.37171	40 µM
Exp00488	Right	cell3	cell3a	1000004923	25.2917	6.06439	68.447	64	0.369508	0.0885998	15.75	105	NA	NA	4.37171	40 µM
Exp00488	Right	cell3	cell3a	1000004923	31.0662	7.15074	69.7353	65	0.445487	0.102541	16	105	NA	NA	4.37171	40 µM
Exp00488	Right	cell3	cell3a	1000004923	29.0296	7.79259	71.6407	66	0.405211	0.108773	16.25	105	NA	NA	4.37171	40 µM
Exp00488	Right	cell3	cell3a	1000004923	30.3226	7.8629	74.5672	67	0.406648	0.105447	16.5	105	NA	NA	4.80888	40 µM
Exp00488	Right	cell3	cell3a	1000004923	32.5442	8.67024	74.7453	68	0.435401	0.115997	16.75	105	NA	NA	4.80888	40 µM
Exp00488	Right	cell3	cell3a	1000004923	31.7433	9.48663	74.7861	69	0.424455	0.12685	17	105	NA	NA	4.80888	40 µM
Exp00488	Right	cell3	cell3a	1000004923	34.2493	9.7832	75.5095	70	0.453576	0.129563	17.25	105	NA	NA	4.80888	40 µM
Exp00488	Right	cell3	cell3a	1000004923	39.6194	12.0111	82.5833	71	0.479751	0.145442	17.5	105	NA	NA	4.80888	40 µM
Exp00488	Right	cell3	cell3a	1000004923	41.7124	12.7124	82.8734	72	0.503327	0.153395	17.75	105	NA	NA	4.80888	40 µM
Exp00488	Right	cell3	cell3a	1000004923	44.115	13.1658	80.7594	73	0.546252	0.163025	18	105	NA	NA	4.80888	40 µM
Exp00488	Right	cell3	cell3a	1000004923	44.6973	14.6162	87.1865	74	0.512663	0.167643	18.25	105	NA	NA	4.80888	40 µM
Exp00488	Right	cell3	cell3a	1000004923	44.159	13.7385	84.2992	75	0.523837	0.162973	18.5	105	NA	NA	4.80888	40 µM
Exp00488	Right	cell3	cell3a	1000004923	43.2112	14.2353	79.1016	76	0.546275	0.179962	18.75	105	NA	NA	4.80888	40 µM
Exp00488	Right	cell3	cell3a	1000004923	45.6729	15.4255	82.4734	77	0.553789	0.187036	19	105	NA	NA	4.80888	40 µM
Exp00488	Right	cell3	cell3a	1000004923	46.6096	14.8048	82.0882	78	0.567799	0.180352	19.25	105	NA	NA	4.80888	40 µM
Exp00488	Right	cell3	cell3a	1000004923	43.369	16.4305	82.2727	79	0.527137	0.199708	19.5	105	NA	NA	4.80888	40 µM
Exp00488	Right	cell3	cell3a	1000004923	39.4642	17.0345	80.244	80	0.491803	0.212284	19.75	105	NA	NA	4.80888	40 µM
Exp00488	Right	cell3	cell3a	1000004923	38.4597	16.9866	79.3253	81	0.484835	0.214138	20	105	NA	NA	4.80888	40 µM
Exp00488	Right	cell3	cell3a	1000004923	38.7043	16.8038	81.7393	82	0.473509	0.205578	20.25	105	NA	NA	4.80888	40 µM
Exp00488	Right	cell3	cell3a	1000004923	38.3064	16.9785	82.7742	83	0.462782	0.205118	20.5	105	NA	NA	4.80888	40 µM
Exp00488	Right	cell3	cell3a	1000004923	40.7911	17.5233	84.0061	84	0.485573	0.208596	20.75	105	NA	NA	5.28977	40 µM
Exp00488	Right	cell3	cell3a	1000004923	36.4523	16.4341	77.3753	85	0.47111	0.212395	21	105	NA	NA	5.28977	40 µM
Exp00488	Right	cell3	cell3a	1000004923	46.8635	18.9735	89.668	86	0.522633	0.211597	21.25	105	NA	NA	5.28977	40 µM
Exp00488	Right	cell3	cell3a	1000004923	49.8498	18.6091	86.4733	87	0.576476	0.215201	21.5	105	NA	NA	5.28977	40 µM
Exp00488	Right	cell3	cell3a	1000004923	46.6411	19.9476	87.0484	88	0.535807	0.229155	21.75	105	NA	NA	5.28977	40 µM
Exp00488	Right	cell3	cell3a	1000004923	47.1701	18.4078	84.0184	89	0.561426	0.219092	22	105	NA	NA	5.28977	40 µM
Exp00488	Right	cell3	cell3a	1000004923	45.2628	18.846	84.616	90	0.53492	0.222724	22.25	105	NA	NA	5.28977	40 µM
Exp00488	Right	cell3	cell3a	1000004923	44.1447	18.2026	80.5447	91	0.548077	0.225994	22.5	105	NA	NA	4.80888	40 µM
Exp00488	Right	cell3	cell3a	1000004923	48.6053	18.4427	80.8427	92	0.601233	0.228131	22.75	105	NA	NA	4.80888	40 µM
Exp00488	Right	cell3	cell3a	1000004923	43.9946	17.9488	76.9892	93	0.571439	0.233134	23	105	NA	NA	4.80888	40 µM
Exp00488	Right	cell3	cell3a	1000004923	40.7936	18.8043	78.3753	94	0.520491	0.239926	23.25	105	NA	NA	4.80888	40 µM
Exp00488	Right	cell3	cell3a	1000004923	43.328	19.6882	79.7177	95	0.543518	0.246974	23.5	105	NA	NA	4.80888	40 µM
Exp00488	Right	cell3	cell3a	1000004923	44.8104	18.511	76.3187	96	0.587148	0.242549	23.75	105	NA	NA	4.80888	40 µM
Exp00488	Right	cell3	cell3a	1000004923	36.3228	18.3889	76.0503	97	0.477615	0.241799	24	105	NA	NA	4.80888	40 µM
Exp00488	Right	cell3	cell3a	1000004923	32.7819	18.2551	75.5741	98	0.433772	0.241552	24.25	105	NA	NA	5.28977	40 µM
Exp00488	Right	cell3	cell3a	1000004923	36.9655	19.357	78.142	99	0.473055	0.247716	24.5	105	NA	NA	5.28977	40 µM
Exp00488	Right	cell3	cell3a	1000004923	38.0974	20.0609	76.0467	100	0.500974	0.263797	24.75	105	NA	NA	5.28977	40 µM
Exp00488	Right	cell3	cell3a	1000004923	38.3857	19.2776	75.502	101	0.508406	0.255326	25	105	NA	NA	5.28977	40 µM
Exp00488	Right	cell3	cell3a	1000004923	35.2305	20.1975	79.6296	102	0.44243	0.253643	25.25	105	NA	NA	5.28977	40 µM
Exp00488	Right	cell3	cell3a	1000004923	36.306	17.3326	76.2916	103	0.475885	0.227189	25.5	105	NA	NA	5.28977	40 µM
Exp00488	Right	cell3	cell3a	1000004923	37.9857	9.15714	107.643	104	0.352886	0.0850695	25.75	105	NA	NA	2.71449	40 µM
Exp00488	Right	cell3	cell3b	1000004923	7.12821	1.92308	84.8462	25	0.0840133	0.0226655	6	96	NA	NA	2.29188	40 µM
Exp00488	Right	cell3	cell3b	1000004923	7.33333	1.92248	64.0698	26	0.114458	0.030006	6.25	96	NA	NA	3.35554	40 µM
Exp00488	Right	cell3	cell3b	1000004923	7.48815	1.99526	62.3412	27	0.120116	0.0320055	6.5	96	NA	NA	4.0602	40 µM
Exp00488	Right	cell3	cell3b	1000004923	8.38389	2.01422	58.7441	28	0.142719	0.034288	6.75	96	NA	NA	4.0602	40 µM
Exp00488	Right	cell3	cell3b	1000004923	9.38756	2.04306	60.0239	29	0.156397	0.0340374	7	96	NA	NA	4.0602	40 µM
Exp00488	Right	cell3	cell3b	1000004923	10.4171	2.12322	59.91	30	0.173879	0.0354402	7.25	96	NA	NA	4.0602	40 µM
Exp00488	Right	cell3	cell3b	1000004923	11.2279	2.02326	56.4791	31	0.198797	0.0358232	7.5	96	NA	NA	4.0602	40 µM
Exp00488	Right	cell3	cell3b	1000004923	11.8	1.96744	56.614	32	0.208429	0.0347518	7.75	96	NA	NA	4.0602	40 µM
Exp00488	Right	cell3	cell3b	1000004923	12.4069	1.9951	57.2402	33	0.216752	0.0348549	8	96	NA	NA	4.0602	40 µM
Exp00488	Right	cell3	cell3b	1000004923	13.302	1.87624	55.6436	34	0.239057	0.0337189	8.25	96	NA	NA	4.0602	40 µM
Exp00488	Right	cell3	cell3b	1000004923	14.4384	1.93151	58.1096	35	0.248468	0.0332391	8.5	96	NA	NA	4.46622	40 µM
Exp00488	Right	cell3	cell3b	1000004923	16.0623	1.89965	57.8443	36	0.277682	0.0328407	8.75	96	NA	NA	4.46622	40 µM
Exp00488	Right	cell3	cell3b	1000004923	17.273	1.90102	61.0887	37	0.282753	0.031119	9	96	NA	NA	4.46622	40 µM
Exp00488	Right	cell3	cell3b	1000004923	17.2983	1.90847	57.6034	38	0.3003	0.0331312	9.25	96	NA	NA	4.46622	40 µM
Exp00488	Right	cell3	cell3b	1000004923	19.5646	1.90136	59.2041	39	0.33046	0.0321153	9.5	96	NA	NA	4.46622	40 µM
Exp00488	Right	cell3	cell3b	1000004923	19.474	1.92734	63.7889	40	0.305288	0.0302143	9.75	96	NA	NA	4.46622	40 µM
Exp00488	Right	cell3	cell3b	1000004923	20.1821	1.98625	62.5395	41	0.32271	0.0317599	10	96	NA	NA	4.46622	40 µM
Exp00488	Right	cell3	cell3b	1000004923	20.8249	1.99327	64.9394	42	0.320682	0.0306943	10.25	96	NA	NA	4.46622	40 µM
Exp00488	Right	cell3	cell3b	1000004923	22.8916	2.00699	62.5	43	0.366266	0.0321118	10.5	96	NA	NA	4.46622	40 µM
Exp00488	Right	cell3	cell3b	1000004923	24.4027	2.08874	61.57	44	0.396341	0.0339246	10.75	96	NA	NA	4.46622	40 µM
Exp00488	Right	cell3	cell3b	1000004923	23.415	2.10544	58.2619	45	0.401892	0.0361375	11	96	NA	NA	4.46622	40 µM
Exp00488	Right	cell3	cell3b	1000004923	26.7177	2.21429	60.8912	46	0.438778	0.0363647	11.25	96	NA	NA	4.46622	40 µM
Exp00488	Right	cell3	cell3b	1000004923	24.2483	2.40136	60.8333	47	0.398602	0.0394744	11.5	96	NA	NA	4.46622	40 µM
Exp00488	Right	cell3	cell3b	1000004923	26.3427	2.51748	61.3182	48	0.429607	0.041056	11.75	96	NA	NA	4.46622	40 µM
Exp00488	Right	cell3	cell3b	1000004923	26.7959	2.55442	57.3503	49	0.467232	0.0445407	12	96	NA	NA	4.46622	40 µM
Exp00488	Right	cell3	cell3b	1000004923	28.1771	2.93403	64.6597	50	0.435775	0.0453765	12.25	96	NA	NA	4.46622	40 µM
Exp00488	Right	cell3	cell3b	1000004923	26.449	3.19728	64.6667	51	0.409005	0.0494424	12.5	96	NA	NA	4.46622	40 µM
Exp00488	Right	cell3	cell3b	1000004923	28.4441	3.44068	64.1627	52	0.443312	0.0536243	12.75	96	NA	NA	4.46622	40 µM
Exp00488	Right	cell3	cell3b	1000004923	27.8776	3.97203	67.2867	53	0.414311	0.0590314	13	96	NA	NA	4.46622	40 µM
Exp00488	Right	cell3	cell3b	1000004923	29.5204	4.15986	65.6735	54	0.449502	0.0633415	13.25	96	NA	NA	4.46622	40 µM
Exp00488	Right	cell3	cell3b	1000004923	31.3814	4.37113	62.3471	55	0.503334	0.0701096	13.5	96	NA	NA	4.46622	40 µM
Exp00488	Right	cell3	cell3b	1000004923	27.4863	4.68493	61.6267	56	0.446013	0.0760211	13.75	96	NA	NA	4.46622	40 µM
Exp00488	Right	cell3	cell3b	1000004923	28.1229	5.64164	67.4334	57	0.417047	0.0836624	14	96	NA	NA	4.46622	40 µM
Exp00488	Right	cell3	cell3b	1000004923	29.4334	6.22867	68.4983	58	0.429695	0.0909317	14.25	96	NA	NA	4.46622	40 µM
Exp00488	Right	cell3	cell3b	1000004923	28.3993	6.86348	66.9932	59	0.423913	0.10245	14.5	96	NA	NA	4.46622	40 µM
Exp00488	Right	cell3	cell3b	1000004923	28.0372	7.79054	69.1959	60	0.405186	0.112587	14.75	96	NA	NA	4.46622	40 µM
Exp00488	Right	cell3	cell3b	1000004923	30.8561	7.78283	68.1667	61	0.452657	0.114173	15	96	NA	NA	4.91284	40 µM
Exp00488	Right	cell3	cell3b	1000004923	29.1538	7.95455	67.7692	62	0.430192	0.117377	15.25	96	NA	NA	4.46622	40 µM
Exp00488	Right	cell3	cell3b	1000004923	28.299	8.54983	67.4055	63	0.419832	0.126842	15.5	96	NA	NA	4.46622	40 µM
Exp00488	Right	cell3	cell3b	1000004923	30.6493	8.93056	65.5069	64	0.467879	0.13633	15.75	96	NA	NA	4.46622	40 µM
Exp00488	Right	cell3	cell3b	1000004923	30.0169	10.4915	71.0068	65	0.422733	0.147753	16	96	NA	NA	4.46622	40 µM
Exp00488	Right	cell3	cell3b	1000004923	31.8328	12.0341	73.57	66	0.432687	0.163573	16.25	96	NA	NA	4.46622	40 µM
Exp00488	Right	cell3	cell3b	1000004923	34.0862	12.0379	73.9172	67	0.46114	0.162857	16.5	96	NA	NA	4.46622	40 µM
Exp00488	Right	cell3	cell3b	1000004923	29.8731	11.4924	69.5787	68	0.429343	0.165171	16.75	96	NA	NA	4.91284	40 µM
Exp00488	Right	cell3	cell3b	1000004923	33.6387	13.5394	72.542	69	0.463713	0.186642	17	96	NA	NA	4.91284	40 µM
Exp00488	Right	cell3	cell3b	1000004923	38.589	12.8872	74.4837	70	0.518087	0.17302	17.25	96	NA	NA	4.91284	40 µM
Exp00488	Right	cell3	cell3b	1000004923	33.3216	13.9422	73.8869	71	0.450981	0.188697	17.5	96	NA	NA	4.91284	40 µM
Exp00488	Right	cell3	cell3b	1000004923	33.8321	15.3709	72.3634	72	0.467531	0.212413	17.75	96	NA	NA	4.91284	40 µM
Exp00488	Right	cell3	cell3b	1000004923	35.3499	16.2556	74.0744	73	0.477222	0.21945	18	96	NA	NA	4.91284	40 µM
Exp00488	Right	cell3	cell3b	1000004923	35.1558	15.4904	73.0135	74	0.481497	0.212158	18.25	96	NA	NA	5.41423	40 µM
Exp00488	Right	cell3	cell3b	1000004923	33.9402	16.6178	75.0251	75	0.452385	0.221497	18.5	96	NA	NA	5.40596	40 µM
Exp00488	Right	cell3	cell3b	1000004923	37.4442	16.6074	69.9132	76	0.535581	0.237543	18.75	96	NA	NA	5.28513	40 µM
Exp00488	Right	cell3	cell3b	1000004923	37.369	16.4717	67.8721	77	0.55058	0.242687	19	96	NA	NA	5.24986	40 µM
Exp00488	Right	cell3	cell3b	1000004923	38.5995	16.5504	68.0245	78	0.567435	0.243301	19.25	96	NA	NA	4.80888	40 µM
Exp00488	Right	cell3	cell3b	1000004923	36.3778	17.3356	69.5111	79	0.523338	0.249393	19.5	96	NA	NA	5.18974	40 µM
Exp00488	Right	cell3	cell3b	1000004923	32.4893	18.4487	72.4415	80	0.44849	0.25467	19.75	96	NA	NA	5.01798	40 µM
Exp00488	Right	cell3	cell3b	1000004923	37.6726	18.3427	69.9565	81	0.538515	0.262202	20	96	NA	NA	4.91591	40 µM
Exp00488	Right	cell3	cell3b	1000004923	34.562	18.6095	70.0124	82	0.493655	0.265803	20.25	96	NA	NA	5.27273	40 µM
Exp00488	Right	cell3	cell3b	1000004923	41.0112	18.0337	71.633	83	0.572518	0.251751	20.5	96	NA	NA	5.45461	40 µM
Exp00488	Right	cell3	cell3b	1000004923	40.4457	20.2717	77.7522	84	0.520187	0.260722	20.75	96	NA	NA	5.19686	40 µM
Exp00488	Right	cell3	cell3b	1000004923	43.2558	18.3002	73.981	85	0.584688	0.247364	21	96	NA	NA	5.25816	40 µM
Exp00488	Right	cell3	cell3b	1000004923	42.9949	18.4923	76.7787	86	0.559985	0.240852	21.25	96	NA	NA	5.63523	40 µM
Exp00488	Right	cell3	cell3b	1000004923	47.0338	18.1946	75.3215	87	0.624441	0.241559	21.5	96	NA	NA	5.63823	40 µM
Exp00488	Right	cell3	cell3b	1000004923	43.252	17.2108	73.149	88	0.591286	0.235284	21.75	96	NA	NA	5.77179	40 µM
Exp00488	Right	cell3	cell3b	1000004923	43.0177	16.8936	73.1064	89	0.588426	0.231082	22	96	NA	NA	5.58733	40 µM
Exp00488	Right	cell3	cell3b	1000004923	46.4936	16.6795	75.9167	90	0.612429	0.219708	22.25	96	NA	NA	5.79006	40 µM
Exp00488	Right	cell3	cell3b	1000004923	39.9927	17.0291	75.4007	91	0.530402	0.225848	22.5	96	NA	NA	5.50426	40 µM
Exp00488	Right	cell3	cell3b	1000004923	38.98	18.0128	76.4699	92	0.509743	0.235554	22.75	96	NA	NA	5.50541	40 µM
Exp00488	Right	cell3	cell3b	1000004923	46.3023	17.8766	78.1252	93	0.592668	0.22882	23	96	NA	NA	5.56693	40 µM
Exp00488	Right	cell3	cell3b	1000004923	39.3118	17.9483	78.2417	94	0.502441	0.229396	23.25	96	NA	NA	5.49571	40 µM
Exp00488	Right	cell3	cell3b	1000004923	35	8.99317	81.221	95	0.430923	0.110725	23.5	96	NA	NA	5.10326	40 µM
Exp00488	Right	cell4	cell4	1000000007	4.00595	2.40309	63.4435	1	0.063142	0.0378776	0	NA	61	NA	6.34385	40 µM
Exp00488	Right	cell4	cell4	1000000007	3.93705	2.39199	63.0114	2	0.0624816	0.0379612	0.25	NA	61	NA	5.96264	40 µM
Exp00488	Right	cell4	cell4	1000000007	3.94978	2.41211	67.0281	3	0.0589272	0.0359865	0.5	NA	61	NA	5.88825	40 µM
Exp00488	Right	cell4	cell4	1000000007	3.94126	2.38718	66.1989	4	0.0595366	0.0360607	0.75	NA	61	NA	6.13503	40 µM
Exp00488	Right	cell4	cell4	1000000007	3.89556	2.34595	65.9883	5	0.0590341	0.035551	1	NA	61	NA	6.18164	40 µM
Exp00488	Right	cell4	cell4	1000000007	3.98143	2.41857	67.3814	6	0.059088	0.0358937	1.25	NA	61	NA	5.96782	40 µM
Exp00488	Right	cell4	cell4	1000000007	3.97909	2.37269	66.6359	7	0.0597139	0.0356068	1.5	NA	61	NA	6.28283	40 µM
Exp00488	Right	cell4	cell4	1000000007	3.88138	2.35587	66.3357	8	0.0585112	0.0355144	1.75	NA	61	NA	6.36944	40 µM
Exp00488	Right	cell4	cell4	1000000007	3.87764	2.38671	62.4607	9	0.0620813	0.0382114	2	NA	61	NA	5.86916	40 µM
Exp00488	Right	cell4	cell4	1000000007	3.88073	2.38008	63.4377	10	0.0611739	0.0375184	2.25	NA	61	NA	6.16682	40 µM
Exp00488	Right	cell4	cell4	1000000007	3.85921	2.31842	64.6474	11	0.0596963	0.0358625	2.5	NA	61	NA	6.12409	40 µM
Exp00488	Right	cell4	cell4	1000000007	3.89605	2.306	62.5051	12	0.0623317	0.036893	2.75	NA	61	NA	5.95319	40 µM
Exp00488	Right	cell4	cell4	1000000007	3.92143	2.30429	63.2557	13	0.0619933	0.0364282	3	NA	61	NA	5.96136	40 µM
Exp00488	Right	cell4	cell4	1000000007	3.95861	2.24503	61.5281	14	0.0643382	0.0364879	3.25	NA	61	NA	5.7142	40 µM
Exp00488	Right	cell4	cell4	1000000007	3.96979	2.33068	63.3227	15	0.0626914	0.0368064	3.5	NA	61	NA	5.76562	40 µM
Exp00488	Right	cell4	cell4	1000000007	4.13126	2.29499	64.0365	16	0.0645141	0.0358388	3.75	NA	61	NA	6.08943	40 µM
Exp00488	Right	cell4	cell4	1000000007	4.03354	2.20579	60.4268	17	0.0667508	0.0365035	4	NA	61	NA	5.88222	40 µM
Exp00488	Right	cell4	cell4	1000000007	4.31363	2.28589	61.0133	18	0.0706998	0.0374654	4.25	NA	61	NA	6.33474	40 µM
Exp00488	Right	cell4	cell4	1000000007	4.35612	2.24221	63.6307	19	0.0684594	0.0352379	4.5	NA	61	NA	6.33695	40 µM
Exp00488	Right	cell4	cell4	1000000007	4.66801	2.21371	61.5323	20	0.0758628	0.0359764	4.75	NA	61	NA	6.09684	40 µM
Exp00488	Right	cell4	cell4	1000000007	4.95405	2.25821	65.1455	21	0.0760459	0.0346641	5	NA	61	NA	6.54474	40 µM
Exp00488	Right	cell4	cell4	1000000007	5.40999	2.18467	61.6376	22	0.0877709	0.0354438	5.25	NA	61	NA	6.41367	40 µM
Exp00488	Right	cell4	cell4	1000000007	5.81884	2.14855	62.808	23	0.0926449	0.0342082	5.5	NA	61	NA	6.29772	40 µM
Exp00488	Right	cell4	cell4	1000000007	6.31722	2.16233	64.5279	24	0.097899	0.03351	5.75	NA	61	NA	6.26218	40 µM
Exp00488	Right	cell4	cell4	1000000007	6.75369	2.10837	65.2424	25	0.103517	0.0323159	6	NA	61	NA	6.75937	40 µM
Exp00488	Right	cell4	cell4	1000000007	7.28703	2.11684	66.8372	26	0.109027	0.0316716	6.25	NA	61	NA	6.89813	40 µM
Exp00488	Right	cell4	cell4	1000000007	7.89548	2.11249	65.8468	27	0.119907	0.0320819	6.5	NA	61	NA	7.05652	40 µM
Exp00488	Right	cell4	cell4	1000000007	8.58223	2.07558	68.1088	28	0.126008	0.0304745	6.75	NA	61	NA	7.15083	40 µM
Exp00488	Right	cell4	cell4	1000000007	8.9661	2.06979	69.1765	29	0.129612	0.0299204	7	NA	61	NA	6.75476	40 µM
Exp00488	Right	cell4	cell4	1000000007	10.1065	2.08679	69.1519	30	0.146149	0.0301769	7.25	NA	61	NA	6.80309	40 µM
Exp00488	Right	cell4	cell4	1000000007	11.0374	2.0398	68.3233	31	0.161547	0.0298551	7.5	NA	61	NA	7.1888	40 µM
Exp00488	Right	cell4	cell4	1000000007	11.456	2.08341	70.2104	32	0.163167	0.0296738	7.75	NA	61	NA	6.87807	40 µM
Exp00488	Right	cell4	cell4	1000000007	12.1184	2.09091	69.2421	33	0.175015	0.0301971	8	NA	61	NA	6.59284	40 µM
Exp00488	Right	cell4	cell4	1000000007	12.8533	2.03807	66.0984	34	0.194457	0.0308339	8.25	NA	61	NA	6.88886	40 µM
Exp00488	Right	cell4	cell4	1000000007	13.2165	2.01018	67.2784	35	0.196445	0.0298785	8.5	NA	61	NA	6.89923	40 µM
Exp00488	Right	cell4	cell4	1000000007	13.0939	2.00543	67.0993	36	0.195142	0.0298875	8.75	NA	61	NA	7.33485	40 µM
Exp00488	Right	cell4	cell4	1000000007	13.5792	2.02966	67.5857	37	0.200918	0.0300309	9	NA	61	NA	6.88622	40 µM
Exp00488	Right	cell4	cell4	1000000007	13.8244	2.03193	66.6723	38	0.207348	0.0304764	9.25	NA	61	NA	7.1327	40 µM
Exp00488	Right	cell4	cell4	1000000007	14.7022	2.06768	65.2604	39	0.225285	0.0316835	9.5	NA	61	NA	7.27512	40 µM
Exp00488	Right	cell4	cell4	1000000007	14.9862	2.11536	65.0802	40	0.230273	0.0325039	9.75	NA	61	NA	7.36471	40 µM
Exp00488	Right	cell4	cell4	1000000007	15.8828	2.1665	66.9229	41	0.23733	0.0323731	10	NA	61	NA	6.673	40 µM
Exp00488	Right	cell4	cell4	1000000007	14.9584	2.19115	64.1584	42	0.233148	0.0341522	10.25	NA	61	NA	7.01193	40 µM
Exp00488	Right	cell4	cell4	1000000007	16.4646	2.22747	64.6957	43	0.254493	0.03443	10.5	NA	61	NA	7.45862	40 µM
Exp00488	Right	cell4	cell4	1000000007	16.7572	2.37182	64.0502	44	0.261626	0.0370306	10.75	NA	61	NA	7.28479	40 µM
Exp00488	Right	cell4	cell4	1000000007	16.9758	2.46764	65.8542	45	0.257779	0.0374713	11	NA	61	NA	7.08663	40 µM
Exp00488	Right	cell4	cell4	1000000007	16.9084	2.52692	68.1718	46	0.248026	0.0370669	11.25	NA	61	NA	6.44362	40 µM
Exp00488	Right	cell4	cell4	1000000007	16.9494	2.53053	66.7099	47	0.254076	0.0379333	11.5	NA	61	NA	6.83044	40 µM
Exp00488	Right	cell4	cell4	1000000007	17.8935	2.69937	66.6002	48	0.26867	0.040531	11.75	NA	61	NA	6.63014	40 µM
Exp00488	Right	cell4	cell4	1000000007	18.9949	2.79241	65.8911	49	0.288277	0.0423792	12	NA	61	NA	7.14864	40 µM
Exp00488	Right	cell4	cell4	1000000007	16.5622	2.87445	67.2074	50	0.246434	0.0427698	12.25	NA	61	NA	6.54358	40 µM
Exp00488	Right	cell4	cell4	1000000007	18.489	2.94056	65.8543	51	0.280756	0.0446525	12.5	NA	61	NA	6.83813	40 µM
Exp00488	Right	cell4	cell4	1000000007	18.4057	3.04359	66.7945	52	0.275557	0.0455665	12.75	NA	61	NA	7.03315	40 µM
Exp00488	Right	cell4	cell4	1000000007	20.8296	3.42326	68.9385	53	0.302148	0.0496567	13	NA	61	NA	7.70851	40 µM
Exp00488	Right	cell4	cell4	1000000007	22.0883	3.69457	69.8986	54	0.316005	0.0528561	13.25	NA	61	NA	7.75796	40 µM
Exp00488	Right	cell4	cell4	1000000007	24.2426	3.86084	69.0281	55	0.351199	0.0559314	13.5	NA	61	NA	7.37579	40 µM
Exp00488	Right	cell4	cell4	1000000007	20.3533	3.90113	69.3728	56	0.29339	0.0562343	13.75	NA	61	NA	5.76713	40 µM
Exp00488	Right	cell4	cell4	1000000007	20.1467	3.72516	64.9371	57	0.310249	0.0573657	14	NA	61	NA	7.35259	40 µM
Exp00488	Right	cell4	cell4	1000000007	19.4486	3.91459	64.6012	58	0.301056	0.0605962	14.25	NA	61	NA	7.14913	40 µM
Exp00488	Right	cell4	cell4	1000000007	19.7832	3.61711	64.4344	59	0.307029	0.0561363	14.5	NA	61	NA	7.16868	40 µM
Exp00488	Right	cell4	cell4	1000000007	21.1423	3.20769	98.7308	60	0.214141	0.0324893	14.75	NA	61	NA	4.27907	40 µM
Exp00488	Right	cell4	cell4a	1000000007	23.2308	3.25641	83.1709	61	0.279314	0.0391532	15	119	NA	NA	3.2554	40 µM
Exp00488	Right	cell4	cell4a	1000000007	23.5882	3.81513	70.4622	62	0.334764	0.0541444	15.25	119	NA	NA	3.2554	40 µM
Exp00488	Right	cell4	cell4a	1000000007	26.8216	4.29189	67.3838	63	0.398042	0.0636932	15.5	119	NA	NA	3.93903	40 µM
Exp00488	Right	cell4	cell4a	1000000007	29.3284	4.5709	68.459	64	0.428408	0.0667684	15.75	119	NA	NA	4.33293	40 µM
Exp00488	Right	cell4	cell4a	1000000007	28.6367	4.65625	67.0547	65	0.427065	0.0694396	16	119	NA	NA	4.33293	40 µM
Exp00488	Right	cell4	cell4a	1000000007	25.8707	4.65399	66.0989	66	0.391394	0.0704095	16.25	119	NA	NA	4.33293	40 µM
Exp00488	Right	cell4	cell4a	1000000007	26.6194	4.70896	70.5261	67	0.37744	0.066769	16.5	119	NA	NA	4.33293	40 µM
Exp00488	Right	cell4	cell4a	1000000007	24.855	4.6171	67.5836	68	0.367767	0.0683169	16.75	119	NA	NA	4.33293	40 µM
Exp00488	Right	cell4	cell4a	1000000007	24.7376	4.64259	67.2662	69	0.367757	0.0690182	17	119	NA	NA	4.33293	40 µM
Exp00488	Right	cell4	cell4a	1000000007	22.0853	4.4186	63.2946	70	0.348929	0.0698101	17.25	119	NA	NA	4.33293	40 µM
Exp00488	Right	cell4	cell4a	1000000007	26.948	4.81413	69.4647	71	0.387938	0.0693033	17.5	119	NA	NA	4.33293	40 µM
Exp00488	Right	cell4	cell4a	1000000007	29.3521	5.14232	69.9213	72	0.419788	0.0735444	17.75	119	NA	NA	4.33293	40 µM
Exp00488	Right	cell4	cell4a	1000000007	29.4356	5.31439	71.3295	73	0.412671	0.0745048	18	119	NA	NA	4.33293	40 µM
Exp00488	Right	cell4	cell4a	1000000007	28.7549	4.94942	70.2374	74	0.409396	0.070467	18.25	119	NA	NA	4.33293	40 µM
Exp00488	Right	cell4	cell4a	1000000007	32.2269	5.44258	73.2745	75	0.439811	0.0742766	18.5	119	NA	NA	4.76623	40 µM
Exp00488	Right	cell4	cell4a	1000000007	32.7688	5.55153	72.1254	76	0.454331	0.0769705	18.75	119	NA	NA	4.76623	40 µM
Exp00488	Right	cell4	cell4a	1000000007	35.831	5.80055	72.7424	77	0.492574	0.079741	19	119	NA	NA	4.76623	40 µM
Exp00488	Right	cell4	cell4a	1000000007	31.7604	5.94986	72.2785	78	0.439417	0.0823185	19.25	119	NA	NA	4.76623	40 µM
Exp00488	Right	cell4	cell4a	1000000007	32.3249	5.86723	72.791	79	0.444078	0.0806038	19.5	119	NA	NA	4.76623	40 µM
Exp00488	Right	cell4	cell4a	1000000007	33.7956	6.46961	74.768	80	0.452006	0.0865291	19.75	119	NA	NA	4.76623	40 µM
Exp00488	Right	cell4	cell4a	1000000007	32.0795	6.38075	72.6464	81	0.441584	0.087833	20	119	NA	NA	5.24285	40 µM
Exp00488	Right	cell4	cell4a	1000000007	34.4441	6.5838	74.4581	82	0.462597	0.0884229	20.25	119	NA	NA	4.76623	40 µM
Exp00488	Right	cell4	cell4a	1000000007	34.0229	6.30625	73.1375	83	0.465191	0.0862246	20.5	119	NA	NA	5.24285	40 µM
Exp00488	Right	cell4	cell4a	1000000007	33.3186	6.56118	73.0738	84	0.455958	0.0897884	20.75	119	NA	NA	5.24285	40 µM
Exp00488	Right	cell4	cell4a	1000000007	32.4945	6.98066	78.8785	85	0.411956	0.0884989	21	119	NA	NA	4.76623	40 µM
Exp00488	Right	cell4	cell4a	1000000007	34.3492	6.76816	73.1536	86	0.469549	0.0925198	21.25	119	NA	NA	4.76623	40 µM
Exp00488	Right	cell4	cell4a	1000000007	35.7911	7.2507	75.234	87	0.47573	0.0963753	21.5	119	NA	NA	4.76623	40 µM
Exp00488	Right	cell4	cell4a	1000000007	35.6366	7.50546	77.4044	88	0.460395	0.0969643	21.75	119	NA	NA	4.76623	40 µM
Exp00488	Right	cell4	cell4a	1000000007	37.7103	8.14763	78.2061	89	0.482191	0.104182	22	119	NA	NA	4.76623	40 µM
Exp00488	Right	cell4	cell4a	1000000007	33.4667	8.21389	77.1639	90	0.433709	0.106447	22.25	119	NA	NA	4.76623	40 µM
Exp00488	Right	cell4	cell4a	1000000007	36.5485	9.26593	83.3352	91	0.438572	0.111189	22.5	119	NA	NA	4.76623	40 µM
Exp00488	Right	cell4	cell4a	1000000007	37.8407	9.54121	79.4286	92	0.476412	0.120123	22.75	119	NA	NA	4.76623	40 µM
Exp00488	Right	cell4	cell4a	1000000007	36.2225	10.6071	84.5549	93	0.42839	0.125446	23	119	NA	NA	4.76623	40 µM
Exp00488	Right	cell4	cell4a	1000000007	34.8873	10.4614	81.4635	94	0.428257	0.128418	23.25	119	NA	NA	5.24285	40 µM
Exp00488	Right	cell4	cell4a	1000000007	36.5241	11.153	82.5975	95	0.442194	0.135028	23.5	119	NA	NA	5.24285	40 µM
Exp00488	Right	cell4	cell4a	1000000007	34.7937	11.5642	81.9895	96	0.424368	0.141045	23.75	119	NA	NA	5.24285	40 µM
Exp00488	Right	cell4	cell4a	1000000007	35.1158	12.1116	81.3284	97	0.431778	0.148922	24	119	NA	NA	5.24285	40 µM
Exp00488	Right	cell4	cell4a	1000000007	35.4674	13.0253	84.36	98	0.420429	0.154401	24.25	119	NA	NA	5.24285	40 µM
Exp00488	Right	cell4	cell4a	1000000007	35.9768	12.5453	79.4084	99	0.45306	0.157985	24.5	119	NA	NA	5.24285	40 µM
Exp00488	Right	cell4	cell4a	1000000007	36.6038	12.673	75.8302	100	0.482707	0.167123	24.75	119	NA	NA	5.24285	40 µM
Exp00488	Right	cell4	cell4a	1000000007	41.7297	12.3638	76.5613	101	0.54505	0.161489	25	119	NA	NA	5.24285	40 µM
Exp00488	Right	cell4	cell4a	1000000007	32.3173	13.4384	77.048	102	0.419444	0.174416	25.25	119	NA	NA	5.24285	40 µM
Exp00488	Right	cell4	cell4a	1000000007	30.9331	12.4372	73.2594	103	0.422241	0.169769	25.5	119	NA	NA	5.24285	40 µM
Exp00488	Right	cell4	cell4a	1000000007	35.0776	14.4696	79.2306	104	0.442728	0.182626	25.75	119	NA	NA	5.24285	40 µM
Exp00488	Right	cell4	cell4a	1000000007	30.2162	12.4345	74.8773	105	0.403543	0.166065	26	119	NA	NA	5.24285	40 µM
Exp00488	Right	cell4	cell4a	1000000007	28.5241	12.3648	76.1069	106	0.37479	0.162466	26.25	119	NA	NA	5.24285	40 µM
Exp00488	Right	cell4	cell4a	1000000007	26.7916	11.7853	72.8653	107	0.367687	0.161741	26.5	119	NA	NA	5.24285	40 µM
Exp00488	Right	cell4	cell4a	1000000007	26.8914	11.4426	71.4676	108	0.376274	0.160109	26.75	119	NA	NA	5.24285	40 µM
Exp00488	Right	cell4	cell4a	1000000007	25.499	10.7568	70.6632	109	0.360853	0.152226	27	119	NA	NA	5.24285	40 µM
Exp00488	Right	cell4	cell4a	1000000007	24.4259	10.62	68.5282	110	0.356436	0.154973	27.25	119	NA	NA	5.24285	40 µM
Exp00488	Right	cell4	cell4a	1000000007	23.4801	10.174	66.9602	111	0.350658	0.151941	27.5	119	NA	NA	5.24285	40 µM
Exp00488	Right	cell4	cell4a	1000000007	22.9125	9.15	67.8917	112	0.337486	0.134773	27.75	119	NA	NA	5.24285	40 µM
Exp00488	Right	cell4	cell4a	1000000007	27.5771	12.4333	72.45	113	0.380636	0.171612	28	119	NA	NA	5.24285	40 µM
Exp00488	Right	cell4	cell4a	1000000007	26.9958	11.6632	72.8033	114	0.370805	0.160202	28.25	119	NA	NA	5.24285	40 µM
Exp00488	Right	cell4	cell4a	1000000007	24.7876	10.5134	67.8186	115	0.365499	0.155022	28.5	119	NA	NA	5.24285	40 µM
Exp00488	Right	cell4	cell4a	1000000007	26.8129	11.921	73.9085	116	0.362785	0.161294	28.75	119	NA	NA	5.24285	40 µM
Exp00488	Right	cell4	cell4a	1000000007	24.1203	10.5844	69.7616	117	0.345753	0.151722	29	119	NA	NA	5.24285	40 µM
Exp00488	Right	cell4	cell4a	1000000007	22.6954	5.90728	101.907	118	0.222707	0.0579674	29.25	119	NA	NA	3.58094	40 µM
Exp00488	Right	cell4	cell4b	1000000007	20.3136	3.15455	82.8273	61	0.245252	0.0380859	15	122	NA	NA	4.02227	40 µM
Exp00488	Right	cell4	cell4b	1000000007	22.9203	3.56146	70.2924	62	0.326071	0.0506664	15.25	122	NA	NA	4.51468	40 µM
Exp00488	Right	cell4	cell4b	1000000007	25.7656	3.98884	73.8259	63	0.349005	0.0540304	15.5	122	NA	NA	5.10499	40 µM
Exp00488	Right	cell4	cell4b	1000000007	24.2487	4.2868	70.698	64	0.34299	0.0606354	15.75	122	NA	NA	4.94145	40 µM
Exp00488	Right	cell4	cell4b	1000000007	22.0529	4.43915	65.7989	65	0.335156	0.0674654	16	122	NA	NA	4.91623	40 µM
Exp00488	Right	cell4	cell4b	1000000007	23.1275	4.51471	63.0711	66	0.366689	0.0715813	16.25	122	NA	NA	4.95852	40 µM
Exp00488	Right	cell4	cell4b	1000000007	22.1524	4.71004	63.026	67	0.35148	0.0747317	16.5	122	NA	NA	4.36308	40 µM
Exp00488	Right	cell4	cell4b	1000000007	21.8045	4.65363	64.405	68	0.338553	0.0722557	16.75	122	NA	NA	4.75707	40 µM
Exp00488	Right	cell4	cell4b	1000000007	20.7458	4.70569	59.4916	69	0.348718	0.0790984	17	122	NA	NA	4.49444	40 µM
Exp00488	Right	cell4	cell4b	1000000007	19.0408	4.64577	60.652	70	0.313935	0.0765971	17.25	122	NA	NA	4.63092	40 µM
Exp00488	Right	cell4	cell4b	1000000007	23.0163	5.12228	66.7772	71	0.344673	0.076707	17.5	122	NA	NA	4.81528	40 µM
Exp00488	Right	cell4	cell4b	1000000007	25.9188	5.16751	67.632	72	0.383233	0.0764063	17.75	122	NA	NA	4.91506	40 µM
Exp00488	Right	cell4	cell4b	1000000007	25.8817	5.41603	66.3626	73	0.390004	0.0816127	18	122	NA	NA	4.33293	40 µM
Exp00488	Right	cell4	cell4b	1000000007	27.1529	5.0913	66.8132	74	0.4064	0.076202	18.25	122	NA	NA	5.22845	40 µM
Exp00488	Right	cell4	cell4b	1000000007	25.919	5.36343	69.3681	75	0.373644	0.0773184	18.5	122	NA	NA	5.09572	40 µM
Exp00488	Right	cell4	cell4b	1000000007	25.6554	5.74458	69.412	76	0.36961	0.0827606	18.75	122	NA	NA	5.07695	40 µM
Exp00488	Right	cell4	cell4b	1000000007	25.8222	5.6	62.3056	77	0.414444	0.0898796	19	122	NA	NA	4.76623	40 µM
Exp00488	Right	cell4	cell4b	1000000007	34.1111	4.75634	66.655	78	0.511756	0.0713576	19.25	122	NA	NA	5.39854	40 µM
Exp00488	Right	cell4	cell4b	1000000007	34.5933	5.02685	69.9425	79	0.494596	0.0718712	19.5	122	NA	NA	6.21131	40 µM
Exp00488	Right	cell4	cell4b	1000000007	29.0036	5.76407	71.8603	80	0.403611	0.0802122	19.75	122	NA	NA	5.51329	40 µM
Exp00488	Right	cell4	cell4b	1000000007	28.6568	5.90526	71.9621	81	0.398221	0.0820607	20	122	NA	NA	5.24285	40 µM
Exp00488	Right	cell4	cell4b	1000000007	25.6612	5.98913	67.8822	82	0.378025	0.0882283	20.25	122	NA	NA	5.52879	40 µM
Exp00488	Right	cell4	cell4b	1000000007	26.2465	5.86028	66.8414	83	0.392668	0.0876744	20.5	122	NA	NA	5.83885	40 µM
Exp00488	Right	cell4	cell4b	1000000007	28.643	6.04175	71.4384	84	0.400947	0.0845729	20.75	122	NA	NA	5.24285	40 µM
Exp00488	Right	cell4	cell4b	1000000007	28.772	6.4728	73.2259	85	0.392921	0.088395	21	122	NA	NA	5.24285	40 µM
Exp00488	Right	cell4	cell4b	1000000007	30.5294	5.93838	70.2353	86	0.434673	0.0845498	21.25	122	NA	NA	4.76623	40 µM
Exp00488	Right	cell4	cell4b	1000000007	29.688	6.30641	71.3036	87	0.41636	0.0884445	21.5	122	NA	NA	4.76623	40 µM
Exp00488	Right	cell4	cell4b	1000000007	29.9889	6.06944	71.5111	88	0.41936	0.0848741	21.75	122	NA	NA	4.76623	40 µM
Exp00488	Right	cell4	cell4b	1000000007	32.3243	6.06067	71.1757	89	0.454148	0.0851508	22	122	NA	NA	5.24285	40 µM
Exp00488	Right	cell4	cell4b	1000000007	29.4972	6.6648	74.257	90	0.397231	0.0897532	22.25	122	NA	NA	4.76623	40 µM
Exp00488	Right	cell4	cell4b	1000000007	30.7781	7.02528	79.8371	91	0.385511	0.0879952	22.5	122	NA	NA	4.76623	40 µM
Exp00488	Right	cell4	cell4b	1000000007	33.8757	6.51105	76.442	92	0.443156	0.0851763	22.75	122	NA	NA	4.76623	40 µM
Exp00488	Right	cell4	cell4b	1000000007	30.419	6.78212	76.9637	93	0.395238	0.088121	23	122	NA	NA	4.76623	40 µM
Exp00488	Right	cell4	cell4b	1000000007	29.7887	6.97699	78.6799	94	0.378606	0.0886756	23.25	122	NA	NA	5.24285	40 µM
Exp00488	Right	cell4	cell4b	1000000007	29.3925	6.39875	72.3069	95	0.406496	0.0884943	23.5	122	NA	NA	5.24285	40 µM
Exp00488	Right	cell4	cell4b	1000000007	28.5021	7.03734	78.027	96	0.365285	0.0901911	23.75	122	NA	NA	5.24285	40 µM
Exp00488	Right	cell4	cell4b	1000000007	26.0442	6.99789	76.5789	97	0.340096	0.0913814	24	122	NA	NA	5.24285	40 µM
Exp00488	Right	cell4	cell4b	1000000007	28.6841	6.85146	79.113	98	0.362571	0.0866035	24.25	122	NA	NA	5.24285	40 µM
Exp00488	Right	cell4	cell4b	1000000007	30.0977	6.7526	78.1892	99	0.384934	0.0863623	24.5	122	NA	NA	5.24285	40 µM
Exp00488	Right	cell4	cell4b	1000000007	31.6611	6.73013	72.2385	100	0.438286	0.0931654	24.75	122	NA	NA	5.24285	40 µM
Exp00488	Right	cell4	cell4b	1000000007	31.7639	6.68378	70.7659	101	0.448859	0.0944492	25	122	NA	NA	5.24285	40 µM
Exp00488	Right	cell4	cell4b	1000000007	27.1705	6.7526	72.3825	102	0.375374	0.0932905	25.25	122	NA	NA	5.24285	40 µM
Exp00488	Right	cell4	cell4b	1000000007	28.0852	6.33056	70.185	103	0.40016	0.0901982	25.5	122	NA	NA	5.24285	40 µM
Exp00488	Right	cell4	cell4b	1000000007	31.3278	6.68041	70.7485	104	0.442805	0.0944248	25.75	122	NA	NA	5.24285	40 µM
Exp00488	Right	cell4	cell4b	1000000007	27.7203	6.64509	74.8434	105	0.370377	0.0887866	26	122	NA	NA	5.24285	40 µM
Exp00488	Right	cell4	cell4b	1000000007	26.475	6.29375	71.4583	106	0.370496	0.0880758	26.25	122	NA	NA	5.24285	40 µM
Exp00488	Right	cell4	cell4b	1000000007	25.145	7.16807	80.1639	107	0.31367	0.0894177	26.5	122	NA	NA	5.24285	40 µM
Exp00488	Right	cell4	cell4b	1000000007	25.3146	7.51458	77.1292	108	0.32821	0.0974285	26.75	122	NA	NA	5.24285	40 µM
Exp00488	Right	cell4	cell4b	1000000007	24.834	6.92437	78.9517	109	0.314547	0.0877039	27	122	NA	NA	5.24285	40 µM
Exp00488	Right	cell4	cell4b	1000000007	23.8539	7.08977	79.2735	110	0.300906	0.0894343	27.25	122	NA	NA	5.24285	40 µM
Exp00488	Right	cell4	cell4b	1000000007	25.3634	7.13445	79.0231	111	0.320962	0.0902831	27.5	122	NA	NA	5.24285	40 µM
Exp00488	Right	cell4	cell4b	1000000007	22.7678	7.06067	80.2197	112	0.283818	0.0880167	27.75	122	NA	NA	5.24285	40 µM
Exp00488	Right	cell4	cell4b	1000000007	28.4366	7.69023	82.6424	113	0.344092	0.0930543	28	122	NA	NA	5.24285	40 µM
Exp00488	Right	cell4	cell4b	1000000007	27.5825	8.02088	87.5511	114	0.315045	0.0916137	28.25	122	NA	NA	5.24285	40 µM
Exp00488	Right	cell4	cell4b	1000000007	24.6437	7.4	79.8854	115	0.308488	0.0926327	28.5	122	NA	NA	5.24285	40 µM
Exp00488	Right	cell4	cell4b	1000000007	25.1402	7.38912	77.6109	116	0.323926	0.0952072	28.75	122	NA	NA	5.24285	40 µM
Exp00488	Right	cell4	cell4b	1000000007	25.3667	7.25208	77.4104	117	0.327691	0.0936835	29	122	NA	NA	5.24285	40 µM
Exp00488	Right	cell4	cell4b	1000000007	23.6597	6.97269	75.8824	118	0.311794	0.0918881	29.25	122	NA	NA	5.24285	40 µM
Exp00488	Right	cell4	cell4b	1000000007	23.1492	7.19337	77.2044	119	0.299843	0.0931731	29.5	122	NA	NA	4.76623	40 µM
Exp00488	Right	cell4	cell4b	1000000007	22.6298	6.86188	77.6547	120	0.291416	0.088364	29.75	122	NA	NA	4.76623	40 µM
Exp00488	Right	cell4	cell4b	1000000007	21.94	4.18667	95.22	121	0.230414	0.0439684	30	122	NA	NA	3.58094	40 µM
Exp00488	Right	cell5	cell5	1000005102	3.75923	2.27592	60.4235	1	0.0622147	0.0376661	0	NA	43	NA	5.59021	40 µM
Exp00488	Right	cell5	cell5	1000005102	3.71402	2.27273	60.2538	2	0.0616396	0.0377193	0.25	NA	43	NA	5.43007	40 µM
Exp00488	Right	cell5	cell5	1000005102	3.79828	2.39914	61.5257	3	0.0617349	0.0389941	0.5	NA	43	NA	5.24179	40 µM
Exp00488	Right	cell5	cell5	1000005102	3.80769	2.37885	63.0558	4	0.060386	0.0377261	0.75	NA	43	NA	5.41352	40 µM
Exp00488	Right	cell5	cell5	1000005102	3.78805	2.34489	62.4297	5	0.0606771	0.0375605	1	NA	43	NA	5.38854	40 µM
Exp00488	Right	cell5	cell5	1000005102	3.81574	2.33989	61.6798	6	0.0618637	0.0379361	1.25	NA	43	NA	5.53436	40 µM
Exp00488	Right	cell5	cell5	1000005102	3.82796	2.33871	61.9749	7	0.0617663	0.0377364	1.5	NA	43	NA	5.55537	40 µM
Exp00488	Right	cell5	cell5	1000005102	3.72745	2.36084	62.6852	8	0.059463	0.0376618	1.75	NA	43	NA	5.40845	40 µM
Exp00488	Right	cell5	cell5	1000005102	3.71457	2.35827	59.7343	9	0.0621849	0.0394793	2	NA	43	NA	5.38021	40 µM
Exp00488	Right	cell5	cell5	1000005102	3.74153	2.33898	61.9555	10	0.0603906	0.0377526	2.25	NA	43	NA	5.2502	40 µM
Exp00488	Right	cell5	cell5	1000005102	3.81138	2.20659	60.232	11	0.0632783	0.0366348	2.5	NA	43	NA	5.91455	40 µM
Exp00488	Right	cell5	cell5	1000005102	3.71404	2.2409	57.3726	12	0.0647354	0.0390587	2.75	NA	43	NA	5.62156	40 µM
Exp00488	Right	cell5	cell5	1000005102	3.75453	2.39034	61.6801	13	0.060871	0.0387538	3	NA	43	NA	5.3247	40 µM
Exp00488	Right	cell5	cell5	1000005102	3.71264	2.33716	57.592	14	0.0644645	0.0405813	3.25	NA	43	NA	5.43019	40 µM
Exp00488	Right	cell5	cell5	1000005102	3.69675	2.22563	56.4079	15	0.065536	0.039456	3.5	NA	43	NA	5.52129	40 µM
Exp00488	Right	cell5	cell5	1000005102	3.7994	2.23353	57.4925	16	0.0660851	0.0388491	3.75	NA	43	NA	5.93637	40 µM
Exp00488	Right	cell5	cell5	1000005102	3.88511	2.2766	59.7631	17	0.0650085	0.0380937	4	NA	43	NA	6.01513	40 µM
Exp00488	Right	cell5	cell5	1000005102	3.98957	2.28522	60.8713	18	0.0655411	0.0375418	4.25	NA	43	NA	5.56364	40 µM
Exp00488	Right	cell5	cell5	1000005102	3.97854	2.10587	57.495	19	0.069198	0.036627	4.5	NA	43	NA	5.97317	40 µM
Exp00488	Right	cell5	cell5	1000005102	4.33844	2.2585	61.102	20	0.0710032	0.0369628	4.75	NA	43	NA	5.65126	40 µM
Exp00488	Right	cell5	cell5	1000005102	4.45902	2.30533	59.2111	21	0.0753072	0.0389341	5	NA	43	NA	5.31325	40 µM
Exp00488	Right	cell5	cell5	1000005102	4.66667	2.25084	59.2138	22	0.0788105	0.0380121	5.25	NA	43	NA	5.6831	40 µM
Exp00488	Right	cell5	cell5	1000005102	5.13996	2.23935	62.6105	23	0.0820942	0.0357664	5.5	NA	43	NA	5.3201	40 µM
Exp00488	Right	cell5	cell5	1000005102	5.51793	2.25697	60.739	24	0.0908466	0.0371585	5.75	NA	43	NA	5.34366	40 µM
Exp00488	Right	cell5	cell5	1000005102	5.64921	2.16825	61.3317	25	0.0921091	0.0353528	6	NA	43	NA	5.78981	40 µM
Exp00488	Right	cell5	cell5	1000005102	6.09381	2.18386	63.5197	26	0.0959357	0.0343808	6.25	NA	43	NA	5.46447	40 µM
Exp00488	Right	cell5	cell5	1000005102	6.7412	2.21655	64.2694	27	0.10489	0.0344884	6.5	NA	43	NA	5.58676	40 µM
Exp00488	Right	cell5	cell5	1000005102	6.9274	2.13793	61.9528	28	0.111817	0.034509	6.75	NA	43	NA	5.53116	40 µM
Exp00488	Right	cell5	cell5	1000005102	7.08527	2.10388	62.7054	29	0.112993	0.0335518	7	NA	43	NA	5.81515	40 µM
Exp00488	Right	cell5	cell5	1000005102	8.00667	2.16133	62.04	30	0.129057	0.0348377	7.25	NA	43	NA	6.13118	40 µM
Exp00488	Right	cell5	cell5	1000005102	8.11559	2.14113	63.3481	31	0.128111	0.0337994	7.5	NA	43	NA	6.14741	40 µM
Exp00488	Right	cell5	cell5	1000005102	8.45739	2.04119	60.4318	32	0.139949	0.0337768	7.75	NA	43	NA	5.99359	40 µM
Exp00488	Right	cell5	cell5	1000005102	9.107	2.05898	59.952	33	0.151905	0.0343438	8	NA	43	NA	6.0338	40 µM
Exp00488	Right	cell5	cell5	1000005102	9.62905	2.08431	62.5811	34	0.153865	0.0333057	8.25	NA	43	NA	6.15895	40 µM
Exp00488	Right	cell5	cell5	1000005102	9.61735	2.01707	61.0398	35	0.157559	0.0330452	8.5	NA	43	NA	5.98954	40 µM
Exp00488	Right	cell5	cell5	1000005102	10.399	2.0798	62.2818	36	0.166967	0.0333934	8.75	NA	43	NA	5.73554	40 µM
Exp00488	Right	cell5	cell5	1000005102	10.8872	2.05786	62.1528	37	0.175168	0.0331097	9	NA	43	NA	5.86951	40 µM
Exp00488	Right	cell5	cell5	1000005102	11.1279	2.01206	61.4451	38	0.181103	0.0327457	9.25	NA	43	NA	6.31101	40 µM
Exp00488	Right	cell5	cell5	1000005102	11.779	2.03283	62.2828	39	0.189121	0.0326387	9.5	NA	43	NA	6.24308	40 µM
Exp00488	Right	cell5	cell5	1000005102	11.7907	2	61.9332	40	0.190378	0.0322929	9.75	NA	43	NA	6.20256	40 µM
Exp00488	Right	cell5	cell5	1000005102	12.5214	1.99083	62.0352	41	0.201843	0.0320919	10	NA	43	NA	5.8459	40 µM
Exp00488	Right	cell5	cell5	1000005102	11.2843	1.82979	79.4449	42	0.142039	0.0230322	10.25	NA	43	NA	5.43287	40 µM
Exp00488	Right	cell5	cell5a	1000005102	12.2791	1.90698	73.093	43	0.167993	0.0260898	10.5	120	NA	NA	3.42551	40 µM
Exp00488	Right	cell5	cell5a	1000005102	11.2624	1.85106	63.2837	44	0.177967	0.0292502	10.75	120	NA	NA	3.47108	40 µM
Exp00488	Right	cell5	cell5a	1000005102	11.9787	2.02837	58.1844	45	0.205875	0.0348611	11	120	NA	NA	3.47108	40 µM
Exp00488	Right	cell5	cell5a	1000005102	13.0227	2.16667	58.5303	46	0.222495	0.0370179	11.25	120	NA	NA	3.47108	40 µM
Exp00488	Right	cell5	cell5a	1000005102	13.0725	2.06522	56.6884	47	0.230603	0.0364311	11.5	120	NA	NA	3.47108	40 µM
Exp00488	Right	cell5	cell5a	1000005102	14.5088	2.06433	57.7953	48	0.251038	0.035718	11.75	120	NA	NA	3.81819	40 µM
Exp00488	Right	cell5	cell5a	1000005102	15.2717	2.21196	62.4022	49	0.24473	0.0354468	12	120	NA	NA	3.81819	40 µM
Exp00488	Right	cell5	cell5a	1000005102	16.0904	2.23164	65.774	50	0.244632	0.0339289	12.25	120	NA	NA	3.81819	40 µM
Exp00488	Right	cell5	cell5a	1000005102	16.5	2.23595	64.7865	51	0.254683	0.0345126	12.5	120	NA	NA	3.81819	40 µM
Exp00488	Right	cell5	cell5a	1000005102	16.8819	2.27848	67.3165	52	0.250784	0.0338473	12.75	120	NA	NA	4.20001	40 µM
Exp00488	Right	cell5	cell5a	1000005102	15.1362	2.31915	67.0766	53	0.225655	0.0345746	13	120	NA	NA	4.20001	40 µM
Exp00488	Right	cell5	cell5a	1000005102	17.5469	2.40816	69.3755	54	0.252926	0.034712	13.25	120	NA	NA	4.20001	40 µM
Exp00488	Right	cell5	cell5a	1000005102	16.3593	2.34632	66.2078	55	0.24709	0.0354387	13.5	120	NA	NA	4.20001	40 µM
Exp00488	Right	cell5	cell5a	1000005102	16.721	2.45494	68.6867	56	0.243439	0.0357411	13.75	120	NA	NA	4.20001	40 µM
Exp00488	Right	cell5	cell5a	1000005102	17.9446	2.50769	66.8308	57	0.268508	0.037523	14	120	NA	NA	4.62001	40 µM
Exp00488	Right	cell5	cell5a	1000005102	16.8361	2.63866	67.542	58	0.249269	0.039067	14.25	120	NA	NA	4.20001	40 µM
Exp00488	Right	cell5	cell5a	1000005102	17.4573	2.75641	69.4615	59	0.251323	0.0396826	14.5	120	NA	NA	4.20001	40 µM
Exp00488	Right	cell5	cell5a	1000005102	18.1486	2.71429	69.6914	60	0.260414	0.0389473	14.75	120	NA	NA	3.81819	40 µM
Exp00488	Right	cell5	cell5a	1000005102	18.906	2.76068	71.4316	61	0.264673	0.0386479	15	120	NA	NA	4.20001	40 µM
Exp00488	Right	cell5	cell5a	1000005102	17.4768	2.78481	67.1224	62	0.260372	0.0414885	15.25	120	NA	NA	4.20001	40 µM
Exp00488	Right	cell5	cell5a	1000005102	17.8653	2.95102	68.7837	63	0.259732	0.0429029	15.5	120	NA	NA	4.20001	40 µM
Exp00488	Right	cell5	cell5a	1000005102	17.8067	2.92437	65.9622	64	0.269953	0.044334	15.75	120	NA	NA	4.20001	40 µM
Exp00488	Right	cell5	cell5a	1000005102	18.0856	2.97554	64.7125	65	0.279476	0.0459809	16	120	NA	NA	4.62001	40 µM
Exp00488	Right	cell5	cell5a	1000005102	20.2813	3.22936	68.3394	66	0.296773	0.0472547	16.25	120	NA	NA	4.62001	40 µM
Exp00488	Right	cell5	cell5a	1000005102	21.2741	3.2741	68.994	67	0.308347	0.0474549	16.5	120	NA	NA	4.62001	40 µM
Exp00488	Right	cell5	cell5a	1000005102	20.7043	3.27744	72.2744	68	0.286468	0.0453472	16.75	120	NA	NA	4.62001	40 µM
Exp00488	Right	cell5	cell5a	1000005102	19.052	3.29358	71.0734	69	0.268061	0.0463405	17	120	NA	NA	4.62001	40 µM
Exp00488	Right	cell5	cell5a	1000005102	19.6128	3.43902	72.061	70	0.272169	0.0477237	17.25	120	NA	NA	4.62001	40 µM
Exp00488	Right	cell5	cell5a	1000005102	18.4924	3.52599	70.2813	71	0.26312	0.0501697	17.5	120	NA	NA	4.62001	40 µM
Exp00488	Right	cell5	cell5a	1000005102	20.7187	3.70031	72.8624	72	0.284354	0.0507849	17.75	120	NA	NA	4.62001	40 µM
Exp00488	Right	cell5	cell5a	1000005102	22.679	3.89506	77.0895	73	0.294191	0.0505265	18	120	NA	NA	4.62001	40 µM
Exp00488	Right	cell5	cell5a	1000005102	22.097	3.91818	76.1333	74	0.290241	0.0514647	18.25	120	NA	NA	4.62001	40 µM
Exp00488	Right	cell5	cell5a	1000005102	21.459	4.07599	76.1337	75	0.281859	0.0535373	18.5	120	NA	NA	4.62001	40 µM
Exp00488	Right	cell5	cell5a	1000005102	23.3526	4.27052	75.7812	76	0.308158	0.0563533	18.75	120	NA	NA	4.62001	40 µM
Exp00488	Right	cell5	cell5a	1000005102	23.6907	4.66977	76.8163	77	0.308407	0.0607914	19	120	NA	NA	5.08201	40 µM
Exp00488	Right	cell5	cell5a	1000005102	24.3796	4.89352	77.1319	78	0.316077	0.0634435	19.25	120	NA	NA	5.08201	40 µM
Exp00488	Right	cell5	cell5a	1000005102	24.1025	4.81549	77.9362	79	0.309259	0.0617876	19.5	120	NA	NA	5.08201	40 µM
Exp00488	Right	cell5	cell5a	1000005102	26.067	4.9746	77.2679	80	0.337359	0.0643812	19.75	120	NA	NA	5.08201	40 µM
Exp00488	Right	cell5	cell5a	1000005102	26.0438	5.08065	78.106	81	0.333442	0.0650481	20	120	NA	NA	5.08201	40 µM
Exp00488	Right	cell5	cell5a	1000005102	24.9726	5.34146	78.9207	82	0.316426	0.0676814	20.25	120	NA	NA	4.62001	40 µM
Exp00488	Right	cell5	cell5a	1000005102	27.0122	5.40854	76.7134	83	0.352118	0.0705032	20.5	120	NA	NA	4.62001	40 µM
Exp00488	Right	cell5	cell5a	1000005102	24.8891	5.38462	69.0905	84	0.360239	0.0779358	20.75	120	NA	NA	5.08201	40 µM
Exp00488	Right	cell5	cell5a	1000005102	26.8951	5.79464	72.0848	85	0.373104	0.0803864	21	120	NA	NA	5.08201	40 µM
Exp00488	Right	cell5	cell5a	1000005102	24.5244	6.07425	68.2436	86	0.359366	0.0890083	21.25	120	NA	NA	5.08201	40 µM
Exp00488	Right	cell5	cell5a	1000005102	28.1316	6.3903	77.7737	87	0.361711	0.0821653	21.5	120	NA	NA	5.08201	40 µM
Exp00488	Right	cell5	cell5a	1000005102	25.3485	6.40774	73.4624	88	0.345054	0.0872248	21.75	120	NA	NA	5.08201	40 µM
Exp00488	Right	cell5	cell5a	1000005102	26.5747	6.4819	73.7127	89	0.360517	0.0879346	22	120	NA	NA	5.08201	40 µM
Exp00488	Right	cell5	cell5a	1000005102	27.4697	6.51818	73.1818	90	0.375362	0.0890683	22.25	120	NA	NA	4.62001	40 µM
Exp00488	Right	cell5	cell5a	1000005102	31.0979	6.5035	78.2075	91	0.397633	0.083157	22.5	120	NA	NA	5.08201	40 µM
Exp00488	Right	cell5	cell5a	1000005102	26.2261	7.05128	75.3543	92	0.348037	0.093575	22.75	120	NA	NA	5.08201	40 µM
Exp00488	Right	cell5	cell5a	1000005102	23.3283	6.97568	75.9027	93	0.307345	0.0919029	23	120	NA	NA	4.62001	40 µM
Exp00488	Right	cell5	cell5a	1000005102	24.071	7.22839	78.8148	94	0.305412	0.0917136	23.25	120	NA	NA	4.62001	40 µM
Exp00488	Right	cell5	cell5a	1000005102	23.7829	7.30275	78.6422	95	0.302419	0.0928604	23.5	120	NA	NA	4.62001	40 µM
Exp00488	Right	cell5	cell5a	1000005102	23.545	6.92841	75.6143	96	0.311383	0.0916283	23.75	120	NA	NA	5.08201	40 µM
Exp00488	Right	cell5	cell5a	1000005102	25.2558	7.4424	84.1705	97	0.300055	0.0884205	24	120	NA	NA	5.08201	40 µM
Exp00488	Right	cell5	cell5a	1000005102	23.4739	7.66213	84.1202	98	0.279052	0.0910855	24.25	120	NA	NA	5.08201	40 µM
Exp00488	Right	cell5	cell5a	1000005102	24.4711	7.097	78.3233	99	0.312437	0.0906116	24.5	120	NA	NA	5.08201	40 µM
Exp00488	Right	cell5	cell5a	1000005102	23.7401	6.89559	76.8933	100	0.308741	0.0896774	24.75	120	NA	NA	5.08201	40 µM
Exp00488	Right	cell5	cell5a	1000005102	26.7166	7.13379	78.0862	101	0.342142	0.0913579	25	120	NA	NA	5.08201	40 µM
Exp00488	Right	cell5	cell5a	1000005102	23.5835	7.62471	82.4325	102	0.286095	0.0924964	25.25	120	NA	NA	5.08201	40 µM
Exp00488	Right	cell5	cell5a	1000005102	22.7667	7.42032	80.5566	103	0.282617	0.0921131	25.5	120	NA	NA	5.08201	40 µM
Exp00488	Right	cell5	cell5a	1000005102	22.5324	7.63222	80.8616	104	0.278654	0.0943862	25.75	120	NA	NA	5.59021	40 µM
Exp00488	Right	cell5	cell5a	1000005102	25.4904	7.78634	82.0333	105	0.310732	0.0949168	26	120	NA	NA	5.59021	40 µM
Exp00488	Right	cell5	cell5a	1000005102	24.1171	7.57692	82.3339	106	0.292918	0.0920267	26.25	120	NA	NA	5.59021	40 µM
Exp00488	Right	cell5	cell5a	1000005102	24.1101	7.91084	86.2867	107	0.279418	0.0916809	26.5	120	NA	NA	5.59021	40 µM
Exp00488	Right	cell5	cell5a	1000005102	24.087	8.05391	85.6574	108	0.281202	0.0940247	26.75	120	NA	NA	5.59021	40 µM
Exp00488	Right	cell5	cell5a	1000005102	22.9412	7.43316	81.8752	109	0.280197	0.0907865	27	120	NA	NA	5.59021	40 µM
Exp00488	Right	cell5	cell5a	1000005102	23.7381	8.16991	84.3363	110	0.28147	0.096873	27.25	120	NA	NA	5.59021	40 µM
Exp00488	Right	cell5	cell5a	1000005102	23.5507	7.9447	86.1498	111	0.273369	0.0922196	27.5	120	NA	NA	5.08201	40 µM
Exp00488	Right	cell5	cell5a	1000005102	22.8524	7.52548	84.1283	112	0.271637	0.0894524	27.75	120	NA	NA	5.59021	40 µM
Exp00488	Right	cell5	cell5a	1000005102	23.4816	8.56392	87.7601	113	0.267566	0.0975833	28	120	NA	NA	5.59021	40 µM
Exp00488	Right	cell5	cell5a	1000005102	22.4161	8.00175	85.7937	114	0.261279	0.0932673	28.25	120	NA	NA	5.59021	40 µM
Exp00488	Right	cell5	cell5a	1000005102	22.8651	8.08231	90.725	115	0.252026	0.0890858	28.5	120	NA	NA	5.59021	40 µM
Exp00488	Right	cell5	cell5a	1000005102	23.0105	8.07504	91.4206	116	0.251699	0.0883285	28.75	120	NA	NA	5.59021	40 µM
Exp00488	Right	cell5	cell5a	1000005102	20.3993	7.50613	87.0315	117	0.23439	0.0862461	29	120	NA	NA	5.59021	40 µM
Exp00488	Right	cell5	cell5a	1000005102	19.8914	7.09632	86.4588	118	0.230068	0.0820775	29.25	120	NA	NA	5.59021	40 µM
Exp00488	Right	cell5	cell5a	1000005102	20.4085	4.66197	112.894	119	0.180776	0.0412951	29.5	120	NA	NA	3.47108	40 µM
Exp00488	Right	cell5	cell5b	1000005102	11.0952	1.90476	78.1429	43	0.141986	0.0243753	10.5	126	NA	NA	1.95933	40 µM
Exp00488	Right	cell5	cell5b	1000005102	14.0667	2	60.9714	44	0.23071	0.0328023	10.75	126	NA	NA	3.15553	40 µM
Exp00488	Right	cell5	cell5b	1000005102	13.7664	2.1215	64.4766	45	0.21351	0.0329034	11	126	NA	NA	3.15553	40 µM
Exp00488	Right	cell5	cell5b	1000005102	14.1143	2.19286	63.5143	46	0.222222	0.0345255	11.25	126	NA	NA	3.47108	40 µM
Exp00488	Right	cell5	cell5b	1000005102	14.6214	2.26429	63.5429	47	0.230103	0.035634	11.5	126	NA	NA	3.47108	40 µM
Exp00488	Right	cell5	cell5b	1000005102	16.3933	2.23034	63.9438	48	0.25637	0.0348797	11.75	126	NA	NA	3.81819	40 µM
Exp00488	Right	cell5	cell5b	1000005102	16.7523	2.3065	63.7864	49	0.262631	0.0361597	12	126	NA	NA	4.62001	40 µM
Exp00488	Right	cell5	cell5b	1000005102	16.5321	2.39144	66.3272	50	0.249251	0.0360552	12.25	126	NA	NA	4.62001	40 µM
Exp00488	Right	cell5	cell5b	1000005102	16.814	2.42073	67.875	51	0.24772	0.0356645	12.5	126	NA	NA	4.62001	40 µM
Exp00488	Right	cell5	cell5b	1000005102	17.4939	2.3811	63.9055	52	0.273746	0.0372597	12.75	126	NA	NA	4.62001	40 µM
Exp00488	Right	cell5	cell5b	1000005102	17.5183	2.39634	64.1738	53	0.272982	0.0373414	13	126	NA	NA	4.62001	40 µM
Exp00488	Right	cell5	cell5b	1000005102	17.0833	2.34259	64.037	54	0.266772	0.0365818	13.25	126	NA	NA	4.62001	40 µM
Exp00488	Right	cell5	cell5b	1000005102	19.1835	2.34251	60.1254	55	0.319058	0.0389604	13.5	126	NA	NA	4.62001	40 µM
Exp00488	Right	cell5	cell5b	1000005102	19.9294	2.53988	62.8436	56	0.317127	0.0404159	13.75	126	NA	NA	4.62001	40 µM
Exp00488	Right	cell5	cell5b	1000005102	20.3373	2.45858	61.9497	57	0.328287	0.0396867	14	126	NA	NA	4.62001	40 µM
Exp00488	Right	cell5	cell5b	1000005102	20.696	2.67173	61.0061	58	0.339245	0.0437945	14.25	126	NA	NA	4.62001	40 µM
Exp00488	Right	cell5	cell5b	1000005102	21.7561	2.64329	57.9238	59	0.375599	0.0456339	14.5	126	NA	NA	4.62001	40 µM
Exp00488	Right	cell5	cell5b	1000005102	22.0774	2.60062	56.0186	60	0.394108	0.0464242	14.75	126	NA	NA	4.62001	40 µM
Exp00488	Right	cell5	cell5b	1000005102	21.2659	2.6858	60.2598	61	0.352904	0.0445703	15	126	NA	NA	4.62001	40 µM
Exp00488	Right	cell5	cell5b	1000005102	20.0061	2.69939	58.2853	62	0.343244	0.0463134	15.25	126	NA	NA	4.62001	40 µM
Exp00488	Right	cell5	cell5b	1000005102	21.6843	2.91014	58.5369	63	0.370438	0.0497146	15.5	126	NA	NA	5.08201	40 µM
Exp00488	Right	cell5	cell5b	1000005102	24.0886	2.93409	58.8932	64	0.409022	0.0498205	15.75	126	NA	NA	5.08201	40 µM
Exp00488	Right	cell5	cell5b	1000005102	20.3634	2.97065	60.6456	65	0.335777	0.0489838	16	126	NA	NA	5.08201	40 µM
Exp00488	Right	cell5	cell5b	1000005102	20.9931	3.16166	58.5774	66	0.358382	0.0539741	16.25	126	NA	NA	5.08201	40 µM
Exp00488	Right	cell5	cell5b	1000005102	21.4146	3.1344	59.5923	67	0.359352	0.0525974	16.5	126	NA	NA	5.08201	40 µM
Exp00488	Right	cell5	cell5b	1000005102	24.7933	3.19778	62.1022	68	0.399234	0.0514922	16.75	126	NA	NA	5.08201	40 µM
Exp00488	Right	cell5	cell5b	1000005102	21.1541	3.2719	60.6103	69	0.349018	0.0539826	17	126	NA	NA	4.62001	40 µM
Exp00488	Right	cell5	cell5b	1000005102	20.7248	3.33028	59.6086	70	0.347681	0.0558691	17.25	126	NA	NA	4.62001	40 µM
Exp00488	Right	cell5	cell5b	1000005102	20.537	3.29321	59.892	71	0.342901	0.0549858	17.5	126	NA	NA	4.62001	40 µM
Exp00488	Right	cell5	cell5b	1000005102	24.384	3.54008	61.7511	72	0.394876	0.0573282	17.75	126	NA	NA	4.20001	40 µM
Exp00488	Right	cell5	cell5b	1000005102	23.4599	3.86111	65.1049	73	0.36034	0.059306	18	126	NA	NA	4.62001	40 µM
Exp00488	Right	cell5	cell5b	1000005102	23.6942	3.96942	62.8624	74	0.376922	0.0631446	18.25	126	NA	NA	4.62001	40 µM
Exp00488	Right	cell5	cell5b	1000005102	23.8118	4.1	64.9265	75	0.36675	0.0631483	18.5	126	NA	NA	4.62001	40 µM
Exp00488	Right	cell5	cell5b	1000005102	27.9046	4.11385	65.4185	76	0.426555	0.0628851	18.75	126	NA	NA	4.62001	40 µM
Exp00488	Right	cell5	cell5b	1000005102	25.1935	4.42627	66.9378	77	0.376372	0.0661251	19	126	NA	NA	5.08201	40 µM
Exp00488	Right	cell5	cell5b	1000005102	27.1002	4.50569	67.3075	78	0.402633	0.0669419	19.25	126	NA	NA	5.08201	40 µM
Exp00488	Right	cell5	cell5b	1000005102	26.7927	4.54897	66.6082	79	0.402243	0.0682944	19.5	126	NA	NA	5.08201	40 µM
Exp00488	Right	cell5	cell5b	1000005102	29.1801	4.71594	69.7275	80	0.418488	0.0676339	19.75	126	NA	NA	5.08201	40 µM
Exp00488	Right	cell5	cell5b	1000005102	30.6014	4.79271	71.0866	81	0.430481	0.0674207	20	126	NA	NA	5.08201	40 µM
Exp00488	Right	cell5	cell5b	1000005102	28.9885	4.9931	70.8805	82	0.408977	0.0704439	20.25	126	NA	NA	5.08201	40 µM
Exp00488	Right	cell5	cell5b	1000005102	25.3681	4.90972	69.7269	83	0.363821	0.0704136	20.5	126	NA	NA	5.08201	40 µM
Exp00488	Right	cell5	cell5b	1000005102	27.4237	5.46014	71.4852	84	0.383628	0.0763814	20.75	126	NA	NA	5.08201	40 µM
Exp00488	Right	cell5	cell5b	1000005102	30.991	5.15124	68.5756	85	0.451925	0.0751177	21	126	NA	NA	5.08201	40 µM
Exp00488	Right	cell5	cell5b	1000005102	25.3256	5.38337	68.1848	86	0.371426	0.0789526	21.25	126	NA	NA	5.08201	40 µM
Exp00488	Right	cell5	cell5b	1000005102	23.0536	5.72768	71.529	87	0.322297	0.0800749	21.5	126	NA	NA	5.08201	40 µM
Exp00488	Right	cell5	cell5b	1000005102	24.4222	5.77778	72.0244	88	0.339082	0.0802198	21.75	126	NA	NA	5.08201	40 µM
Exp00488	Right	cell5	cell5b	1000005102	24.8167	6.03016	72.5568	89	0.342031	0.0831095	22	126	NA	NA	5.08201	40 µM
Exp00488	Right	cell5	cell5b	1000005102	26.5896	6.41723	74.3447	90	0.357653	0.0863172	22.25	126	NA	NA	5.08201	40 µM
Exp00488	Right	cell5	cell5b	1000005102	27.2874	6.4069	78.0368	91	0.349673	0.082101	22.5	126	NA	NA	5.08201	40 µM
Exp00488	Right	cell5	cell5b	1000005102	28.8502	6.24885	76.1774	92	0.378724	0.0820302	22.75	126	NA	NA	5.08201	40 µM
Exp00488	Right	cell5	cell5b	1000005102	26.5136	6.40724	75.7262	93	0.350125	0.0846106	23	126	NA	NA	5.08201	40 µM
Exp00488	Right	cell5	cell5b	1000005102	25.6138	6.35862	77.8483	94	0.329022	0.0816796	23.25	126	NA	NA	5.08201	40 µM
Exp00488	Right	cell5	cell5b	1000005102	24.9094	6.46784	78.5175	95	0.317246	0.0823745	23.5	126	NA	NA	4.62001	40 µM
Exp00488	Right	cell5	cell5b	1000005102	25.2783	6.28507	80.2127	96	0.315141	0.078355	23.75	126	NA	NA	5.08201	40 µM
Exp00488	Right	cell5	cell5b	1000005102	26.7477	6.32045	78.4136	97	0.34111	0.080604	24	126	NA	NA	5.08201	40 µM
Exp00488	Right	cell5	cell5b	1000005102	29.542	6.00227	76.288	98	0.387243	0.0786791	24.25	126	NA	NA	5.08201	40 µM
Exp00488	Right	cell5	cell5b	1000005102	29.1728	5.95853	76.5622	99	0.381034	0.077826	24.5	126	NA	NA	5.08201	40 µM
Exp00488	Right	cell5	cell5b	1000005102	23.1678	5.97471	72.8598	100	0.317978	0.0820028	24.75	126	NA	NA	5.08201	40 µM
Exp00488	Right	cell5	cell5b	1000005102	25.2212	5.8341	71.2212	101	0.354125	0.0819152	25	126	NA	NA	5.08201	40 µM
Exp00488	Right	cell5	cell5b	1000005102	24.2066	6.00898	75.7485	102	0.319565	0.079328	25.25	126	NA	NA	4.62001	40 µM
Exp00488	Right	cell5	cell5b	1000005102	24.1487	5.89474	75.0984	103	0.321561	0.0784935	25.5	126	NA	NA	5.08201	40 µM
Exp00488	Right	cell5	cell5b	1000005102	25.0907	6.04363	78.0855	104	0.321323	0.0773976	25.75	126	NA	NA	5.59021	40 µM
Exp00488	Right	cell5	cell5b	1000005102	24.4947	5.69611	75.7173	105	0.323502	0.0752286	26	126	NA	NA	5.59021	40 µM
Exp00488	Right	cell5	cell5b	1000005102	29.0991	5.77043	79.0209	106	0.368246	0.0730241	26.25	126	NA	NA	5.59021	40 µM
Exp00488	Right	cell5	cell5b	1000005102	27.2727	6.13462	80.8094	107	0.337494	0.0759147	26.5	126	NA	NA	5.59021	40 µM
Exp00488	Right	cell5	cell5b	1000005102	27.8448	5.87654	76.4586	108	0.364181	0.0768591	26.75	126	NA	NA	5.59021	40 µM
Exp00488	Right	cell5	cell5b	1000005102	25.8937	6.27003	80.9739	109	0.319778	0.0774327	27	126	NA	NA	5.59021	40 µM
Exp00488	Right	cell5	cell5b	1000005102	24.5722	6.30957	80.8574	110	0.303895	0.0780333	27.25	126	NA	NA	5.59021	40 µM
Exp00488	Right	cell5	cell5b	1000005102	28.7773	6.24091	82.9659	111	0.346857	0.0752226	27.5	126	NA	NA	5.08201	40 µM
Exp00488	Right	cell5	cell5b	1000005102	28.0265	5.94533	81.157	112	0.345337	0.0732571	27.75	126	NA	NA	5.59021	40 µM
Exp00488	Right	cell5	cell5b	1000005102	27.375	6.04225	80.7377	113	0.339061	0.074838	28	126	NA	NA	5.59021	40 µM
Exp00488	Right	cell5	cell5b	1000005102	27.0596	5.84737	78.0404	114	0.346738	0.0749275	28.25	126	NA	NA	5.59021	40 µM
Exp00488	Right	cell5	cell5b	1000005102	28.4491	6.1875	81.7292	115	0.34809	0.0757073	28.5	126	NA	NA	5.08201	40 µM
Exp00488	Right	cell5	cell5b	1000005102	28.3682	5.82548	79.0174	116	0.359012	0.073724	28.75	126	NA	NA	5.59021	40 µM
Exp00488	Right	cell5	cell5b	1000005102	27.5877	6.24912	83.9912	117	0.328459	0.0744021	29	126	NA	NA	5.59021	40 µM
Exp00488	Right	cell5	cell5b	1000005102	25.232	6.1283	83.5044	118	0.302164	0.0733889	29.25	126	NA	NA	5.59021	40 µM
Exp00488	Right	cell5	cell5b	1000005102	27.1869	5.92945	77.1587	119	0.35235	0.0768475	29.5	126	NA	NA	5.59021	40 µM
Exp00488	Right	cell5	cell5b	1000005102	26.5963	6.03976	77.8868	120	0.341474	0.0775454	29.75	126	NA	NA	4.62001	40 µM
Exp00488	Right	cell5	cell5b	1000005102	25.222	6.02288	79.016	121	0.319201	0.0762236	30	126	NA	NA	5.08201	40 µM
Exp00488	Right	cell5	cell5b	1000005102	24.7726	5.81903	77.6682	122	0.318954	0.0749217	30.25	126	NA	NA	5.08201	40 µM
Exp00488	Right	cell5	cell5b	1000005102	25.413	5.4826	73.5244	123	0.34564	0.0745684	30.5	126	NA	NA	5.08201	40 µM
Exp00488	Right	cell5	cell5b	1000005102	23.7203	5.33392	75.5315	124	0.314045	0.0706185	30.75	126	NA	NA	5.59021	40 µM
Exp00488	Right	cell5	cell5b	1000005102	26.75	3.58333	99.787	125	0.268071	0.0359098	31	126	NA	NA	3.15553	40 µM
Exp00488	Right	cell6	cell6	1000000009	3.85213	2.34566	56.2237	1	0.0685143	0.0417201	0	NA	50	NA	5.47319	40 µM
Exp00488	Right	cell6	cell6	1000000009	3.76736	2.29688	56.7309	2	0.0664075	0.0404873	0.25	NA	50	NA	5.60102	40 µM
Exp00488	Right	cell6	cell6	1000000009	3.73743	2.36685	59.9516	3	0.0623408	0.0394793	0.5	NA	50	NA	5.491	40 µM
Exp00488	Right	cell6	cell6	1000000009	3.62342	2.27027	58.9874	4	0.061427	0.0384874	0.75	NA	50	NA	5.5127	40 µM
Exp00488	Right	cell6	cell6	1000000009	3.70078	2.29147	59.138	5	0.0625787	0.0387478	1	NA	50	NA	5.80171	40 µM
Exp00488	Right	cell6	cell6	1000000009	3.70641	2.25089	59.7527	6	0.0620292	0.0376701	1.25	NA	50	NA	5.55998	40 µM
Exp00488	Right	cell6	cell6	1000000009	3.60561	2.226	58.0591	7	0.0621024	0.0383402	1.5	NA	50	NA	5.93382	40 µM
Exp00488	Right	cell6	cell6	1000000009	3.6859	2.26122	59.5865	8	0.061858	0.0379485	1.75	NA	50	NA	5.75778	40 µM
Exp00488	Right	cell6	cell6	1000000009	3.63198	2.24855	58.8092	9	0.0617587	0.0382347	2	NA	50	NA	5.39949	40 µM
Exp00488	Right	cell6	cell6	1000000009	3.66928	2.19569	58.8239	10	0.0623774	0.0373265	2.25	NA	50	NA	5.39676	40 µM
Exp00488	Right	cell6	cell6	1000000009	3.72068	2.23881	61.0682	11	0.0609266	0.0366608	2.5	NA	50	NA	5.21329	40 µM
Exp00488	Right	cell6	cell6	1000000009	3.77036	2.2899	58.3339	12	0.0646341	0.039255	2.75	NA	50	NA	5.73384	40 µM
Exp00488	Right	cell6	cell6	1000000009	3.65205	2.20368	57.0849	13	0.0639758	0.0386036	3	NA	50	NA	5.98291	40 µM
Exp00488	Right	cell6	cell6	1000000009	3.72637	2.19071	58.5108	14	0.0636869	0.0374411	3.25	NA	50	NA	5.7028	40 µM
Exp00488	Right	cell6	cell6	1000000009	3.60784	2.22304	58.6765	15	0.061487	0.0378864	3.5	NA	50	NA	4.96036	40 µM
Exp00488	Right	cell6	cell6	1000000009	3.69882	2.19882	60.0492	16	0.0615965	0.036617	3.75	NA	50	NA	5.37101	40 µM
Exp00488	Right	cell6	cell6	1000000009	3.73513	2.19688	59.3952	17	0.0628861	0.0369875	4	NA	50	NA	5.98163	40 µM
Exp00488	Right	cell6	cell6	1000000009	3.83902	2.13097	59.0805	18	0.0649795	0.0360689	4.25	NA	50	NA	6.04211	40 µM
Exp00488	Right	cell6	cell6	1000000009	3.96539	2.14936	58.9399	19	0.0672785	0.036467	4.5	NA	50	NA	5.53589	40 µM
Exp00488	Right	cell6	cell6	1000000009	4.27855	2.16156	59.8148	20	0.07153	0.0361375	4.75	NA	50	NA	6.02149	40 µM
Exp00488	Right	cell6	cell6	1000000009	4.48797	2.17513	60.7286	21	0.0739021	0.0358172	5	NA	50	NA	6.11875	40 µM
Exp00488	Right	cell6	cell6	1000000009	4.86836	2.12198	61.1642	22	0.0795949	0.0346932	5.25	NA	50	NA	6.28496	40 µM
Exp00488	Right	cell6	cell6	1000000009	5.24901	2.12583	60.9815	23	0.0860754	0.0348602	5.5	NA	50	NA	6.16294	40 µM
Exp00488	Right	cell6	cell6	1000000009	5.73208	2.15358	61.2594	24	0.0935706	0.0351551	5.75	NA	50	NA	5.64589	40 µM
Exp00488	Right	cell6	cell6	1000000009	6.14057	2.15043	62.1147	25	0.0988586	0.0346203	6	NA	50	NA	6.28523	40 µM
Exp00488	Right	cell6	cell6	1000000009	6.60088	2.16959	61.8406	26	0.10674	0.0350836	6.25	NA	50	NA	5.98109	40 µM
Exp00488	Right	cell6	cell6	1000000009	7.05617	2.20147	61.779	27	0.114216	0.0356346	6.5	NA	50	NA	6.25825	40 µM
Exp00488	Right	cell6	cell6	1000000009	7.68359	2.21484	61.832	28	0.124266	0.0358203	6.75	NA	50	NA	6.16589	40 µM
Exp00488	Right	cell6	cell6	1000000009	8.05099	2.17705	63.7535	29	0.126283	0.0341479	7	NA	50	NA	6.00567	40 µM
Exp00488	Right	cell6	cell6	1000000009	8.84077	2.18094	62.994	30	0.140343	0.0346214	7.25	NA	50	NA	6.32632	40 µM
Exp00488	Right	cell6	cell6	1000000009	9.4126	2.12982	59.2416	31	0.158885	0.0359514	7.5	NA	50	NA	6.19053	40 µM
Exp00488	Right	cell6	cell6	1000000009	9.77393	2.11188	61.4717	32	0.158999	0.0343553	7.75	NA	50	NA	6.41266	40 µM
Exp00488	Right	cell6	cell6	1000000009	10.9123	2.18389	61.6142	33	0.177107	0.0354446	8	NA	50	NA	6.34107	40 µM
Exp00488	Right	cell6	cell6	1000000009	11.6993	2.15217	62.8949	34	0.186013	0.0342185	8.25	NA	50	NA	6.32076	40 µM
Exp00488	Right	cell6	cell6	1000000009	11.4688	2.17332	62.5486	35	0.183358	0.0347461	8.5	NA	50	NA	6.26062	40 µM
Exp00488	Right	cell6	cell6	1000000009	11.9066	2.18689	59.2106	36	0.201089	0.0369341	8.75	NA	50	NA	6.01731	40 µM
Exp00488	Right	cell6	cell6	1000000009	12.5834	2.23745	61.4043	37	0.204927	0.036438	9	NA	50	NA	6.10193	40 µM
Exp00488	Right	cell6	cell6	1000000009	13.0625	2.23138	59.0918	38	0.221054	0.0377612	9.25	NA	50	NA	6.10307	40 µM
Exp00488	Right	cell6	cell6	1000000009	13.905	2.22559	60.3483	39	0.230412	0.0368791	9.5	NA	50	NA	6.135	40 µM
Exp00488	Right	cell6	cell6	1000000009	14.4381	2.30277	61.591	40	0.234419	0.0373881	9.75	NA	50	NA	5.987	40 µM
Exp00488	Right	cell6	cell6	1000000009	15.099	2.37481	61.4723	41	0.245623	0.0386322	10	NA	50	NA	5.90734	40 µM
Exp00488	Right	cell6	cell6	1000000009	14.8381	2.3773	59.3856	42	0.24986	0.0400316	10.25	NA	50	NA	5.70177	40 µM
Exp00488	Right	cell6	cell6	1000000009	16.1236	2.45788	61.3329	43	0.262887	0.0400744	10.5	NA	50	NA	6.10834	40 µM
Exp00488	Right	cell6	cell6	1000000009	16.9065	2.58932	62.02	44	0.272598	0.0417498	10.75	NA	50	NA	5.70666	40 µM
Exp00488	Right	cell6	cell6	1000000009	16.3014	2.67334	61.7777	45	0.263872	0.0432735	11	NA	50	NA	6.62612	40 µM
Exp00488	Right	cell6	cell6	1000000009	15.6399	2.72241	65.0401	46	0.240465	0.0418574	11.25	NA	50	NA	6.48329	40 µM
Exp00488	Right	cell6	cell6	1000000009	15.4016	2.83818	62.596	47	0.246048	0.0453412	11.5	NA	50	NA	6.43187	40 µM
Exp00488	Right	cell6	cell6	1000000009	15.4808	2.83801	60.8255	48	0.254512	0.0466582	11.75	NA	50	NA	6.65058	40 µM
Exp00488	Right	cell6	cell6	1000000009	14.1433	2.22	97.3967	49	0.145213	0.0227934	12	NA	50	NA	4.54964	40 µM
Exp00488	Right	cell6	cell6a	1000000009	13.9079	2.30263	75.6316	50	0.18389	0.0304453	12.25	110	NA	NA	2.80861	40 µM
Exp00488	Right	cell6	cell6a	1000000009	14.9673	2.46262	62.528	51	0.23937	0.0393843	12.5	110	NA	NA	4.0418	40 µM
Exp00488	Right	cell6	cell6a	1000000009	17.5722	2.98867	61.3881	52	0.286248	0.0486848	12.75	110	NA	NA	4.73091	40 µM
Exp00488	Right	cell6	cell6a	1000000009	18.8471	2.79926	59.1308	53	0.318736	0.0473401	13	110	NA	NA	5.45959	40 µM
Exp00488	Right	cell6	cell6a	1000000009	22.5236	2.85642	59.0524	54	0.381417	0.0483709	13.25	110	NA	NA	5.66385	40 µM
Exp00488	Right	cell6	cell6a	1000000009	19.8103	3.17179	59.1769	55	0.334764	0.0535984	13.5	110	NA	NA	4.9609	40 µM
Exp00488	Right	cell6	cell6a	1000000009	14.6866	3.06912	54.1659	56	0.271141	0.0566615	13.75	110	NA	NA	4.11209	40 µM
Exp00488	Right	cell6	cell6a	1000000009	16.1227	3.04545	56.5864	57	0.284922	0.0538195	14	110	NA	NA	4.11209	40 µM
Exp00488	Right	cell6	cell6a	1000000009	16.9955	3.22624	58.448	58	0.29078	0.0551985	14.25	110	NA	NA	4.11209	40 µM
Exp00488	Right	cell6	cell6a	1000000009	19.9587	3.44037	60.3716	59	0.330597	0.0569866	14.5	110	NA	NA	4.11209	40 µM
Exp00488	Right	cell6	cell6a	1000000009	18.1781	3.28767	58.2785	60	0.311918	0.0564131	14.75	110	NA	NA	4.11209	40 µM
Exp00488	Right	cell6	cell6a	1000000009	20.0179	3.42152	61.6278	61	0.324819	0.0555191	15	110	NA	NA	4.11209	40 µM
Exp00488	Right	cell6	cell6a	1000000009	19.2972	3.65094	64.8774	62	0.297441	0.0562744	15.25	110	NA	NA	4.11209	40 µM
Exp00488	Right	cell6	cell6a	1000000009	19.5607	4.00656	64.8262	63	0.301741	0.0618046	15.5	110	NA	NA	4.52329	40 µM
Exp00488	Right	cell6	cell6a	1000000009	20.604	4.22112	70.6436	64	0.291661	0.0597523	15.75	110	NA	NA	4.52329	40 µM
Exp00488	Right	cell6	cell6a	1000000009	21.7484	4.28105	72.085	65	0.301705	0.0593889	16	110	NA	NA	4.52329	40 µM
Exp00488	Right	cell6	cell6a	1000000009	19.8576	4.30464	67.4603	66	0.29436	0.06381	16.25	110	NA	NA	4.52329	40 µM
Exp00488	Right	cell6	cell6a	1000000009	21.0223	4.19108	67.0541	67	0.313513	0.062503	16.5	110	NA	NA	4.52329	40 µM
Exp00488	Right	cell6	cell6a	1000000009	20.0521	4.20521	65.9186	68	0.304195	0.063794	16.75	110	NA	NA	4.52329	40 µM
Exp00488	Right	cell6	cell6a	1000000009	21.4653	4.34983	69.2673	69	0.309891	0.0627977	17	110	NA	NA	4.52329	40 µM
Exp00488	Right	cell6	cell6a	1000000009	20.6194	4.31613	69.571	70	0.296379	0.0620392	17.25	110	NA	NA	4.52329	40 µM
Exp00488	Right	cell6	cell6a	1000000009	19.5863	4.07818	70.9935	71	0.275889	0.0574444	17.5	110	NA	NA	4.52329	40 µM
Exp00488	Right	cell6	cell6a	1000000009	22.0562	4.59658	72.4205	72	0.304557	0.0634707	17.75	110	NA	NA	4.97562	40 µM
Exp00488	Right	cell6	cell6a	1000000009	21.1687	4.42787	69.2567	73	0.305656	0.0639342	18	110	NA	NA	4.97562	40 µM
Exp00488	Right	cell6	cell6a	1000000009	21.6446	4.48039	66.3627	74	0.326156	0.0675137	18.25	110	NA	NA	4.97562	40 µM
Exp00488	Right	cell6	cell6a	1000000009	21.4822	4.41805	68.9976	75	0.311347	0.0640319	18.5	110	NA	NA	4.97562	40 µM
Exp00488	Right	cell6	cell6a	1000000009	23.6324	5.11765	80.1618	76	0.294809	0.0638415	18.75	110	NA	NA	4.97562	40 µM
Exp00488	Right	cell6	cell6a	1000000009	25.4821	5.59666	78.358	77	0.325201	0.0714242	19	110	NA	NA	4.97562	40 µM
Exp00488	Right	cell6	cell6a	1000000009	26.3647	5.52657	78.1884	78	0.337195	0.0706827	19.25	110	NA	NA	4.97562	40 µM
Exp00488	Right	cell6	cell6a	1000000009	27.0245	5.82885	80.1345	79	0.337239	0.0727383	19.5	110	NA	NA	4.97562	40 µM
Exp00488	Right	cell6	cell6a	1000000009	26.8182	5.86603	77.8565	80	0.344457	0.0753441	19.75	110	NA	NA	4.97562	40 µM
Exp00488	Right	cell6	cell6a	1000000009	25.8456	6.3701	81.4363	81	0.317372	0.0782219	20	110	NA	NA	4.97562	40 µM
Exp00488	Right	cell6	cell6a	1000000009	26.3038	6.53349	77.5718	82	0.33909	0.0842251	20.25	110	NA	NA	4.97562	40 µM
Exp00488	Right	cell6	cell6a	1000000009	26.0883	6.97613	82.3699	83	0.316721	0.0846927	20.5	110	NA	NA	4.97562	40 µM
Exp00488	Right	cell6	cell6a	1000000009	26.8623	6.97826	76.8406	84	0.349585	0.0908148	20.75	110	NA	NA	4.97562	40 µM
Exp00488	Right	cell6	cell6a	1000000009	24.8281	7.03632	72.0654	85	0.344522	0.097638	21	110	NA	NA	4.97562	40 µM
Exp00488	Right	cell6	cell6a	1000000009	22.6241	6.52771	66.6602	86	0.339394	0.0979251	21.25	110	NA	NA	4.97562	40 µM
Exp00488	Right	cell6	cell6a	1000000009	22.4891	6.86199	70.3245	87	0.31979	0.0975761	21.5	110	NA	NA	4.97562	40 µM
Exp00488	Right	cell6	cell6a	1000000009	23.8182	6.79115	69.8378	88	0.34105	0.0972418	21.75	110	NA	NA	4.97562	40 µM
Exp00488	Right	cell6	cell6a	1000000009	27.628	6.92754	71.5797	89	0.385975	0.0967808	22	110	NA	NA	4.97562	40 µM
Exp00488	Right	cell6	cell6a	1000000009	23.2709	7.09091	70.397	90	0.330567	0.100727	22.25	110	NA	NA	5.47319	40 µM
Exp00488	Right	cell6	cell6a	1000000009	24.0989	7.42491	71.5201	91	0.336953	0.103816	22.5	110	NA	NA	5.47319	40 µM
Exp00488	Right	cell6	cell6a	1000000009	21.4529	7.38262	70.6414	92	0.303687	0.104508	22.75	110	NA	NA	5.47319	40 µM
Exp00488	Right	cell6	cell6a	1000000009	21.0147	7.5046	70.7495	93	0.29703	0.106073	23	110	NA	NA	5.47319	40 µM
[truncated: 67,317 more rows]
