# Supplementary material for: SHR and SCR coordinate root patterning and growth early in the cell cycle
Source: Nature. 2024 Jan 31;626(7999):611–6. doi: 10.1038/s41586-023-06971-z (PMC10866714; doi:10.1038/s41586-023-06971-z)
Supplement: Supplementary file 6 — Raw data extracted from time course images of the SHR:SHR-GFP SCR:SCR-mKATE2 UBQ10:H2B-CFP shr2 line used to create the CEI/CEID trajectories. [file 41586_2023_6971_MOESM6_ESM.xlsx]

## Sheet: Data
ExpID	cellfile	parentcell	cell	SHRmean	H2Bmean	SHR/H2B	SCRmean	H2Bmean	SCR/H2B	round	time
Exp00415	left	CEI	CEI	60.68	94.89	0.639477	29.23	94.89	0.308041	1	0.25
Exp00415	left	CEI	CEI	58.96	94.2	0.625902	31.4	94.2	0.333333	2	0.5
Exp00415	left	CEI	CEI	60.38	99.12	0.609161	38.77	99.12	0.391142	3	0.75
Exp00415	left	CEI	CEI	61.37	102.02	0.601549	45.2	102.02	0.44305	4	1
Exp00415	left	CEI	CEI	56.92	102.78	0.553804	44.68	102.78	0.434715	5	1.25
Exp00415	left	CEI	CEI	55.59	101.3	0.548766	45.04	101.3	0.44462	6	1.5
Exp00415	left	CEI	CEI	56.51	105.62	0.535031	50.76	105.62	0.480591	7	1.75
Exp00415	left	CEI	CEI	51.39	99.36	0.51721	45.47	99.36	0.457629	8	2
Exp00415	left	CEI	CEI	46.27	90.9	0.509021	42.74	90.9	0.470187	9	2.25
Exp00415	left	CEI	CEI	47.81	94.57	0.505551	46.94	94.57	0.496352	10	2.5
Exp00415	left	CEI	CEI	43.45	91.93	0.472642	44.56	91.93	0.484717	11	2.75
Exp00415	left	CEI	CEI	48.46	98.33	0.49283	51.45	98.33	0.523238	12	3
Exp00415	left	CEI	CEI	49.14	100.57	0.488615	55.35	100.57	0.550363	13	3.25
Exp00415	left	CEI	CEI	44.67	98.89	0.451714	51.79	98.89	0.523713	14	3.5
Exp00415	left	CEI	CEI	34.66	121.63	0.284963	32.79	121.63	0.269588	15	3.75
Exp00415	left	CEI	CEID	30.96	105.38	0.293794	33.15	105.38	0.314576	16	4
Exp00415	left	CEI	CEID	35.64	90.67	0.393074	40.48	90.67	0.446454	17	4.25
Exp00415	left	CEI	CEID	36.12	92.73	0.389518	48.73	92.73	0.525504	18	4.5
Exp00415	left	CEI	CEID	34.44	94.68	0.363752	54.67	94.68	0.577419	19	4.75
Exp00415	left	CEI	CEID	33.17	100.68	0.32946	56.99	100.68	0.566051	20	5
Exp00415	left	CEI	CEID	33.1	104.7	0.316141	55.99	104.7	0.534766	21	5.25
Exp00415	left	CEI	CEID	33.28	103.86	0.320431	55.11	103.86	0.530618	22	5.5
Exp00415	left	CEI	CEID	34.83	108.96	0.319659	59.76	108.96	0.548458	23	5.75
Exp00415	left	CEI	CEID	34.97	108.89	0.32115	60.37	108.89	0.554413	24	6
Exp00415	left	CEI	CEID	34.45	106.61	0.32314	56.13	106.61	0.526498	25	6.25
Exp00415	left	CEI	CEID	32.41	103.6	0.312838	52.28	103.6	0.504633	26	6.5
Exp00415	left	CEI	CEID	32.23	103.94	0.310083	51.08	103.94	0.491437	27	6.75
Exp00415	left	CEI	CEID	33.61	108.89	0.30866	57.52	108.89	0.52824	28	7
Exp00415	left	CEI	CEID	34.6	112.66	0.307119	55.99	112.66	0.496982	29	7.25
Exp00415	left	CEI	CEID	36.73	114.1	0.321911	57.78	114.1	0.506398	30	7.5
Exp00415	left	CEI	CEID	33.16	108.17	0.306554	55.62	108.17	0.514191	31	7.75
Exp00415	left	CEI	CEID	32.16	103.8	0.309827	51.64	103.8	0.497495	32	8
Exp00415	left	CEI	CEID	35.03	112.94	0.310165	55.46	112.94	0.491057	33	8.25
Exp00415	left	CEI	CEID	34.36	104.24	0.329624	55.78	104.24	0.535111	34	8.5
Exp00415	left	CEI	CEID	35.39	106.48	0.332363	57.48	106.48	0.53982	35	8.75
Exp00415	left	CEI	CEID	33.94	101.09	0.33574	49.24	101.09	0.487091	36	9
Exp00415	left	CEI	CEID	33.42	103.49	0.32293	51.44	103.49	0.497053	37	9.25
Exp00415	left	CEI	CEID	36.52	108.06	0.33796	56.21	108.06	0.520174	38	9.5
Exp00415	left	CEI	CEID	33.82	101.27	0.333959	51.16	101.27	0.505184	39	9.75
Exp00415	left	CEI	CEID	32.01	98.69	0.324349	50.03	98.69	0.506941	40	10
Exp00415	left	CEI	CEID	33.52	101.09	0.331586	49.66	101.09	0.491245	41	10.25
Exp00415	left	CEI	CEID	41.87	118.08	0.35459	62.71	118.08	0.531081	42	10.5
Exp00415	left	CEI	CEID	41.36	116.89	0.353837	60.41	116.89	0.516811	43	10.75
Exp00415	left	CEI	CEID	39.34	114.24	0.344363	61.27	114.24	0.536327	44	11
Exp00415	left	CEI	CEID	40.96	116.15	0.352647	63.06	116.15	0.542919	45	11.25
Exp00415	left	CEI	CEID	41	117.76	0.348166	66.81	117.76	0.56734	46	11.5
Exp00415	left	CEI	CEID	38.94	113.02	0.344541	58.77	113.02	0.519996	47	11.75
Exp00415	left	CEI	CEID	40.05	116.61	0.343453	62.56	116.61	0.536489	48	12
Exp00415	left	CEI	CEID	36.41	105.62	0.344726	53.25	105.62	0.504166	49	12.25
Exp00415	left	CEI	CEID	41.61	112.81	0.36885	63.11	112.81	0.559436	50	12.5
Exp00415	left	CEI	CEID	40.68	116.92	0.34793	62.31	116.92	0.532928	51	12.75
Exp00415	left	CEI	CEID	37.94	109.87	0.345317	62.14	109.87	0.565578	52	13
Exp00415	left	CEI	CEID	36.65	106.46	0.344261	59.72	106.46	0.560962	53	13.25
Exp00415	left	CEI	CEID	36.06	105.81	0.3408	61.81	105.81	0.58416	54	13.5
Exp00415	left	CEI	CEID	37.23	113.17	0.328974	68.09	113.17	0.601661	55	13.75
Exp00415	left	CEI	CEID	36.46	114.72	0.317817	69.64	114.72	0.607043	56	14
Exp00415	left	CEI	CEID	34.96	116	0.301379	69.29	116	0.597328	57	14.25
Exp00415	left	CEI	CEID	36.79	117.67	0.312654	72.56	117.67	0.61664	58	14.5
Exp00415	left	CEI	CEID	37.22	119.13	0.312432	78.28	119.13	0.657097	59	14.75
Exp00415	left	CEI	CEID	35.94	115.19	0.312006	77.17	115.19	0.669937	60	15
Exp00415	left	CEI	CEID	36.35	113.78	0.319476	77.76	113.78	0.683424	61	15.25
Exp00415	left	CEI	CEID	34.64	117.25	0.295437	74.83	117.25	0.638209	62	15.5
Exp00415	left	CEI	CEID	33.51	112.51	0.29784	75.26	112.51	0.668918	63	15.75
Exp00415	left	CEI	CEID	33.47	116.05	0.28841	75.48	116.05	0.650409	64	16
Exp00415	left	CEI	CEID	34.57	115.63	0.298971	77.23	115.63	0.667906	65	16.25
Exp00415	left	CEI	CEID	34.59	117.19	0.295162	82.75	117.19	0.706118	66	16.5
Exp00415	left	CEI	CEID	36.07	118.24	0.305058	83.1	118.24	0.702808	67	16.75
Exp00415	left	CEI	CEID	36.23	117.04	0.309552	90.04	117.04	0.76931	68	17
Exp00415	left	CEI	CEID	35.91	115.07	0.312071	84.86	115.07	0.737464	69	17.25
Exp00415	left	CEI	CEID	35.65	114.57	0.311163	81.66	114.57	0.712752	70	17.5
Exp00415	left	CEI	CEID	35.87	111.83	0.320755	81.49	111.83	0.728695	71	17.75
Exp00415	left	CEI	CEID	33.41	107.61	0.310473	75.85	107.61	0.70486	72	18
Exp00415	left	CEI	CEID	32.41	107.64	0.301096	73.53	107.64	0.68311	73	18.25
Exp00415	left	CEI	CEID	34.3	108.71	0.315518	80.93	108.71	0.744458	74	18.5
Exp00415	left	CEI	CEID	33.97	105.1	0.323216	76.42	105.1	0.727117	75	18.75
Exp00415	left	CEI	CEID	32.58	105.22	0.309637	75.76	105.22	0.720015	76	19
Exp00415	left	CEI	CEID	31.44	101.83	0.30875	72.04	101.83	0.707454	77	19.25
Exp00415	left	CEI	CEID	29.37	97.95	0.299847	68.99	97.95	0.704339	78	19.5
Exp00415	left	CEI	CEID	30.16	102.88	0.293157	71	102.88	0.690124	79	19.75
Exp00415	left	CEI	CEID	30.15	98.25	0.30687	65.02	98.25	0.661781	80	20
Exp00415	left	CEI	CEID	27.33	93.02	0.293808	60.73	93.02	0.65287	82	20.5
Exp00415	left	CEI	CEID	27.96	95.71	0.292132	63.14	95.71	0.659701	83	20.75
Exp00415	left	CEI	CEID	28.73	91.55	0.313818	67.79	91.55	0.74047	84	21
Exp00415	left	CEI	CEID	29.64	93.44	0.317209	70.99	93.44	0.759739	85	21.25
Exp00415	left	CEI	CEID	28.75	89.98	0.319515	65.16	89.98	0.724161	86	21.5
Exp00415	left	CEI	CEID	30.12	98.28	0.306471	72.14	98.28	0.734025	87	21.75
Exp00415	left	CEI	CEID	25.68	84.76	0.302973	59.91	84.76	0.706819	88	22
Exp00415	left	CEI	CEID	24.75	83.59	0.296088	55.41	83.59	0.662878	89	22.25
Exp00415	left	CEI	CEID	26.73	85.83	0.31143	63.65	85.83	0.741582	90	22.5
Exp00415	left	CEI	CEID	28.56	89.75	0.318217	68.51	89.75	0.763343	91	22.75
Exp00415	left	CEI	CEID	28.89	92.46	0.312459	65.7	92.46	0.710578	92	23
Exp00415	left	CEI	CEID	29.07	94.37	0.308043	68.65	94.37	0.727456	93	23.25
Exp00415	left	CEI	CEID	30.07	95.53	0.31477	71.46	95.53	0.748037	94	23.5
Exp00415	left	CEI	CEID	31.84	98.04	0.324765	78.06	98.04	0.796206	95	23.75
Exp00415	left	CEI	CEID	28.41	94.08	0.301977	68.45	94.08	0.727572	96	24
Exp00415	left	CEI	CEID	29.52	98.01	0.301194	72.74	98.01	0.742169	97	24.25
Exp00415	left	CEI	CEID	30.32	97.05	0.312416	72.72	97.05	0.749304	98	24.5
Exp00415	left	CEI	CEID	30.19	93.12	0.324205	71.52	93.12	0.768041	99	24.75
Exp00415	left	CEI	CEID	31.26	94.08	0.33227	74	94.08	0.786565	100	25
Exp00415	left	CEI	CEID	29.82	94.44	0.315756	77.75	94.44	0.823274	101	25.25
Exp00415	left	CEI	CEID	30.46	99.23	0.306964	76.12	99.23	0.767107	102	25.5
Exp00415	left	CEI	CEID	30.94	101.4	0.305128	82.27	101.4	0.811341	103	25.75
Exp00415	left	CEI	CEID	31.62	103.34	0.30598	79.03	103.34	0.764757	104	26
Exp00415	left	CEI	CEID	32.87	101.07	0.32522	86.29	101.07	0.853765	105	26.25
Exp00415	left	CEI	CEID	35.26	105.13	0.335394	88.31	105.13	0.840008	106	26.5
Exp00415	left	CEI	CEID	34.02	99.41	0.342219	87.04	99.41	0.875566	107	26.75
Exp00415	left	CEI	CEID	32.02	94.28	0.339627	81.85	94.28	0.868159	108	27
Exp00415	left	CEI	CEID	32.65	97.39	0.33525	88.56	97.39	0.909334	109	27.25
Exp00415	left	CEI	CEID	31.87	97.93	0.325437	83.54	97.93	0.853058	110	27.5
Exp00415	left	CEI	CEID	31.93	94.3	0.3386	81.84	94.3	0.867869	111	27.75
Exp00415	left	CEI	CEID	30.54	98.93	0.308703	81.54	98.93	0.824219	112	28
Exp00415	left	CEI	CEID	32	95.7	0.334378	84.99	95.7	0.888088	113	28.25
Exp00415	left	CEI	CEID	28.86	92.04	0.313559	70.31	92.04	0.763907	114	28.5
Exp00415	left	CEI	CEID	28.84	90.01	0.320409	75.97	90.01	0.844017	115	28.75
Exp00415	left	CEI	CEID	29.3	90.29	0.32451	77.95	90.29	0.863329	116	29
Exp00415	left	CEI	CEID	28.72	88.29	0.325292	70.24	88.29	0.79556	117	29.25
Exp00415	left	CEI	CEID	33.15	90.47	0.36642	85.02	90.47	0.939759	118	29.5
Exp00415	left	CEI	CEID	33.21	94.91	0.34991	85.68	94.91	0.90275	119	29.75
Exp00415	left	CEI	CEID	31.07	90.28	0.344152	80.22	90.28	0.888569	120	30
Exp00415	left	CEI	CEID	31.35	91.04	0.344354	77.7	91.04	0.853471	121	30.25
Exp00415	left	CEI	CEID	31.49	86.73	0.363081	77.96	86.73	0.898882	122	30.5
Exp00415	left	CEI	CEID	28.55	84.16	0.339235	64.91	84.16	0.771269	123	30.75
Exp00415	left	CEI	CEID	28.27	80.83	0.349746	66.27	80.83	0.819869	124	31
Exp00415	left	CEI	CEID	28.65	84.99	0.337098	66.03	84.99	0.776915	125	31.25
Exp00415	left	CEI	CEID	30.52	85.04	0.35889	67.29	85.04	0.791275	126	31.5
Exp00415	left	CEI	CEID	28.69	79.97	0.35876	66.34	79.97	0.829561	127	31.75
Exp00415	left	CEI	CEID	28.39	81.19	0.349674	62.99	81.19	0.775834	128	32
Exp00415	left	CEI	CEID	30.22	82.66	0.365594	70.56	82.66	0.853617	129	32.25
Exp00415	left	CEI	CEID	30.47	84.8	0.359316	69.12	84.8	0.815094	130	32.5
Exp00415	left	CEI	CEID	31.31	84.44	0.370796	75.86	84.44	0.898389	131	32.75
Exp00415	left	CEI	CEID	31.22	86.4	0.361343	72.68	86.4	0.841204	132	33
Exp00415	left	CEI	CEID	33.16	88.17	0.376092	74	88.17	0.839288	133	33.25
Exp00415	left	CEI	CEID	32.42	86.43	0.375101	73.78	86.43	0.853639	134	33.5
Exp00415	left	CEI	CEID	27.87	83.58	0.333453	58.59	83.58	0.701005	135	33.75
Exp00415	left	CEI	CEID	28.95	88.96	0.325427	61.45	88.96	0.69076	136	34
Exp00415	left	CEI	CEID	27.96	83.26	0.335816	61.71	83.26	0.741172	137	34.25
Exp00415	left	CEI	CEID	27.3	89.15	0.306225	62.17	89.15	0.697364	138	34.5
Exp00415	left	CEI	CEID	25.36	121.25	0.209155	39.46	121.25	0.325443	139	34.75
Exp00397	left	CEI	CEI	75.76	108.14	0.700573	143.32	108.14	1.32532	1	0.25
Exp00397	left	CEI	CEI	70.46	102.07	0.690311	155.61	102.07	1.52454	2	0.5
Exp00397	left	CEI	CEI	74.63	106.72	0.699307	170.95	106.72	1.60186	3	0.75
Exp00397	left	CEI	CEI	71.53	103.83	0.688915	171.66	103.83	1.65328	4	1
Exp00397	left	CEI	CEI	76.75	110.11	0.69703	181.13	110.11	1.64499	5	1.25
Exp00397	left	CEI	CEI	71.46	106.19	0.672945	172	106.19	1.61974	6	1.5
Exp00397	left	CEI	CEI	70.61	105.92	0.666635	172.72	105.92	1.63066	7	1.75
Exp00397	left	CEI	CEI	74.34	108.44	0.68554	185.65	108.44	1.71201	8	2
Exp00397	left	CEI	CEI	66.35	99.87	0.664364	149.86	99.87	1.50055	9	2.25
Exp00397	left	CEI	CEI	72.43	109.46	0.661703	158.51	109.46	1.44811	10	2.5
Exp00397	left	CEI	CEI	72.6	110.16	0.659041	167.41	110.16	1.5197	11	2.75
Exp00397	left	CEI	CEI	69.74	108.42	0.643239	150.25	108.42	1.38581	12	3
Exp00397	left	CEI	CEI	69.22	107.96	0.641163	147.73	107.96	1.36838	13	3.25
Exp00397	left	CEI	CEI	70.26	100.46	0.699383	169.96	100.46	1.69182	14	3.5
Exp00397	left	CEI	CEI	65.4	106.16	0.616051	132.27	106.16	1.24595	15	3.75
Exp00397	left	CEI	CEI	68.78	107.07	0.642383	144.57	107.07	1.35024	16	4
Exp00397	left	CEI	CEI	70.8	107.68	0.657504	167.37	107.68	1.55433	17	4.25
Exp00397	left	CEI	CEI	66.08	102.5	0.644683	148.39	102.5	1.44771	18	4.5
Exp00397	left	CEI	CEI	70.22	103.61	0.677734	156.82	103.61	1.51356	19	4.75
Exp00397	left	CEI	CEI	70.86	104.06	0.680953	164.13	104.06	1.57726	20	5
Exp00397	left	CEI	CEI	68.18	100.36	0.679354	145.35	100.36	1.44829	21	5.25
Exp00397	left	CEI	CEI	73.61	111.92	0.657702	155.68	111.92	1.39099	22	5.5
Exp00397	left	CEI	CEI	70.6	100.08	0.705436	160.22	100.08	1.60092	23	5.75
Exp00397	left	CEI	CEI	69.15	106.16	0.651375	145.07	106.16	1.36652	24	6
Exp00397	left	CEI	CEI	72.03	112.02	0.64301	146.08	112.02	1.30405	25	6.25
Exp00397	left	CEI	CEI	72.84	109.01	0.668196	146.68	109.01	1.34556	26	6.5
Exp00397	left	CEI	CEI	76.16	114.4	0.665734	152.86	114.4	1.33619	27	6.75
Exp00397	left	CEI	CEI	75.56	114.38	0.660605	144.7	114.38	1.26508	28	7
Exp00397	left	CEI	CEI	70.83	107.15	0.661036	127.65	107.15	1.19132	29	7.25
Exp00397	left	CEI	CEI	76.19	113.36	0.672107	139.1	113.36	1.22706	30	7.5
Exp00397	left	CEI	CEI	68.35	105.01	0.65089	113.24	105.01	1.07837	31	7.75
Exp00397	left	CEI	CEI	72.87	105.23	0.692483	128.46	105.23	1.22075	32	8
Exp00397	left	CEI	CEI	73.49	105.13	0.699039	129.49	105.13	1.23171	33	8.25
Exp00397	left	CEI	CEI	77.8	107.58	0.723183	134.33	107.58	1.24865	34	8.5
Exp00397	left	CEI	CEI	70.17	106.24	0.660486	110.44	106.24	1.03953	35	8.75
Exp00397	left	CEI	CEI	71.3	103.12	0.691427	119.4	103.12	1.15787	36	9
Exp00397	left	CEI	CEI	65.52	98.05	0.66823	104.77	98.05	1.06854	37	9.25
Exp00397	left	CEI	CEI	66.17	96.13	0.688339	102.73	96.13	1.06866	38	9.5
Exp00397	left	CEI	CEI	60.98	93.01	0.655628	91.48	93.01	0.98355	39	9.75
Exp00397	left	CEI	CEI	59.62	89.78	0.664068	91.16	89.78	1.01537	40	10
Exp00397	left	CEI	CEI	62.39	93.05	0.6705	92.32	93.05	0.992155	41	10.25
Exp00397	left	CEI	CEI	57.99	88.75	0.653408	89.65	88.75	1.01014	42	10.5
Exp00397	left	CEI	CEI	55.92	87.94	0.635888	92.2	87.94	1.04844	43	10.75
Exp00397	left	CEI	CEI	38.89	128.76	0.302035	51.57	128.76	0.400513	44	11
Exp00397	left	CEI	CEI	34.11	82.14	0.415267	49.33	82.14	0.60056	45	11.25
Exp00397	left	CEI	CEI	36.88	72.17	0.511016	67.6	72.17	0.936677	46	11.5
Exp00397	left	CEI	CEID	38.01	67.63	0.562029	65.65	67.63	0.970723	46	11.5
Exp00397	left	CEI	CEID	35.36	62.37	0.566939	72.66	62.37	1.16498	47	11.75
Exp00397	left	CEI	CEID	35.05	67.32	0.520648	71.48	67.32	1.06179	48	12
Exp00397	left	CEI	CEID	32.02	67.15	0.476843	67.59	67.15	1.00655	49	12.25
Exp00397	left	CEI	CEID	38.98	81.91	0.475888	84.64	81.91	1.03333	50	12.5
Exp00397	left	CEI	CEID	40.58	77.06	0.526603	75.35	77.06	0.977809	51	12.75
Exp00397	left	CEI	CEID	41.51	79.03	0.525244	83.67	79.03	1.05871	52	13
Exp00397	left	CEI	CEID	41.88	84.23	0.49721	78.8	84.23	0.935534	53	13.25
Exp00397	left	CEI	CEID	46.3	79.31	0.583785	96.8	79.31	1.22053	54	13.5
Exp00397	left	CEI	CEID	44.2	84.64	0.522212	77.8	84.64	0.919187	55	13.75
Exp00397	left	CEI	CEID	48.22	78.93	0.610921	84.51	78.93	1.0707	56	14
Exp00397	left	CEI	CEID	48.45	87.3	0.554983	82.57	87.3	0.945819	57	14.25
Exp00397	left	CEI	CEID	51.28	86.6	0.592148	85.76	86.6	0.9903	58	14.5
Exp00397	left	CEI	CEID	53.25	94.18	0.565407	87.58	94.18	0.929921	59	14.75
Exp00397	left	CEI	CEID	46.42	75.99	0.61087	69.22	75.99	0.910909	60	15
Exp00397	left	CEI	CEID	49.59	78.21	0.634062	71.96	78.21	0.920087	61	15.25
Exp00397	left	CEI	CEID	50.88	77.74	0.654489	71.45	77.74	0.919089	62	15.5
Exp00397	left	CEI	CEID	45.11	70.57	0.639223	64.32	70.57	0.911435	63	15.75
Exp00397	left	CEI	CEID	47.72	78.19	0.610308	67.38	78.19	0.861747	64	16
Exp00397	left	CEI	CEID	47.11	78.74	0.598298	66.57	78.74	0.845441	65	16.25
Exp00397	left	CEI	CEID	47.86	74.48	0.642589	65.03	74.48	0.87312	66	16.5
Exp00397	left	CEI	CEID	52.9	74.52	0.709877	66.61	74.52	0.893854	67	16.75
Exp00397	left	CEI	CEID	50	67.57	0.739973	60.69	67.57	0.89818	68	17
Exp00397	left	CEI	CEID	57.93	79.87	0.725304	60.45	79.87	0.756855	69	17.25
Exp00397	left	CEI	CEID	60.26	77.58	0.776747	65.5	77.58	0.84429	70	17.5
Exp00397	left	CEI	CEID	60.18	74.86	0.803901	61.82	74.86	0.825808	71	17.75
Exp00397	left	CEI	CEID	59.43	75.45	0.787674	54.51	75.45	0.722465	72	18
Exp00397	left	CEI	CEID	65.36	87.59	0.746204	63.9	87.59	0.729535	73	18.25
Exp00397	left	CEI	CEID	70.78	93.09	0.760339	64.88	93.09	0.69696	74	18.5
Exp00397	left	CEI	CEID	64.85	86.85	0.74669	56.97	86.85	0.655959	75	18.75
Exp00397	left	CEI	CEID	69.28	91.43	0.757738	60.91	91.43	0.666193	76	19
Exp00397	left	CEI	CEID	74.83	93.03	0.804364	71.93	93.03	0.773191	77	19.25
Exp00397	left	CEI	CEID	78.03	97.19	0.80286	73.91	97.19	0.760469	78	19.5
Exp00397	left	CEI	CEID	77.23	95.11	0.812007	73.54	95.11	0.77321	79	19.75
Exp00397	left	CEI	CEID	73.14	94.61	0.773068	73.84	94.61	0.780467	80	20
Exp00397	left	CEI	CEID	68.13	93.15	0.731401	69.21	93.15	0.742995	81	20.25
Exp00397	left	CEI	CEID	70.49	95.21	0.740363	68.17	95.21	0.715996	82	20.5
Exp00397	left	CEI	CEID	55.97	82.31	0.67999	56.18	82.31	0.682542	83	20.75
Exp00397	left	CEI	CEID	54.65	78.56	0.695647	61.12	78.56	0.778004	84	21
Exp00397	left	CEI	CEID	56.28	79.82	0.705086	57.23	79.82	0.716988	85	21.25
Exp00397	left	CEI	CEID	69.03	85.96	0.803048	70.22	85.96	0.816892	86	21.5
Exp00397	left	CEI	CEID	75.44	91.46	0.824841	79.41	91.46	0.868248	87	21.75
Exp00397	left	CEI	CEID	70.78	85.63	0.826579	69.85	85.63	0.815719	88	22
Exp00397	left	CEI	CEID	66.57	90.41	0.736312	77.94	90.41	0.862073	89	22.25
Exp00397	left	CEI	CEID	77.33	98.56	0.784598	93.52	98.56	0.948864	90	22.5
Exp00397	left	CEI	CEID	69.38	91.74	0.756268	93	91.74	1.01373	91	22.75
Exp00397	left	CEI	CEID	64.48	84.23	0.765523	83.86	84.23	0.995607	92	23
Exp00397	left	CEI	CEID	72.99	98.45	0.741392	94.1	98.45	0.955815	93	23.25
Exp00397	left	CEI	CEID	64.05	88.24	0.725861	85.25	88.24	0.966115	94	23.5
Exp00397	left	CEI	CEID	71.17	95.84	0.742592	91.09	95.84	0.950438	95	23.75
Exp00397	left	CEI	CEID	71.13	96.09	0.740244	88.06	96.09	0.916433	96	24
Exp00397	left	CEI	CEID	78.5	104.51	0.751124	105.4	104.51	1.00852	97	24.25
Exp00397	left	CEI	CEID	72.99	95.33	0.765656	100.24	95.33	1.05151	98	24.5
Exp00397	left	CEI	CEID	61.99	83.19	0.745162	83.55	83.19	1.00433	99	24.75
Exp00397	left	CEI	CEID	69.65	90.39	0.77055	88.45	90.39	0.978537	100	25
Exp00397	left	CEI	CEID	59.96	76.46	0.784201	80.58	76.46	1.05388	101	25.25
Exp00397	left	CEI	CEID	61.09	78.87	0.774566	78.23	78.87	0.991885	102	25.5
Exp00397	left	CEI	CEID	67.26	87.68	0.767108	93.63	87.68	1.06786	103	25.75
Exp00397	left	CEI	CEID	69.56	83.58	0.832257	91.41	83.58	1.09368	104	26
Exp00397	left	CEI	CEID	73.84	86.52	0.853444	94.3	86.52	1.08992	105	26.25
Exp00397	left	CEI	CEID	63.6	76.67	0.829529	86.74	76.67	1.13134	106	26.5
Exp00397	left	CEI	CEID	68.09	80.96	0.841033	91.04	80.96	1.12451	107	26.75
Exp00397	left	CEI	CEID	81.16	93.59	0.867187	111.1	93.59	1.18709	108	27
Exp00397	left	CEI	CEID	80.41	89.34	0.900045	107.83	89.34	1.20696	109	27.25
Exp00397	left	CEI	CEID	76.71	92.08	0.83308	106.75	92.08	1.15932	110	27.5
Exp00397	left	CEI	CEID	66.91	86.47	0.773794	92.69	86.47	1.07193	111	27.75
Exp00397	left	CEI	CEID	37.56	101.66	0.369467	42.11	101.66	0.414224	112	28
Exp00397	left	CEI	CEID	31.45	80.91	0.388703	37.38	80.91	0.461995	113	28.25
Exp00397	left	CEI	CEID	43.19	87.98	0.490907	68.35	87.98	0.776881	114	28.5
Exp00418	left	CEI	CEI	54.99	109.11	0.503987	48.58	109.11	0.445239	1	0.25
Exp00418	left	CEI	CEI	53.55	109.38	0.489578	48.14	109.38	0.440117	2	0.5
Exp00418	left	CEI	CEI	52.79	107.12	0.492812	46.7	107.12	0.43596	3	0.75
Exp00418	left	CEI	CEI	60.08	116.28	0.516684	58.1	116.28	0.499656	4	1
Exp00418	left	CEI	CEI	56.27	117.51	0.478853	53.42	117.51	0.4546	5	1.25
Exp00418	left	CEI	CEI	52.67	116.33	0.452764	46.5	116.33	0.399725	6	1.5
Exp00418	left	CEI	CEI	48.93	110.82	0.441527	44.86	110.82	0.404801	7	1.75
Exp00418	left	CEI	CEI	65.23	121.38	0.537403	63.55	121.38	0.523562	8	2
Exp00418	left	CEI	CEI	59.63	113.58	0.525004	60.04	113.58	0.528614	9	2.25
Exp00418	left	CEI	CEI	56.63	118.03	0.479793	54.89	118.03	0.465051	10	2.5
Exp00418	left	CEI	CEI	63.38	121.54	0.521474	63.38	121.54	0.521474	11	2.75
Exp00418	left	CEI	CEI	60.28	120.56	0.5	58.35	120.56	0.483991	12	3
Exp00418	left	CEI	CEI	59.41	120.41	0.493398	57.72	120.41	0.479362	13	3.25
Exp00418	left	CEI	CEI	54.02	118.98	0.454026	50.41	118.98	0.423685	14	3.5
Exp00418	left	CEI	CEI	62.82	123.93	0.506899	60.59	123.93	0.488905	15	3.75
Exp00418	left	CEI	CEI	65.72	119.02	0.552176	60.44	119.02	0.507814	16	4
Exp00418	left	CEI	CEI	70	122.57	0.571102	64.17	122.57	0.523538	17	4.25
Exp00418	left	CEI	CEI	60.49	121.53	0.497737	55.48	121.53	0.456513	18	4.5
Exp00418	left	CEI	CEI	71.73	126	0.569286	65.8	126	0.522222	19	4.75
Exp00418	left	CEI	CEI	65.47	118.26	0.553611	60.53	118.26	0.511838	20	5
Exp00418	left	CEI	CEI	65.03	116.28	0.559254	63.84	116.28	0.54902	21	5.25
Exp00418	left	CEI	CEI	60.11	110.85	0.542264	57.64	110.85	0.519982	22	5.5
Exp00418	left	CEI	CEI	59.25	112.88	0.524894	57.5	112.88	0.509391	23	5.75
Exp00418	left	CEI	CEI	59.25	108.96	0.543778	56.91	108.96	0.522302	24	6
Exp00418	left	CEI	CEI	58.27	111.06	0.524671	56.75	111.06	0.510985	25	6.25
Exp00418	left	CEI	CEI	62.93	115	0.547217	59.78	115	0.519826	26	6.5
Exp00418	left	CEI	CEI	56.86	109.76	0.518039	51.28	109.76	0.467201	27	6.75
Exp00418	left	CEI	CEI	47.49	101.84	0.46632	45.67	101.84	0.448449	28	7
Exp00418	left	CEI	CEI	50.59	103.58	0.488415	47.58	103.58	0.459355	29	7.25
Exp00418	left	CEI	CEI	57.59	107.3	0.536719	51.18	107.3	0.47698	30	7.5
Exp00418	left	CEI	CEI	54.45	102.37	0.531894	47.31	102.37	0.462147	31	7.75
Exp00418	left	CEI	CEI	51.14	102.15	0.500636	43.43	102.15	0.425159	32	8
Exp00418	left	CEI	CEI	49	102.29	0.47903	38.79	102.29	0.379216	33	8.25
Exp00418	left	CEI	CEI	51.98	108.75	0.477977	40.63	108.75	0.373609	34	8.5
Exp00418	left	CEI	CEI	54.23	108.06	0.501851	43.61	108.06	0.403572	35	8.75
Exp00418	left	CEI	CEI	61.25	112.85	0.542756	53.07	112.85	0.47027	36	9
Exp00418	left	CEI	CEI	58.37	115.74	0.50432	51.33	115.74	0.443494	37	9.25
Exp00418	left	CEI	CEI	51.87	109.1	0.475435	45.91	109.1	0.420807	38	9.5
Exp00418	left	CEI	CEI	52.38	110.49	0.47407	47.78	110.49	0.432437	39	9.75
Exp00418	left	CEI	CEI	52.76	111.58	0.472845	49.2	111.58	0.440939	40	10
Exp00418	left	CEI	CEI	55.01	112.42	0.489326	52.25	112.42	0.464775	41	10.25
Exp00418	left	CEI	CEI	54.61	111.02	0.491893	54.53	111.02	0.491173	42	10.5
Exp00418	left	CEI	CEI	54.21	112.7	0.481012	52.42	112.7	0.465129	43	10.75
Exp00418	left	CEI	CEI	49.74	102.43	0.4856	49.05	102.43	0.478864	44	11
Exp00418	left	CEI	CEI	54.35	105.53	0.515019	57.52	105.53	0.545058	45	11.25
Exp00418	left	CEI	CEI	47.45	98.86	0.479972	46.75	98.86	0.472891	46	11.5
Exp00418	left	CEI	CEI	50.58	98.09	0.515649	54.25	98.09	0.553064	47	11.75
Exp00418	left	CEI	CEI	51.39	98.55	0.521461	53.52	98.55	0.543075	48	12
Exp00418	left	CEI	CEI	51.67	102	0.506569	49.69	102	0.487157	49	12.25
Exp00418	left	CEI	CEI	53.54	105.56	0.5072	53.71	105.56	0.50881	50	12.5
Exp00418	left	CEI	CEI	50.13	99.47	0.503971	48.54	99.47	0.487986	51	12.75
Exp00418	left	CEI	CEI	48.91	98.16	0.498268	48.4	98.16	0.493073	52	13
Exp00418	left	CEI	CEI	51.16	95.81	0.533973	50.07	95.81	0.522597	53	13.25
Exp00418	left	CEI	CEI	51.59	95.78	0.53863	55.39	95.78	0.578304	54	13.5
Exp00418	left	CEI	CEI	54.39	98.04	0.554774	58.1	98.04	0.592615	55	13.75
Exp00418	left	CEI	CEI	51.68	93.73	0.551371	51.55	93.73	0.549984	56	14
Exp00418	left	CEI	CEI	48.56	91.19	0.532515	50.14	91.19	0.549841	57	14.25
Exp00418	left	CEI	CEI	47.31	89.45	0.528899	50	89.45	0.558971	58	14.5
Exp00418	left	CEI	CEI	46.73	91.27	0.511997	49.32	91.27	0.540375	59	14.75
Exp00418	left	CEI	CEI	49.02	90.49	0.541717	52.23	90.49	0.577191	60	15
Exp00418	left	CEI	CEI	51.07	93.03	0.548963	55.17	93.03	0.593035	61	15.25
Exp00418	left	CEI	CEI	47.99	89.32	0.537282	50	89.32	0.559785	62	15.5
Exp00418	left	CEI	CEI	48.48	89.37	0.542464	51.67	89.37	0.578158	63	15.75
Exp00418	left	CEI	CEI	50.26	95.84	0.524416	52.98	95.84	0.552796	64	16
Exp00418	left	CEI	CEI	51.05	95.3	0.535677	55.32	95.3	0.580483	65	16.25
Exp00418	left	CEI	CEI	48.1	92.7	0.518878	50.74	92.7	0.547357	66	16.5
Exp00418	left	CEI	CEI	48.12	92.44	0.520554	51.51	92.44	0.557226	67	16.75
Exp00418	left	CEI	CEI	49.32	97.85	0.504037	52.94	97.85	0.541032	68	17
Exp00418	left	CEI	CEI	48.95	95.07	0.514884	52.63	95.07	0.553592	69	17.25
Exp00418	left	CEI	CEI	50.05	97.14	0.515236	55.94	97.14	0.57587	70	17.5
Exp00418	left	CEI	CEI	51.33	97.91	0.524257	57.39	97.91	0.586151	71	17.75
Exp00418	left	CEI	CEI	52.38	100.84	0.519437	58.13	100.84	0.576458	72	18
Exp00418	left	CEI	CEI	54.2	100.26	0.540594	63.77	100.26	0.636046	73	18.25
Exp00418	left	CEI	CEI	54.03	98.65	0.547694	61.69	98.65	0.625342	74	18.5
Exp00418	left	CEI	CEI	51.95	95.68	0.542956	58.01	95.68	0.606292	75	18.75
Exp00418	left	CEI	CEI	52.72	94.34	0.55883	57.37	94.34	0.60812	76	19
Exp00418	left	CEI	CEI	51.91	93.06	0.557812	59.83	93.06	0.642919	77	19.25
Exp00418	left	CEI	CEI	51.33	93.57	0.548573	58.63	93.57	0.62659	78	19.5
Exp00418	left	CEI	CEI	52.48	94.7	0.554171	60.27	94.7	0.636431	79	19.75
Exp00418	left	CEI	CEI	48.03	88.01	0.545733	53.42	88.01	0.606976	80	20
Exp00418	left	CEI	CEI	50.26	92.54	0.543116	59.82	92.54	0.646423	81	20.25
Exp00418	left	CEI	CEI	47.58	86.73	0.548599	58.04	86.73	0.669203	82	20.5
Exp00418	left	CEI	CEI	50.89	92.55	0.549865	64.08	92.55	0.692382	83	20.75
Exp00418	left	CEI	CEI	49.88	90.02	0.554099	62.03	90.02	0.689069	84	21
Exp00418	left	CEI	CEI	49.45	89.7	0.551282	61.86	89.7	0.689632	85	21.25
Exp00418	left	CEI	CEI	47.26	87.68	0.539005	59.21	87.68	0.675297	86	21.5
Exp00418	left	CEI	CEI	48.29	86.65	0.557299	60.21	86.65	0.694864	87	21.75
Exp00418	left	CEI	CEI	51.94	91.74	0.566165	64.87	91.74	0.707107	88	22
Exp00418	left	CEI	CEI	49.28	89.03	0.553521	63.12	89.03	0.708975	89	22.25
Exp00418	left	CEI	CEI	48.91	90.08	0.542962	63.61	90.08	0.70615	90	22.5
Exp00418	left	CEI	CEI	48.74	89.36	0.545434	62.34	89.36	0.697628	91	22.75
Exp00418	left	CEI	CEI	51.43	92.77	0.554382	63.77	92.77	0.687399	92	23
Exp00418	left	CEI	CEI	51.64	91.69	0.563202	56.59	91.69	0.617188	93	23.25
Exp00418	left	CEI	CEI	49.16	89.29	0.550566	52.42	89.29	0.587076	94	23.5
Exp00418	left	CEI	CEI	44.34	88.09	0.503349	55.99	88.09	0.6356	95	23.75
Exp00418	left	CEI	CEI	43.83	87.78	0.499316	57.61	87.78	0.6563	96	24
Exp00418	left	CEI	CEI	46.59	93.39	0.498876	61.57	93.39	0.659278	97	24.25
Exp00418	left	CEI	CEI	44.22	93.37	0.4736	62.3	93.37	0.667238	98	24.5
Exp00418	left	CEI	CEI	37.24	134.91	0.276036	42.66	134.91	0.316211	99	24.75
Exp00418	left	CEI	CEI	37.27	98.33	0.37903	44.01	98.33	0.447574	100	25
Exp00418	left	CEI	CEI	33.98	93.22	0.364514	45.68	93.22	0.490024	101	25.25
Exp00418	left	CEI	CEID	32.53	88.15	0.36903	43.08	88.15	0.488712	100	25
Exp00418	left	CEI	CEID	29.7	78.25	0.379553	54.28	78.25	0.693674	101	25.25
Exp00418	left	CEI	CEID	28.3	80.31	0.352385	63.95	80.31	0.796289	102	25.5
Exp00418	left	CEI	CEID	31.26	78.9	0.396198	56.61	78.9	0.71749	103	25.75
Exp00418	left	CEI	CEID	30.56	77.9	0.392298	58.03	77.9	0.744929	104	26
Exp00418	left	CEI	CEID	30.55	82.81	0.368917	61.91	82.81	0.747615	105	26.25
Exp00418	left	CEI	CEID	27.23	76.54	0.355762	56.63	76.54	0.739875	106	26.5
Exp00418	left	CEI	CEID	31.65	79.22	0.39952	56.38	79.22	0.711689	107	26.75
Exp00418	left	CEI	CEID	31.33	78.41	0.399566	50.38	78.41	0.64252	108	27
Exp00418	left	CEI	CEID	31.5	82.17	0.383352	51.06	82.17	0.621395	109	27.25
Exp00418	left	CEI	CEID	30.97	83.68	0.3701	52.19	83.68	0.623685	110	27.5
Exp00418	left	CEI	CEID	33.43	83.06	0.40248	44.59	83.06	0.536841	111	27.75
Exp00418	left	CEI	CEID	33.02	82.41	0.40068	49.3	82.41	0.598228	112	28
Exp00418	left	CEI	CEID	33.13	76.28	0.434321	43.6	76.28	0.571578	113	28.25
Exp00418	left	CEI	CEID	35.55	80.03	0.444208	44.35	80.03	0.554167	114	28.5
Exp00418	left	CEI	CEID	36.13	80.95	0.446325	47.88	80.95	0.591476	115	28.75
Exp00418	left	CEI	CEID	36.97	81.87	0.45157	48.09	81.87	0.587395	116	29
Exp00418	left	CEI	CEID	32.03	73.44	0.436138	41.11	73.44	0.559777	117	29.25
Exp00418	left	CEI	CEID	34.81	75.33	0.4621	42.54	75.33	0.564715	118	29.5
Exp00418	left	CEI	CEID	35.64	76.95	0.463158	42.47	76.95	0.551917	119	29.75
Exp00418	left	CEI	CEID	38.76	82.6	0.469249	46.7	82.6	0.565375	120	30
Exp00418	left	CEI	CEID	37.24	80.42	0.463069	42.63	80.42	0.530092	121	30.25
Exp00418	left	CEI	CEID	35.01	82.77	0.422979	42.09	82.77	0.508518	122	30.5
Exp00418	left	CEI	CEID	33.44	79.02	0.423184	42.49	79.02	0.537712	123	30.75
Exp00418	left	CEI	CEID	33.93	79.01	0.429439	39.81	79.01	0.50386	124	31
Exp00418	left	CEI	CEID	38.11	76.38	0.498953	38.78	76.38	0.507725	125	31.25
Exp00418	left	CEI	CEID	37.65	76.56	0.491771	37.9	76.56	0.495037	126	31.5
Exp00418	left	CEI	CEID	36.55	76.85	0.475602	37.13	76.85	0.483149	127	31.75
Exp00418	left	CEI	CEID	34.49	75.64	0.455976	36.95	75.64	0.488498	128	32
Exp00418	left	CEI	CEID	36.28	78.41	0.462696	37.04	78.41	0.472389	129	32.25
Exp00418	left	CEI	CEID	37.93	80.18	0.473061	38.55	80.18	0.480793	130	32.5
Exp00418	left	CEI	CEID	40.19	83.19	0.483111	38.77	83.19	0.466042	131	32.75
Exp00418	left	CEI	CEID	39.69	82.91	0.478712	37.62	82.91	0.453745	132	33
Exp00418	left	CEI	CEID	40.61	81.3	0.499508	37.18	81.3	0.457319	133	33.25
Exp00418	left	CEI	CEID	39.3	80.44	0.488563	35.67	80.44	0.443436	134	33.5
Exp00418	left	CEI	CEID	41.02	81.68	0.502204	38.07	81.68	0.466087	135	33.75
Exp00418	left	CEI	CEID	40.2	79.1	0.508217	39.72	79.1	0.502149	136	34
Exp00418	left	CEI	CEID	38.67	75.62	0.511373	36.59	75.62	0.483867	137	34.25
Exp00418	left	CEI	CEID	37.27	74.29	0.501683	34.37	74.29	0.462646	138	34.5
Exp00418	left	CEI	CEID	35.7	68.79	0.518971	31.89	68.79	0.463585	139	34.75
Exp00418	left	CEI	CEID	37.32	68.57	0.544261	31.58	68.57	0.460551	140	35
Exp00418	left	CEI	CEID	36.75	69.96	0.5253	31.26	69.96	0.446827	141	35.25
Exp00418	left	CEI	CEID	36.1	70.41	0.512711	31.32	70.41	0.444823	142	35.5
Exp00418	left	CEI	CEID	34.27	67.93	0.50449	31.78	67.93	0.467835	143	35.75
Exp00418	left	CEI	CEID	36.16	71.76	0.503902	31.76	71.76	0.442586	144	36
Exp00418	left	CEI	CEID	35.61	72	0.494583	32.47	72	0.450972	145	36.25
Exp00418	left	CEI	CEID	36.03	71.28	0.505471	34.26	71.28	0.48064	146	36.5
Exp00418	left	CEI	CEID	36.25	72.55	0.499655	35.52	72.55	0.489593	147	36.75
Exp00418	left	CEI	CEID	35.49	71.49	0.496433	34.4	71.49	0.481186	148	37
Exp00418	left	CEI	CEID	34.84	71.9	0.484562	37.26	71.9	0.51822	149	37.25
Exp00418	left	CEI	CEID	40.05	75.88	0.527807	40.15	75.88	0.529125	150	37.5
Exp00418	left	CEI	CEID	42.6	79.84	0.533567	42.8	79.84	0.536072	151	37.75
Exp00418	left	CEI	CEID	38.29	77.34	0.495087	39.88	77.34	0.515645	152	38
Exp00418	left	CEI	CEID	40.1	77.39	0.518155	39.06	77.39	0.504716	153	38.25
Exp00418	left	CEI	CEID	38.73	76.18	0.508401	37.71	76.18	0.495012	154	38.5
Exp00418	left	CEI	CEID	39.6	75.2	0.526596	40.31	75.2	0.536037	155	38.75
Exp00418	left	CEI	CEID	39.03	76.37	0.511065	33.85	76.37	0.443237	156	39
Exp00418	left	CEI	CEID	38.11	78.66	0.48449	37.16	78.66	0.472413	157	39.25
Exp00418	left	CEI	CEID	37.55	78.88	0.47604	36.99	78.88	0.46894	158	39.5
Exp00418	left	CEI	CEID	33.85	78.06	0.433641	33.62	78.06	0.430694	159	39.75
Exp00418	left	CEI	CEID	29.87	79.18	0.377242	34.46	79.18	0.435211	160	40
Exp00418	left	CEI	CEID	22.32	88.26	0.252889	21.02	88.26	0.23816	161	40.25
Exp00418	left	CEI	CEID	20.16	64.96	0.310345	20.21	64.96	0.311115	162	40.5
Exp00418	left	CEI	CEID	23.63	78.2	0.302174	33.76	78.2	0.431714	163	40.75
Exp00418	lowerleft	CEI	CEI	76.17	125.51	0.606884	82.44	125.51	0.65684	1	0.25
Exp00418	lowerleft	CEI	CEI	82.27	133.6	0.615793	97.91	133.6	0.732859	2	0.5
Exp00418	lowerleft	CEI	CEI	70.89	118.82	0.596617	82.53	118.82	0.69458	3	0.75
Exp00418	lowerleft	CEI	CEI	76.25	123.49	0.617459	97.58	123.49	0.790185	4	1
Exp00418	lowerleft	CEI	CEI	76.04	120.77	0.629627	95.19	120.77	0.788192	5	1.25
Exp00418	lowerleft	CEI	CEI	78.15	118.79	0.657884	91.48	118.79	0.770098	6	1.5
Exp00418	lowerleft	CEI	CEI	77.74	116.77	0.665753	101.12	116.77	0.865976	7	1.75
Exp00418	lowerleft	CEI	CEI	79.86	111.65	0.715271	99.19	111.65	0.888401	8	2
Exp00418	lowerleft	CEI	CEI	74.3	112.49	0.660503	95.46	112.49	0.848609	9	2.25
Exp00418	lowerleft	CEI	CEI	74.01	107.31	0.689684	94.64	107.31	0.881931	10	2.5
Exp00418	lowerleft	CEI	CEI	71.68	104.37	0.686787	90.43	104.37	0.866437	11	2.75
Exp00418	lowerleft	CEI	CEI	69.48	107.3	0.64753	86.45	107.3	0.805685	12	3
Exp00418	lowerleft	CEI	CEI	73.36	106.88	0.686377	88.62	106.88	0.829154	13	3.25
Exp00418	lowerleft	CEI	CEI	72.8	105.3	0.691358	84.48	105.3	0.802279	14	3.5
Exp00418	lowerleft	CEI	CEI	77.88	110.73	0.703332	92.41	110.73	0.834553	15	3.75
Exp00418	lowerleft	CEI	CEI	78.64	108.25	0.726467	98.37	108.25	0.90873	16	4
Exp00418	lowerleft	CEI	CEI	85.2	109.63	0.77716	101.48	109.63	0.925659	17	4.25
Exp00418	lowerleft	CEI	CEI	80.71	113.37	0.711917	91.01	113.37	0.80277	18	4.5
Exp00418	lowerleft	CEI	CEI	78.44	108.15	0.725289	87.19	108.15	0.806195	19	4.75
Exp00418	lowerleft	CEI	CEI	78.07	106.9	0.730309	86.53	106.9	0.809448	20	5
Exp00418	lowerleft	CEI	CEI	78.02	108.2	0.721072	92.62	108.2	0.856007	21	5.25
Exp00418	lowerleft	CEI	CEI	70.52	104.6	0.674187	78.57	104.6	0.751147	22	5.5
Exp00418	lowerleft	CEI	CEI	72.15	108.18	0.666944	79.3	108.18	0.733038	23	5.75
Exp00418	lowerleft	CEI	CEI	84.21	116.77	0.721161	96.3	116.77	0.824698	24	6
Exp00418	lowerleft	CEI	CEI	70.45	108.26	0.650748	83.73	108.26	0.773416	25	6.25
Exp00418	lowerleft	CEI	CEI	68.57	105.41	0.650508	82.25	105.41	0.780287	26	6.5
Exp00418	lowerleft	CEI	CEI	68.26	101.29	0.673907	74.75	101.29	0.73798	27	6.75
Exp00418	lowerleft	CEI	CEI	63.28	96.23	0.657591	70.23	96.23	0.729814	28	7
Exp00418	lowerleft	CEI	CEI	69.76	104.56	0.667177	78.07	104.56	0.746653	29	7.25
Exp00418	lowerleft	CEI	CEI	69.69	98.53	0.707297	75.2	98.53	0.763219	30	7.5
Exp00418	lowerleft	CEI	CEI	73.17	100.85	0.725533	78.58	100.85	0.779177	31	7.75
Exp00418	lowerleft	CEI	CEI	72.22	103.66	0.696701	78.12	103.66	0.753618	32	8
Exp00418	lowerleft	CEI	CEI	77.28	112.86	0.684742	83.44	112.86	0.739323	33	8.25
Exp00418	lowerleft	CEI	CEI	83.43	111.8	0.746243	90.52	111.8	0.80966	34	8.5
Exp00418	lowerleft	CEI	CEI	88.62	114.61	0.773231	92.49	114.61	0.806998	35	8.75
Exp00418	lowerleft	CEI	CEI	81.65	113.2	0.72129	83.17	113.2	0.734717	36	9
Exp00418	lowerleft	CEI	CEI	89.65	118.6	0.755902	92.8	118.6	0.782462	37	9.25
Exp00418	lowerleft	CEI	CEI	89.54	115.57	0.774769	98.59	115.57	0.853076	38	9.5
Exp00418	lowerleft	CEI	CEI	82.23	115.43	0.71238	87.38	115.43	0.756996	39	9.75
Exp00418	lowerleft	CEI	CEI	85.4	115.95	0.736524	87.18	115.95	0.751876	40	10
Exp00418	lowerleft	CEI	CEI	85.2	117.3	0.726343	93.85	117.3	0.800085	41	10.25
Exp00418	lowerleft	CEI	CEI	72.04	113.93	0.632318	84.89	113.93	0.745107	42	10.5
Exp00418	lowerleft	CEI	CEI	73.14	113.2	0.646113	83.15	113.2	0.734541	43	10.75
Exp00418	lowerleft	CEI	CEI	74.81	108.26	0.691022	92.27	108.26	0.8523	44	11
Exp00418	lowerleft	CEI	CEI	79.17	107.93	0.733531	93.8	107.93	0.869082	45	11.25
Exp00418	lowerleft	CEI	CEI	75.46	105.36	0.716211	87.6	105.36	0.831435	46	11.5
Exp00418	lowerleft	CEI	CEI	65.16	94.73	0.68785	77.82	94.73	0.821493	47	11.75
Exp00418	lowerleft	CEI	CEI	66.37	95.71	0.693449	78.61	95.71	0.821335	48	12
Exp00418	lowerleft	CEI	CEI	66.12	98.75	0.66957	79.87	98.75	0.80881	49	12.25
Exp00418	lowerleft	CEI	CEI	68.42	102.36	0.668425	80.16	102.36	0.783118	50	12.5
Exp00418	lowerleft	CEI	CEI	71.62	100.21	0.714699	79.07	100.21	0.789043	51	12.75
Exp00418	lowerleft	CEI	CEI	72.85	101.76	0.7159	80.22	101.76	0.788325	52	13
Exp00418	lowerleft	CEI	CEI	66.75	99.42	0.671394	78.17	99.42	0.78626	53	13.25
Exp00418	lowerleft	CEI	CEI	69.38	103.5	0.670338	82.91	103.5	0.801063	54	13.5
Exp00418	lowerleft	CEI	CEI	67.89	97.47	0.696522	77.62	97.47	0.796348	55	13.75
Exp00418	lowerleft	CEI	CEI	65.21	96.65	0.674703	73.03	96.65	0.755613	56	14
Exp00418	lowerleft	CEI	CEI	63.07	94.76	0.665576	68.56	94.76	0.723512	57	14.25
Exp00418	lowerleft	CEI	CEI	68.74	98.92	0.694905	75.64	98.92	0.764658	58	14.5
Exp00418	lowerleft	CEI	CEI	64.91	95.68	0.678407	70.45	95.68	0.736309	59	14.75
Exp00418	lowerleft	CEI	CEI	65.59	98.02	0.669149	72.1	98.02	0.735564	60	15
Exp00418	lowerleft	CEI	CEI	61.33	96.61	0.63482	71.85	96.61	0.743712	61	15.25
Exp00418	lowerleft	CEI	CEI	52.12	92.11	0.565845	64.83	92.11	0.703832	62	15.5
Exp00418	lowerleft	CEI	CEI	45.96	90.67	0.506893	67.39	90.67	0.743245	63	15.75
Exp00418	lowerleft	CEI	CEI	30.03	135.2	0.222115	30.62	135.2	0.226479	64	16
Exp00418	lowerleft	CEI	CEI	28.87	85.28	0.338532	32.32	85.28	0.378987	65	16.25
Exp00418	lowerleft	CEI	CEI	26.02	85.46	0.30447	37.54	85.46	0.43927	66	16.5
Exp00418	lowerleft	CEI	CEID	30.12	80.92	0.372219	53.12	80.92	0.656451	66	16.5
Exp00418	lowerleft	CEI	CEID	28.1	76.1	0.369251	59.51	76.1	0.781997	67	16.75
Exp00418	lowerleft	CEI	CEID	26.85	79.76	0.336635	57.4	79.76	0.719659	68	17
Exp00418	lowerleft	CEI	CEID	27.04	77.75	0.347781	61.99	77.75	0.797299	69	17.25
Exp00418	lowerleft	CEI	CEID	28.73	78.02	0.368239	55.4	78.02	0.710074	70	17.5
Exp00418	lowerleft	CEI	CEID	32.11	75.18	0.427108	53.94	75.18	0.717478	71	17.75
Exp00418	lowerleft	CEI	CEID	31.88	74.48	0.428034	60.99	74.48	0.818878	72	18
Exp00418	lowerleft	CEI	CEID	31.24	77.28	0.404244	62.03	77.28	0.802666	73	18.25
Exp00418	lowerleft	CEI	CEID	34.98	74.38	0.470288	59.82	74.38	0.804248	74	18.5
Exp00418	lowerleft	CEI	CEID	34.79	75.7	0.459577	56.44	75.7	0.745575	75	18.75
Exp00418	lowerleft	CEI	CEID	36.69	75.58	0.485446	55.55	75.58	0.734983	76	19
Exp00418	lowerleft	CEI	CEID	35.12	77.17	0.455099	60.08	77.17	0.778541	77	19.25
Exp00418	lowerleft	CEI	CEID	34.69	76.1	0.455848	58.37	76.1	0.767017	78	19.5
Exp00418	lowerleft	CEI	CEID	35.86	76.82	0.466806	56.32	76.82	0.733142	79	19.75
Exp00418	lowerleft	CEI	CEID	40.71	81.36	0.500369	59.49	81.36	0.731195	80	20
Exp00418	lowerleft	CEI	CEID	39.51	81.35	0.485679	57.01	81.35	0.700799	81	20.25
Exp00418	lowerleft	CEI	CEID	41.16	78.7	0.522999	59.29	78.7	0.753367	82	20.5
Exp00418	lowerleft	CEI	CEID	40.93	76.18	0.53728	51.42	76.18	0.67498	83	20.75
Exp00418	lowerleft	CEI	CEID	44.16	83.61	0.528166	61.13	83.61	0.731133	84	21
Exp00418	lowerleft	CEI	CEID	40.02	77.2	0.518394	49.21	77.2	0.637435	85	21.25
Exp00418	lowerleft	CEI	CEID	40.93	78.36	0.522333	51.12	78.36	0.652374	86	21.5
Exp00418	lowerleft	CEI	CEID	43.61	83.19	0.524222	52.15	83.19	0.626878	87	21.75
Exp00418	lowerleft	CEI	CEID	37.3	75.73	0.492539	45.16	75.73	0.596329	88	22
Exp00418	lowerleft	CEI	CEID	38.91	75.13	0.517902	48.17	75.13	0.641155	89	22.25
Exp00418	lowerleft	CEI	CEID	35.55	72.53	0.490142	41.58	72.53	0.57328	90	22.5
Exp00418	lowerleft	CEI	CEID	40.85	75.41	0.541705	45.45	75.41	0.602705	91	22.75
Exp00418	lowerleft	CEI	CEID	43.16	75.79	0.569468	46.93	75.79	0.619211	92	23
Exp00418	lowerleft	CEI	CEID	43.23	77.15	0.560337	48.28	77.15	0.625794	93	23.25
Exp00418	lowerleft	CEI	CEID	42.87	74.69	0.573972	48.4	74.69	0.648012	94	23.5
Exp00418	lowerleft	CEI	CEID	42.97	76.55	0.561332	47.35	76.55	0.61855	95	23.75
Exp00418	lowerleft	CEI	CEID	42.58	76.9	0.553706	45.94	76.9	0.597399	96	24
Exp00418	lowerleft	CEI	CEID	43.84	76.21	0.575253	49.81	76.21	0.653589	97	24.25
Exp00418	lowerleft	CEI	CEID	42.73	77.46	0.55164	47.17	77.46	0.608959	98	24.5
Exp00418	lowerleft	CEI	CEID	45.89	77.37	0.593124	49.55	77.37	0.640429	99	24.75
Exp00418	lowerleft	CEI	CEID	44.75	76.63	0.583975	46.69	76.63	0.609291	100	25
Exp00418	lowerleft	CEI	CEID	44.82	79.14	0.566338	49.86	79.14	0.630023	101	25.25
Exp00418	lowerleft	CEI	CEID	51.16	81.45	0.628115	53.96	81.45	0.662492	102	25.5
Exp00418	lowerleft	CEI	CEID	52.74	82.13	0.642153	52.71	82.13	0.641787	103	25.75
Exp00418	lowerleft	CEI	CEID	54.42	78.01	0.697603	51.57	78.01	0.661069	104	26
Exp00418	lowerleft	CEI	CEID	52.74	77.86	0.67737	50.64	77.86	0.650398	105	26.25
Exp00418	lowerleft	CEI	CEID	49.96	77.31	0.646229	51.4	77.31	0.664856	106	26.5
Exp00418	lowerleft	CEI	CEID	51.23	72.89	0.70284	51.23	72.89	0.70284	107	26.75
Exp00418	lowerleft	CEI	CEID	49.1	73.36	0.669302	48.21	73.36	0.65717	108	27
Exp00418	lowerleft	CEI	CEID	47.86	78.39	0.610537	47.02	78.39	0.599821	109	27.25
Exp00418	lowerleft	CEI	CEID	53.75	78.37	0.685849	53.47	78.37	0.682276	110	27.5
Exp00418	lowerleft	CEI	CEID	51.28	77.07	0.665369	48.56	77.07	0.630077	111	27.75
Exp00418	lowerleft	CEI	CEID	52.06	77.69	0.670099	52.09	77.69	0.670485	112	28
Exp00418	lowerleft	CEI	CEID	52.77	74.3	0.710229	57.61	74.3	0.77537	113	28.25
Exp00418	lowerleft	CEI	CEID	57.64	79.91	0.721311	61.54	79.91	0.770116	114	28.5
Exp00418	lowerleft	CEI	CEID	52.61	77.12	0.682184	52.97	77.12	0.686852	115	28.75
Exp00418	lowerleft	CEI	CEID	57.92	80.89	0.716034	63.16	80.89	0.780813	116	29
Exp00418	lowerleft	CEI	CEID	53.51	76.13	0.702877	58.27	76.13	0.765401	117	29.25
Exp00418	lowerleft	CEI	CEID	51.3	78.35	0.654754	57.43	78.35	0.732993	118	29.5
Exp00418	lowerleft	CEI	CEID	50.03	73.87	0.677271	57.25	73.87	0.77501	119	29.75
Exp00418	lowerleft	CEI	CEID	51.49	76.06	0.676966	56.54	76.06	0.743361	120	30
Exp00418	lowerleft	CEI	CEID	44.86	73.69	0.608766	57.9	73.69	0.785724	121	30.25
Exp00418	lowerleft	CEI	CEID	30.63	85.81	0.356951	26.65	85.81	0.31057	122	30.5
Exp00418	lowerleft	CEI	CEID	32.77	80.21	0.408553	32.01	80.21	0.399077	123	30.75
Exp00418	lowerleft	CEI	CEID	33.05	77.51	0.426397	46.77	77.51	0.603406	124	31
Exp00418	right	CEI	CEI	67.71	110.32	0.61376	56.37	110.32	0.510968	1	0.25
Exp00418	right	CEI	CEI	77.17	109.07	0.707527	70.94	109.07	0.650408	2	0.5
Exp00418	right	CEI	CEI	67.7	101.56	0.666601	63.41	101.56	0.62436	3	0.75
Exp00418	right	CEI	CEI	71.76	109.37	0.656121	69.37	109.37	0.634269	4	1
Exp00418	right	CEI	CEI	71.4	105.25	0.678385	70.47	105.25	0.669549	5	1.25
Exp00418	right	CEI	CEI	72.34	111.78	0.647164	74.69	111.78	0.668188	6	1.5
Exp00418	right	CEI	CEI	72.4	106.63	0.678983	68.14	106.63	0.639032	7	1.75
Exp00418	right	CEI	CEI	71.75	104.95	0.683659	76.01	104.95	0.72425	8	2
Exp00418	right	CEI	CEI	73.63	110.51	0.666275	70.74	110.51	0.640123	9	2.25
Exp00418	right	CEI	CEI	71.38	107.52	0.663876	68.68	107.52	0.638765	10	2.5
Exp00418	right	CEI	CEI	78.76	108.03	0.729057	79.89	108.03	0.739517	11	2.75
Exp00418	right	CEI	CEI	73.85	108.43	0.681085	77.26	108.43	0.712533	12	3
Exp00418	right	CEI	CEI	80.83	114.69	0.704769	80.69	114.69	0.703549	13	3.25
Exp00418	right	CEI	CEI	72.45	107.35	0.674895	70.52	107.35	0.656917	14	3.5
Exp00418	right	CEI	CEI	70.97	105.38	0.673467	71.72	105.38	0.680585	15	3.75
Exp00418	right	CEI	CEI	74.09	104.51	0.708927	77.44	104.51	0.740982	16	4
Exp00418	right	CEI	CEI	74.35	103.4	0.719052	79.98	103.4	0.773501	17	4.25
Exp00418	right	CEI	CEI	76.57	106.33	0.720117	78.8	106.33	0.741089	18	4.5
Exp00418	right	CEI	CEI	76.58	106.18	0.721228	79.08	106.18	0.744773	19	4.75
Exp00418	right	CEI	CEI	71.63	100.42	0.713304	70.82	100.42	0.705238	20	5
Exp00418	right	CEI	CEI	77.14	113.09	0.682112	78.26	113.09	0.692015	21	5.25
Exp00418	right	CEI	CEI	71.57	105.73	0.676913	70.77	105.73	0.669346	22	5.5
Exp00418	right	CEI	CEI	68.81	102.89	0.668772	69.13	102.89	0.671883	23	5.75
Exp00418	right	CEI	CEI	73.72	109.76	0.671647	74.04	109.76	0.674563	24	6
Exp00418	right	CEI	CEI	74.51	108.35	0.687679	77.81	108.35	0.718136	25	6.25
Exp00418	right	CEI	CEI	67.64	104.83	0.645235	67.93	104.83	0.648002	26	6.5
Exp00418	right	CEI	CEI	71.23	106.09	0.671411	69.75	106.09	0.657461	27	6.75
Exp00418	right	CEI	CEI	65.27	98.9	0.65996	62.75	98.9	0.634479	28	7
Exp00418	right	CEI	CEI	62.18	97.11	0.640305	61.75	97.11	0.635877	29	7.25
Exp00418	right	CEI	CEI	67.28	102.33	0.657481	67.11	102.33	0.655819	30	7.5
Exp00418	right	CEI	CEI	70.63	100.65	0.701739	70.45	100.65	0.69995	31	7.75
Exp00418	right	CEI	CEI	65.79	98.85	0.665554	67.45	98.85	0.682347	32	8
Exp00418	right	CEI	CEI	64.1	99.33	0.645324	61.83	99.33	0.622471	33	8.25
Exp00418	right	CEI	CEI	63.16	97.95	0.644819	61.45	97.95	0.627361	34	8.5
Exp00418	right	CEI	CEI	63.68	96.96	0.656766	58.94	96.96	0.60788	35	8.75
Exp00418	right	CEI	CEI	66.09	102.01	0.647878	63.39	102.01	0.62141	36	9
Exp00418	right	CEI	CEI	64.38	98.71	0.652214	65.01	98.71	0.658596	37	9.25
Exp00418	right	CEI	CEI	68.51	103.32	0.663086	65.78	103.32	0.636663	38	9.5
Exp00418	right	CEI	CEI	67.82	103.26	0.656789	68.35	103.26	0.661921	39	9.75
Exp00418	right	CEI	CEI	63.86	100.25	0.637007	64.92	100.25	0.647581	40	10
Exp00418	right	CEI	CEI	66.82	101.47	0.65852	71.41	101.47	0.703755	41	10.25
Exp00418	right	CEI	CEI	70.25	103.91	0.676066	72.46	103.91	0.697334	42	10.5
Exp00418	right	CEI	CEI	69.41	100.92	0.687772	67.54	100.92	0.669243	43	10.75
Exp00418	right	CEI	CEI	73.72	104.11	0.708097	74.74	104.11	0.717895	44	11
Exp00418	right	CEI	CEI	70.22	103.55	0.678127	72.82	103.55	0.703235	45	11.25
Exp00418	right	CEI	CEI	66.7	100.44	0.664078	70.72	100.44	0.704102	46	11.5
Exp00418	right	CEI	CEI	67.95	97.77	0.694998	69.5	97.77	0.710852	47	11.75
Exp00418	right	CEI	CEI	65.98	97.53	0.67651	68.06	97.53	0.697837	48	12
Exp00418	right	CEI	CEI	63.04	95.19	0.662254	70.19	95.19	0.737367	49	12.25
Exp00418	right	CEI	CEI	62.25	95.03	0.655056	68.79	95.03	0.723877	50	12.5
Exp00418	right	CEI	CEI	59.77	93.49	0.63932	67.14	93.49	0.718152	51	12.75
Exp00418	right	CEI	CEI	60.41	98.5	0.613299	65.38	98.5	0.663756	52	13
Exp00418	right	CEI	CEI	60.98	93.99	0.648792	64.2	93.99	0.683051	53	13.25
Exp00418	right	CEI	CEI	61.56	94.29	0.652879	66.23	94.29	0.702407	54	13.5
Exp00418	right	CEI	CEI	61.16	95.55	0.640084	67.89	95.55	0.710518	55	13.75
Exp00418	right	CEI	CEI	65.81	95.63	0.688173	70.74	95.63	0.739726	56	14
Exp00418	right	CEI	CEI	64.82	94.35	0.687016	69.71	94.35	0.738845	57	14.25
Exp00418	right	CEI	CEI	60.33	94.48	0.638548	63.4	94.48	0.671041	58	14.5
Exp00418	right	CEI	CEI	60.84	91.81	0.662673	67.05	91.81	0.730313	59	14.75
Exp00418	right	CEI	CEI	59.62	96.11	0.620331	66.4	96.11	0.690875	60	15
Exp00418	right	CEI	CEI	61.18	96.09	0.636695	66.26	96.09	0.689562	61	15.25
Exp00418	right	CEI	CEI	59.66	93.25	0.639786	64.21	93.25	0.688579	62	15.5
Exp00418	right	CEI	CEI	57.59	91.79	0.62741	60.53	91.79	0.65944	63	15.75
Exp00418	right	CEI	CEI	56.49	91.49	0.617445	60.9	91.49	0.665647	64	16
Exp00418	right	CEI	CEI	58.35	91.62	0.63687	59.88	91.62	0.653569	65	16.25
Exp00418	right	CEI	CEI	57.2	90.09	0.634921	62.91	90.09	0.698302	66	16.5
Exp00418	right	CEI	CEI	56.85	89.91	0.632299	60.97	89.91	0.678123	67	16.75
Exp00418	right	CEI	CEI	54.48	89.79	0.606749	57.86	89.79	0.644392	68	17
Exp00418	right	CEI	CEI	51.15	89.55	0.571189	53.8	89.55	0.600782	69	17.25
Exp00418	right	CEI	CEI	37.6	101.1	0.371909	34.77	101.1	0.343917	70	17.5
Exp00418	right	CEI	CEI	35.63	96.75	0.368269	34.47	96.75	0.356279	71	17.75
Exp00418	right	CEI	CEI	34.07	98.99	0.344176	36.63	98.99	0.370037	72	18
Exp00418	right	CEI	CEI	36.71	90.26	0.406714	39.78	90.26	0.440727	73	18.25
Exp00418	right	CEI	CEID	36.32	80.8	0.449505	36.63	80.8	0.453342	71	17.75
Exp00418	right	CEI	CEID	32.43	73.02	0.444125	38.33	73.02	0.524925	72	18
Exp00418	right	CEI	CEID	33.36	72.75	0.458557	44.83	72.75	0.61622	73	18.25
Exp00418	right	CEI	CEID	31.28	71.23	0.439141	42.88	71.23	0.601994	74	18.5
Exp00418	right	CEI	CEID	33.26	73.57	0.452086	45.48	73.57	0.618187	75	18.75
Exp00418	right	CEI	CEID	29.45	70.49	0.41779	40.65	70.49	0.576678	76	19
Exp00418	right	CEI	CEID	33.72	72.53	0.464911	45.2	72.53	0.62319	77	19.25
Exp00418	right	CEI	CEID	28.76	69.64	0.412981	39.9	69.64	0.572947	78	19.5
Exp00418	right	CEI	CEID	31.21	71.2	0.438343	40.94	71.2	0.575	79	19.75
Exp00418	right	CEI	CEID	32.01	67.53	0.474012	37.51	67.53	0.555457	80	20
Exp00418	right	CEI	CEID	35.13	73.38	0.478741	42.4	73.38	0.577814	81	20.25
Exp00418	right	CEI	CEID	36.99	71.34	0.518503	43.52	71.34	0.610036	82	20.5
Exp00418	right	CEI	CEID	38.73	73.45	0.527297	44.48	73.45	0.605582	83	20.75
Exp00418	right	CEI	CEID	39.16	72.07	0.543361	43.88	72.07	0.608853	84	21
Exp00418	right	CEI	CEID	41.49	74.51	0.556838	42.86	74.51	0.575225	85	21.25
Exp00418	right	CEI	CEID	40.55	74.12	0.547086	41	74.12	0.553157	86	21.5
Exp00418	right	CEI	CEID	43.26	77.57	0.55769	42.98	77.57	0.55408	87	21.75
Exp00418	right	CEI	CEID	46.62	77.83	0.598998	44.33	77.83	0.569575	88	22
Exp00418	right	CEI	CEID	43.99	77.27	0.569302	41.87	77.27	0.541866	89	22.25
Exp00418	right	CEI	CEID	45.78	78.87	0.580449	42.36	78.87	0.537086	90	22.5
Exp00418	right	CEI	CEID	44.96	77.52	0.579979	42.89	77.52	0.553277	91	22.75
Exp00418	right	CEI	CEID	43.64	76.54	0.570159	41.44	76.54	0.541416	92	23
Exp00418	right	CEI	CEID	45.1	77.58	0.581335	40.09	77.58	0.516757	93	23.25
Exp00418	right	CEI	CEID	43.98	76.4	0.575654	37.1	76.4	0.485602	94	23.5
Exp00418	right	CEI	CEID	43.47	79.46	0.547068	41.03	79.46	0.51636	95	23.75
Exp00418	right	CEI	CEID	45.68	77.93	0.586167	43.17	77.93	0.553959	96	24
Exp00418	right	CEI	CEID	44.89	79.09	0.567581	43.22	79.09	0.546466	97	24.25
Exp00418	right	CEI	CEID	41.69	75.65	0.551091	40.63	75.65	0.537079	98	24.5
Exp00418	right	CEI	CEID	46.02	80.34	0.572816	45.03	80.34	0.560493	99	24.75
Exp00418	right	CEI	CEID	48.43	81.08	0.597311	46.81	81.08	0.577331	100	25
Exp00418	right	CEI	CEID	44.8	80.79	0.554524	45.64	80.79	0.564921	101	25.25
Exp00418	right	CEI	CEID	46.69	82.52	0.565802	49.8	82.52	0.60349	102	25.5
Exp00418	right	CEI	CEID	45.31	80.24	0.564681	47.56	80.24	0.592722	103	25.75
Exp00418	right	CEI	CEID	45.56	81.59	0.558402	47.29	81.59	0.579605	104	26
Exp00418	right	CEI	CEID	45.34	81.96	0.553197	48.34	81.96	0.5898	105	26.25
Exp00418	right	CEI	CEID	43.48	81.23	0.53527	46.47	81.23	0.572079	106	26.5
Exp00418	right	CEI	CEID	42.86	79.48	0.539255	47.71	79.48	0.600277	107	26.75
Exp00418	right	CEI	CEID	43.33	78.17	0.554305	47.2	78.17	0.603812	108	27
Exp00418	right	CEI	CEID	45.27	81.35	0.556484	52.08	81.35	0.640197	109	27.25
Exp00418	right	CEI	CEID	46.35	80.78	0.573781	50.16	80.78	0.620946	110	27.5
Exp00418	right	CEI	CEID	47.59	80.8	0.588985	50.64	80.8	0.626733	111	27.75
Exp00418	right	CEI	CEID	46.99	77.35	0.607498	50.25	77.35	0.649644	112	28
Exp00418	right	CEI	CEID	48.55	77.71	0.624759	51.84	77.71	0.667096	113	28.25
Exp00418	right	CEI	CEID	49.67	79.41	0.625488	55.74	79.41	0.701927	114	28.5
Exp00418	right	CEI	CEID	50.2	79.22	0.633678	55.31	79.22	0.698182	115	28.75
Exp00418	right	CEI	CEID	51.79	80.23	0.645519	57.01	80.23	0.710582	116	29
Exp00418	right	CEI	CEID	49.68	79.06	0.628384	58.65	79.06	0.741842	117	29.25
Exp00418	right	CEI	CEID	55.34	81.15	0.681947	61.51	81.15	0.757979	118	29.5
Exp00418	right	CEI	CEID	54.55	80.01	0.68179	63.88	80.01	0.7984	119	29.75
Exp00418	right	CEI	CEID	55.41	79.64	0.695756	63.64	79.64	0.799096	120	30
Exp00418	right	CEI	CEID	57.62	80.97	0.711622	69.34	80.97	0.856367	121	30.25
Exp00418	right	CEI	CEID	55.68	78.33	0.710839	66.6	78.33	0.850249	122	30.5
Exp00418	right	CEI	CEID	56.67	77.82	0.728219	63.83	77.82	0.820226	123	30.75
Exp00418	right	CEI	CEID	53.91	76.64	0.703419	62.74	76.64	0.818633	124	31
Exp00418	right	CEI	CEID	53.01	75.11	0.705765	60.33	75.11	0.803222	125	31.25
Exp00418	right	CEI	CEID	48.77	73.2	0.666257	51.13	73.2	0.698497	126	31.5
Exp00418	right	CEI	CEID	50.49	71.83	0.70291	55.57	71.83	0.773632	127	31.75
Exp00418	right	CEI	CEID	52.63	71.59	0.735159	57.84	71.59	0.807934	128	32
Exp00418	right	CEI	CEID	51.11	68.96	0.741154	56.16	68.96	0.814385	129	32.25
Exp00418	right	CEI	CEID	50.59	68.63	0.737141	53.78	68.63	0.783622	130	32.5
Exp00418	right	CEI	CEID	50.38	69.38	0.726146	54.87	69.38	0.790862	131	32.75
Exp00418	right	CEI	CEID	47.59	68.34	0.696371	52.34	68.34	0.765876	132	33
Exp00418	right	CEI	CEID	46.5	68.59	0.677941	53.94	68.59	0.786412	133	33.25
Exp00418	right	CEI	CEID	33.91	74.77	0.453524	31.36	74.77	0.41942	134	33.5
Exp00418	right	CEI	CEID	32.89	68.61	0.479376	28.89	68.61	0.421076	135	33.75
Exp00418	right	CEI	CEID	32.56	73.31	0.444141	34.42	73.31	0.469513	136	34
Exp00418	right	CEI	CEID	29.85	70.16	0.425456	44.25	70.16	0.630701	137	34.25
Exp00418	right	CEI	CEID	31.89	68.57	0.465072	52.34	68.57	0.763308	138	34.5
Exp00418	top	CEI	CEI	74.82	138.88	0.538738	67.04	138.88	0.482719	1	0.25
Exp00418	top	CEI	CEI	69.37	149.81	0.463053	72.89	149.81	0.48655	2	0.5
Exp00418	top	CEI	CEI	69.51	149.52	0.464888	70.36	149.52	0.470572	3	0.75
Exp00418	top	CEI	CEI	69.82	146.09	0.477925	77.78	146.09	0.532412	4	1
Exp00418	top	CEI	CEI	78.69	167.19	0.470662	85.49	167.19	0.511334	5	1.25
Exp00418	top	CEI	CEI	75.58	155.6	0.485733	83.93	155.6	0.539396	6	1.5
Exp00418	top	CEI	CEI	85.97	158.99	0.540726	92.1	158.99	0.579282	7	1.75
Exp00418	top	CEI	CEI	83.98	151.5	0.554323	88.24	151.5	0.582442	8	2
Exp00418	top	CEI	CEI	86.95	161.85	0.537226	95.34	161.85	0.589064	9	2.25
Exp00418	top	CEI	CEI	84.79	150.62	0.56294	87.48	150.62	0.580799	10	2.5
Exp00418	top	CEI	CEI	87.72	157.24	0.557873	97.31	157.24	0.618863	11	2.75
Exp00418	top	CEI	CEI	85.78	153.98	0.557085	95.17	153.98	0.618067	12	3
Exp00418	top	CEI	CEI	86.83	153.99	0.563868	89.07	153.99	0.578414	13	3.25
Exp00418	top	CEI	CEI	97.33	165.03	0.589772	97.22	165.03	0.589105	14	3.5
Exp00418	top	CEI	CEI	92.72	174.39	0.531682	101.46	174.39	0.581799	15	3.75
Exp00418	top	CEI	CEI	91.02	162.65	0.559607	91.82	162.65	0.564525	16	4
Exp00418	top	CEI	CEI	91.93	155.39	0.591608	88.84	155.39	0.571723	17	4.25
Exp00418	top	CEI	CEI	95.73	160.69	0.595743	86.95	160.69	0.541104	18	4.5
Exp00418	top	CEI	CEI	94.28	168.36	0.55999	92.08	168.36	0.546923	19	4.75
Exp00418	top	CEI	CEI	88.37	167.35	0.528055	96.31	167.35	0.5755	20	5
Exp00418	top	CEI	CEI	88.42	165.99	0.532683	95.01	165.99	0.572384	21	5.25
Exp00418	top	CEI	CEI	86.75	164.05	0.528802	94.23	164.05	0.574398	22	5.5
Exp00418	top	CEI	CEI	90.11	157.62	0.571691	88.81	157.62	0.563444	23	5.75
Exp00418	top	CEI	CEI	84.83	154.09	0.550522	86.64	154.09	0.562269	24	6
Exp00418	top	CEI	CEI	85.65	155.79	0.549779	85.88	155.79	0.551255	25	6.25
Exp00418	top	CEI	CEI	80.17	153.17	0.523405	83.38	153.17	0.544362	26	6.5
Exp00418	top	CEI	CEI	79.76	145.45	0.548367	77.99	145.45	0.536198	27	6.75
Exp00418	top	CEI	CEI	77.64	150.1	0.517255	80.46	150.1	0.536043	28	7
Exp00418	top	CEI	CEI	77.21	146.17	0.528221	81.27	146.17	0.555996	29	7.25
Exp00418	top	CEI	CEI	83.93	143.43	0.585163	88.15	143.43	0.614586	30	7.5
Exp00418	top	CEI	CEI	81.97	149.1	0.549765	87.08	149.1	0.584038	31	7.75
Exp00418	top	CEI	CEI	95.45	165.38	0.577156	96.85	165.38	0.585621	32	8
Exp00418	top	CEI	CEI	92.55	157.35	0.588179	96.92	157.35	0.615952	33	8.25
Exp00418	top	CEI	CEI	94.72	154.89	0.611531	100.51	154.89	0.648912	34	8.5
Exp00418	top	CEI	CEI	91.77	147.51	0.622127	94.49	147.51	0.640567	35	8.75
Exp00418	top	CEI	CEI	89.35	144.46	0.61851	94.39	144.46	0.653399	36	9
Exp00418	top	CEI	CEI	85.35	135.89	0.628082	88.21	135.89	0.649128	37	9.25
Exp00418	top	CEI	CEI	85.19	139.18	0.612085	93.91	139.18	0.674738	38	9.5
Exp00418	top	CEI	CEI	69.79	133.96	0.520976	72.14	133.96	0.538519	39	9.75
Exp00418	top	CEI	CEI	74.51	131.27	0.567609	78.74	131.27	0.599832	40	10
Exp00418	top	CEI	CEI	79.07	130.74	0.604788	85.89	130.74	0.656953	41	10.25
Exp00418	top	CEI	CEI	76.7	127.94	0.5995	86.3	127.94	0.674535	42	10.5
Exp00418	top	CEI	CEI	78.57	123.47	0.636349	90.82	123.47	0.735563	43	10.75
Exp00418	top	CEI	CEI	75.93	124.04	0.612141	90.69	124.04	0.731135	44	11
Exp00418	top	CEI	CEI	71.94	117.59	0.611787	86.19	117.59	0.73297	45	11.25
Exp00418	top	CEI	CEI	72.17	120.48	0.599021	87.72	120.48	0.728088	46	11.5
Exp00418	top	CEI	CEI	70.74	123.02	0.575028	84.28	123.02	0.685092	47	11.75
Exp00418	top	CEI	CEI	67.13	119.85	0.560117	77.89	119.85	0.649896	48	12
Exp00418	top	CEI	CEI	64.63	120.52	0.53626	71.46	120.52	0.592931	49	12.25
Exp00418	top	CEI	CEI	64.18	118.69	0.540736	72.51	118.69	0.610919	50	12.5
Exp00418	top	CEI	CEI	60.96	120.65	0.505263	73.79	120.65	0.611604	51	12.75
Exp00418	top	CEI	CEI	62.75	116.6	0.538165	64.63	116.6	0.554288	52	13
Exp00418	top	CEI	CEI	62.42	121.4	0.514168	64.56	121.4	0.531796	53	13.25
Exp00418	top	CEI	CEI	65.01	122.3	0.531562	65.53	122.3	0.535814	54	13.5
Exp00418	top	CEI	CEI	56.87	110.7	0.513731	60.73	110.7	0.5486	55	13.75
Exp00418	top	CEI	CEI	58.31	113.8	0.51239	66.12	113.8	0.581019	56	14
Exp00418	top	CEI	CEI	56.05	110.08	0.509175	62.28	110.08	0.56577	57	14.25
Exp00418	top	CEI	CEI	57.53	114.29	0.503369	66.17	114.29	0.578966	58	14.5
Exp00418	top	CEI	CEI	56.76	115.66	0.490749	73.35	115.66	0.634186	59	14.75
Exp00418	top	CEI	CEI	57.4	109.71	0.523198	67.59	109.71	0.616079	60	15
Exp00418	top	CEI	CEI	56.94	113.21	0.502959	74.25	113.21	0.655861	61	15.25
Exp00418	top	CEI	CEI	58.81	115.37	0.509751	84.47	115.37	0.732166	62	15.5
Exp00418	top	CEI	CEI	53.33	110.09	0.484422	84.82	110.09	0.770461	63	15.75
Exp00418	top	CEI	CEI	40.68	151.18	0.269083	39.75	151.18	0.262932	64	16
Exp00418	top	CEI	CEI	35.04	110.59	0.316846	37.63	110.59	0.340266	65	16.25
Exp00418	top	CEI	CEI	29.8	99.55	0.299347	36.4	99.55	0.365645	66	16.5
Exp00418	top	CEI	CEID	31.01	87.68	0.353672	52.3	87.68	0.596487	66	16.5
Exp00418	top	CEI	CEID	27.16	84.92	0.31983	65.09	84.92	0.766486	67	16.75
Exp00418	top	CEI	CEID	26.98	85.09	0.317076	69.25	85.09	0.813844	68	17
Exp00418	top	CEI	CEID	33.18	89.81	0.369447	69.06	89.81	0.768957	69	17.25
Exp00418	top	CEI	CEID	36.46	96.09	0.379436	69.16	96.09	0.719742	70	17.5
Exp00418	top	CEI	CEID	37.77	98.46	0.383608	67.93	98.46	0.689925	71	17.75
Exp00418	top	CEI	CEID	37.82	100.79	0.375236	68.25	100.79	0.677151	72	18
Exp00418	top	CEI	CEID	39.33	95.8	0.410543	68.95	95.8	0.719729	73	18.25
Exp00418	top	CEI	CEID	38.84	91.44	0.424759	65.5	91.44	0.716317	74	18.5
Exp00418	top	CEI	CEID	40.06	94.54	0.423736	61.43	94.54	0.649778	75	18.75
Exp00418	top	CEI	CEID	44.78	103.04	0.434589	65.86	103.04	0.639169	76	19
Exp00418	top	CEI	CEID	45.13	101.2	0.445949	64.21	101.2	0.634486	77	19.25
Exp00418	top	CEI	CEID	45.48	104.18	0.436552	69.19	104.18	0.664139	78	19.5
Exp00418	top	CEI	CEID	43.36	100.19	0.432778	62.07	100.19	0.619523	79	19.75
Exp00418	top	CEI	CEID	43.42	95.68	0.453804	60.06	95.68	0.627717	80	20
Exp00418	top	CEI	CEID	45.09	94.62	0.476538	63.58	94.62	0.671951	81	20.25
Exp00418	top	CEI	CEID	46.9	95.09	0.493217	66.94	95.09	0.703965	82	20.5
Exp00418	top	CEI	CEID	44.61	92.69	0.481282	59.02	92.69	0.636746	83	20.75
Exp00418	top	CEI	CEID	47.46	97.53	0.48662	63.9	97.53	0.655183	84	21
Exp00418	top	CEI	CEID	46.3	98.8	0.468623	61.3	98.8	0.620445	85	21.25
Exp00418	top	CEI	CEID	43.97	97.26	0.452087	57	97.26	0.586058	86	21.5
Exp00418	top	CEI	CEID	46.93	102.81	0.456473	59.16	102.81	0.57543	87	21.75
Exp00418	top	CEI	CEID	47.29	99.42	0.475659	59.21	99.42	0.595554	88	22
Exp00418	top	CEI	CEID	45.04	96.84	0.465097	56.37	96.84	0.582094	89	22.25
Exp00418	top	CEI	CEID	44.82	99.27	0.451496	55.63	99.27	0.560391	90	22.5
Exp00418	top	CEI	CEID	42.14	100.16	0.420727	57.35	100.16	0.572584	91	22.75
Exp00418	top	CEI	CEID	46.24	101.26	0.456646	57.42	101.26	0.567055	92	23
Exp00418	top	CEI	CEID	44.31	95.13	0.465784	54.3	95.13	0.570798	93	23.25
Exp00418	top	CEI	CEID	47.99	104.69	0.458401	59.92	104.69	0.572356	94	23.5
Exp00418	top	CEI	CEID	45.92	105.7	0.434437	58.5	105.7	0.553453	95	23.75
Exp00418	top	CEI	CEID	47.84	105.52	0.453374	63.5	105.52	0.601782	96	24
Exp00418	top	CEI	CEID	46.85	103.19	0.454017	55.96	103.19	0.542301	97	24.25
Exp00418	top	CEI	CEID	46.4	98.67	0.470254	55.42	98.67	0.56167	98	24.5
Exp00418	top	CEI	CEID	46.61	105.92	0.440049	56.84	105.92	0.536631	99	24.75
Exp00418	top	CEI	CEID	45.91	104.65	0.4387	56.09	104.65	0.535977	100	25
Exp00418	top	CEI	CEID	44.66	107.14	0.416838	56.92	107.14	0.531268	101	25.25
Exp00418	top	CEI	CEID	45.12	98.26	0.45919	53.35	98.26	0.542947	102	25.5
Exp00418	top	CEI	CEID	47.28	99.99	0.472847	54.57	99.99	0.545755	103	25.75
Exp00418	top	CEI	CEID	43.2	93.56	0.461736	48.81	93.56	0.521697	104	26
Exp00418	top	CEI	CEID	45.57	91.95	0.495595	49.92	91.95	0.542904	105	26.25
Exp00418	top	CEI	CEID	41.66	89.39	0.466048	47.94	89.39	0.536302	106	26.5
Exp00418	top	CEI	CEID	42.3	86.24	0.490492	48.59	86.24	0.563428	107	26.75
Exp00418	top	CEI	CEID	41.37	88.68	0.466509	47.77	88.68	0.538678	108	27
Exp00418	top	CEI	CEID	39.64	89.5	0.442905	44.74	89.5	0.499888	109	27.25
Exp00418	top	CEI	CEID	45.8	101.56	0.450965	52.38	101.56	0.515754	110	27.5
Exp00418	top	CEI	CEID	44.69	91.85	0.486554	49.8	91.85	0.542188	111	27.75
Exp00418	top	CEI	CEID	42.03	95.32	0.440936	49.72	95.32	0.521611	112	28
Exp00418	top	CEI	CEID	47.94	104.89	0.45705	52.4	104.89	0.499571	113	28.25
Exp00418	top	CEI	CEID	42.99	87.1	0.493571	44.02	87.1	0.505396	114	28.5
Exp00418	top	CEI	CEID	45.49	87.51	0.519826	47.18	87.51	0.539138	115	28.75
Exp00418	top	CEI	CEID	47.57	94.18	0.505097	50.82	94.18	0.539605	116	29
Exp00418	top	CEI	CEID	49.08	95.92	0.511676	50.16	95.92	0.522936	117	29.25
Exp00418	top	CEI	CEID	46.09	89.9	0.512681	47.94	89.9	0.533259	118	29.5
Exp00418	top	CEI	CEID	46.9	92.57	0.506644	50.84	92.57	0.549206	119	29.75
Exp00418	top	CEI	CEID	46.84	92.18	0.508136	47.27	92.18	0.512801	120	30
Exp00418	top	CEI	CEID	49.2	94.61	0.52003	53.21	94.61	0.562414	121	30.25
Exp00418	top	CEI	CEID	41.87	88.04	0.475579	45.32	88.04	0.514766	122	30.5
Exp00418	top	CEI	CEID	31.64	138.36	0.228679	29.36	138.36	0.2122	123	30.75
Exp00418	top	CEI	CEID	29.98	75.74	0.395828	28.46	75.74	0.375759	124	31
Exp00418	top	CEI	CEID	27.88	69.43	0.401556	38.2	69.43	0.550194	125	31.25
