# Supplementary material for: SHR and SCR coordinate root patterning and growth early in the cell cycle
Source: Nature. 2024 Jan 31;626(7999):611–6. doi: 10.1038/s41586-023-06971-z (PMC10866714; doi:10.1038/s41586-023-06971-z)
Supplement: Supplementary file 18 — Source Data Fig. 3 [file 41586_2023_6971_MOESM18_ESM.xlsx]

## Sheet: Figure 3d
ExpID	cellfile	celltype	cell	CYCB1;1mean	H3.1mean	CDT1amean	round	time	asymround	symround	endround	nuclear size
Exp00525	right	CEID	CEID	12.93	211.7	20.67	1	0.25	NA	NA	NA	168
Exp00525	right	CEID	CEID	13.83	223.72	17.1	2	0.5	NA	NA	NA	178
Exp00525	right	CEID	CEID	13.21	227.09	15.43	3	0.75	NA	NA	NA	190
Exp00525	right	CEID	CEID	14.15	224.08	14.88	4	1	NA	NA	NA	197
Exp00525	right	CEID	CEID	13.32	221.38	14.05	5	1.25	NA	NA	NA	201
Exp00525	right	CEID	CEID	13.86	228.09	14.17	6	1.5	NA	NA	NA	190
Exp00525	right	CEID	CEID	13.38	218.91	14.17	7	1.75	NA	NA	NA	212
Exp00525	right	CEID	CEID	14.93	225.42	13.82	8	2	NA	NA	NA	210
Exp00525	right	CEID	CEID	15.8	220.37	14	9	2.25	NA	NA	NA	128
Exp00525	right	CEID	CEID	13.77	213.73	13.04	10	2.5	NA	NA	NA	92
Exp00525	right	CEID	CEID	13.43	193.53	16.28	11	2.75	NA	NA	NA	96
Exp00525	right	CEID	CEID	13.44	190.11	18.04	12	3	NA	NA	NA	106
Exp00525	right	CEID	CEID	13.85	182.49	21.43	13	3.25	NA	NA	NA	128
Exp00525	right	CEID	CEID	14.54	175.91	23.66	14	3.5	NA	NA	NA	105
Exp00525	right	CEID	CEID	13.61	182.28	26.3	15	3.75	NA	NA	NA	125
Exp00525	right	CEID	CEID	14.53	166.43	26.07	16	4	NA	NA	NA	136
Exp00525	right	CEID	CEID	14.04	169	26.39	17	4.25	NA	NA	NA	127
Exp00525	right	CEID	CEID	12.98	167.8	28.15	18	4.5	NA	NA	NA	130
Exp00525	right	CEID	CEID	14.03	173.43	29.32	19	4.75	NA	NA	NA	119
Exp00525	right	CEID	CEID	13.74	168.16	27.99	20	5	NA	NA	NA	125
Exp00525	right	CEID	CEID	12.42	156.06	26.96	21	5.25	NA	NA	NA	130
Exp00525	right	CEID	CEID	12.46	157.03	29.22	22	5.5	NA	NA	NA	123
Exp00525	right	CEID	CEID	12.69	154.92	30.01	23	5.75	NA	NA	NA	131
Exp00525	right	CEID	CEID	12.76	146.71	30.21	24	6	NA	NA	NA	135
Exp00525	right	CEID	CEID	13.93	142.42	29.35	25	6.25	NA	NA	NA	137
Exp00525	right	CEID	CEID	13.87	139.17	31.11	26	6.5	NA	NA	NA	133
Exp00525	right	CEID	CEID	13.77	145.92	33.45	27	6.75	NA	NA	NA	128
Exp00525	right	CEID	CEID	13.28	140.45	34.76	28	7	NA	NA	NA	130
Exp00525	right	CEID	CEID	13.24	132.09	34.33	29	7.25	NA	NA	NA	130
Exp00525	right	CEID	CEID	14.75	132.98	35.6	30	7.5	NA	NA	NA	136
Exp00525	right	CEID	CEID	14.18	125.45	37.38	31	7.75	NA	NA	NA	146
Exp00525	right	CEID	CEID	14.7	138.15	42.41	32	8	NA	NA	NA	142
Exp00525	right	CEID	CEID	13.28	118.22	43.8	33	8.25	NA	NA	NA	135
Exp00525	right	CEID	CEID	12.89	115.6	44.64	34	8.5	NA	NA	NA	132
Exp00525	right	CEID	CEID	12.53	122.26	47.03	35	8.75	NA	NA	NA	148
Exp00525	right	CEID	CEID	12.89	116.66	45.22	36	9	NA	NA	NA	149
Exp00525	right	CEID	CEID	13.1	110.95	46.26	37	9.25	NA	NA	NA	156
Exp00525	right	CEID	CEID	12.85	105.28	58.93	38	9.5	NA	NA	NA	148
Exp00525	right	CEID	CEID	13.57	98.25	56.71	39	9.75	NA	NA	NA	151
Exp00525	right	CEID	CEID	13.88	98.88	56.58	40	10	NA	NA	NA	167
Exp00525	right	CEID	CEID	13.74	95.04	55.82	41	10.25	NA	NA	NA	159
Exp00525	right	CEID	CEID	13.49	92.73	55.23	42	10.5	NA	NA	NA	164
Exp00525	right	CEID	CEID	14	92.07	56.54	43	10.75	NA	NA	NA	162
Exp00525	right	CEID	CEID	13.26	93.94	59.26	44	11	NA	NA	NA	159
Exp00525	right	CEID	CEID	13.73	84.56	53.9	45	11.25	NA	NA	NA	163
Exp00525	right	CEID	CEID	13.67	82.25	52.72	46	11.5	NA	NA	NA	173
Exp00525	right	CEID	CEID	13.52	75.72	52.47	47	11.75	NA	NA	NA	166
Exp00525	right	CEID	CEID	13.39	73.58	57.08	48	12	NA	NA	NA	147
Exp00525	right	CEID	CEID	13.34	78.64	60.61	49	12.25	NA	NA	NA	170
Exp00525	right	CEID	CEID	13.55	80.48	59.16	50	12.5	NA	NA	NA	159
Exp00525	right	CEID	CEID	14.03	79.79	66.9	51	12.75	NA	NA	NA	175
Exp00525	right	CEID	CEID	13.9	79.28	72.53	52	13	NA	NA	NA	170
Exp00525	right	CEID	CEID	13.82	70.98	84.68	53	13.25	NA	NA	NA	164
Exp00525	right	CEID	CEID	14.13	75.11	75.75	54	13.5	NA	NA	NA	175
Exp00525	right	CEID	CEID	13.21	71.3	31.59	55	13.75	NA	NA	NA	185
Exp00525	right	CEID	CEID	12.86	69.21	28.02	56	14	NA	NA	NA	182
Exp00525	right	CEID	CEID	12.77	71.33	31.9	57	14.25	NA	NA	NA	183
Exp00525	right	CEID	CEID	12.72	67.42	29.2	58	14.5	NA	NA	NA	172
Exp00525	right	CEID	CEID	12.05	69.44	27.14	59	14.75	NA	NA	NA	190
Exp00525	right	CEID	CEID	12.35	66.89	21.48	60	15	NA	NA	NA	186
Exp00525	right	CEID	CEID	12.97	63.55	20.71	61	15.25	NA	NA	NA	179
Exp00525	right	CEID	CEID	12.48	64.72	22.87	62	15.5	NA	NA	NA	184
Exp00525	right	CEID	CEID	12.12	61.48	20.17	63	15.75	NA	NA	NA	191
Exp00525	right	CEID	CEID	11.38	62.79	19.14	64	16	NA	NA	NA	179
Exp00525	right	CEID	CEID	13.01	58.11	19.58	65	16.25	NA	NA	NA	178
Exp00525	right	cortex	cell4a	10.3	193.14	7.27	18	4.5	NA	NA	NA	94
Exp00525	right	cortex	cell4a	10.18	135.16	7.13	19	4.75	NA	NA	NA	152
Exp00525	right	cortex	cell4a	10.18	119.07	7.11	20	5	NA	NA	NA	160
Exp00525	right	cortex	cell4a	9.32	114.78	7.58	21	5.25	NA	NA	NA	187
Exp00525	right	cortex	cell4a	8.9	106.09	10.55	22	5.5	NA	NA	NA	197
Exp00525	right	cortex	cell4a	8.78	102.73	16.43	23	5.75	NA	NA	NA	195
Exp00525	right	cortex	cell4a	9.33	105.01	19.58	24	6	NA	NA	NA	195
Exp00525	right	cortex	cell4a	9.6	109.98	7.37	25	6.25	NA	NA	NA	206
Exp00525	right	cortex	cell4a	10.02	100.43	7.29	26	6.5	NA	NA	NA	216
Exp00525	right	cortex	cell4a	10.93	101.52	7.91	27	6.75	NA	NA	NA	207
Exp00525	right	cortex	cell4a	10.2	99.24	7.91	28	7	NA	NA	NA	205
Exp00525	right	cortex	cell4a	11.16	98.29	8.6	29	7.25	NA	NA	NA	216
Exp00525	right	cortex	cell4a	10.6	94.5	9.07	30	7.5	NA	NA	NA	208
Exp00525	right	cortex	cell4a	11.13	93.71	8.97	31	7.75	NA	NA	NA	223
Exp00525	right	cortex	cell4a	10.5	96.93	9.49	32	8	NA	NA	NA	214
Exp00525	right	cortex	cell4a	10.53	93.09	8.99	33	8.25	NA	NA	NA	240
Exp00525	right	cortex	cell4a	10.66	93.02	9.21	34	8.5	NA	NA	NA	229
Exp00525	right	cortex	cell4a	10.77	92.89	9.25	35	8.75	NA	NA	NA	221
Exp00525	right	cortex	cell4a	10.74	90.98	9.29	36	9	NA	NA	NA	232
Exp00525	right	cortex	cell4a	11.14	86.28	9.57	37	9.25	NA	NA	NA	228
Exp00525	right	cortex	cell4a	10.55	84.21	9.91	38	9.5	NA	NA	NA	234
Exp00525	right	cortex	cell4a	11.32	83.34	9.72	39	9.75	NA	NA	NA	236
Exp00525	right	cortex	cell4a	10.9	82.98	9.58	40	10	NA	NA	NA	219
Exp00525	right	cortex	cell4a	10.92	82.14	8.69	41	10.25	NA	NA	NA	228
Exp00525	right	cortex	cell4a	11.21	79.77	8.55	42	10.5	NA	NA	NA	219
Exp00525	right	cortex	cell4a	11.61	79.16	8.77	43	10.75	NA	NA	NA	230
Exp00525	right	cortex	cell4a	11.53	78.99	8.23	44	11	NA	NA	NA	230
Exp00525	right	cortex	cell4a	11.16	78.13	8.16	45	11.25	NA	NA	NA	236
Exp00525	right	cortex	cell4a	10.42	77.02	7.73	46	11.5	NA	NA	NA	245
Exp00525	right	cortex	cell4a	10.53	73.27	7.57	47	11.75	NA	NA	NA	239
Exp00525	right	cortex	cell4a	10.98	73.11	7.37	48	12	NA	NA	NA	254
Exp00525	right	cortex	cell4a	10.73	72.17	6.97	49	12.25	NA	NA	NA	247
Exp00525	right	cortex	cell4a	11.59	69.76	7.45	50	12.5	NA	NA	NA	258
Exp00525	right	cortex	cell4a	11.38	69.91	7.38	51	12.75	NA	NA	NA	251
Exp00525	right	cortex	cell4a	11.5	68.44	7.46	52	13	NA	NA	NA	271
Exp00525	right	cortex	cell4a	11.73	68.71	7.2	53	13.25	NA	NA	NA	260
Exp00525	right	cortex	cell4a	12.85	73.51	7.01	54	13.5	NA	NA	NA	236
Exp00525	right	cortex	cell4a	13.32	70.53	6.65	55	13.75	NA	NA	NA	275
Exp00525	right	cortex	cell4a	16.22	71.14	6.94	56	14	NA	NA	NA	257
Exp00525	right	cortex	cell4b	10.33	185.53	6.71	18	4.5	NA	NA	NA	79
Exp00525	right	cortex	cell4b	11.9	134.28	6.27	19	4.75	NA	NA	NA	157
Exp00525	right	cortex	cell4b	10.75	119.18	6.97	20	5	NA	NA	NA	155
Exp00525	right	cortex	cell4b	9.44	116.77	7.45	21	5.25	NA	NA	NA	168
Exp00525	right	cortex	cell4b	9.36	107.92	10.26	22	5.5	NA	NA	NA	171
Exp00525	right	cortex	cell4b	9.01	112.21	15.14	23	5.75	NA	NA	NA	196
Exp00525	right	cortex	cell4b	9.49	109.73	16.38	24	6	NA	NA	NA	193
Exp00525	right	cortex	cell4b	9.06	101.02	7.01	25	6.25	NA	NA	NA	203
Exp00525	right	cortex	cell4b	9.7	97.66	6.45	26	6.5	NA	NA	NA	204
Exp00525	right	cortex	cell4b	10.09	95.91	6.89	27	6.75	NA	NA	NA	204
Exp00525	right	cortex	cell4b	9.76	95.95	7.48	28	7	NA	NA	NA	209
Exp00525	right	cortex	cell4b	10.41	87.09	7.91	29	7.25	NA	NA	NA	196
Exp00525	right	cortex	cell4b	10.7	86.04	8.24	30	7.5	NA	NA	NA	210
Exp00525	right	cortex	cell4b	10.27	82.29	8.55	31	7.75	NA	NA	NA	218
Exp00525	right	cortex	cell4b	10.14	81.33	8.37	32	8	NA	NA	NA	229
Exp00525	right	cortex	cell4b	10.05	83.3	7.69	33	8.25	NA	NA	NA	214
Exp00525	right	cortex	cell4b	10.44	79.41	8.07	34	8.5	NA	NA	NA	226
Exp00525	right	cortex	cell4b	10.39	73.12	8.05	35	8.75	NA	NA	NA	227
Exp00525	right	cortex	cell4b	10.15	71.57	7.94	36	9	NA	NA	NA	221
Exp00525	right	cortex	cell4b	10.52	69.63	8.41	37	9.25	NA	NA	NA	241
Exp00525	right	cortex	cell4b	10.42	69.94	8.47	38	9.5	NA	NA	NA	240
Exp00525	right	cortex	cell4b	10.94	72.53	8.78	39	9.75	NA	NA	NA	232
Exp00525	right	cortex	cell4b	10.67	72.9	8.05	40	10	NA	NA	NA	228
Exp00525	right	cortex	cell4b	10.42	70.33	7.76	41	10.25	NA	NA	NA	241
Exp00525	right	cortex	cell4b	10.78	69.54	7.78	42	10.5	NA	NA	NA	246
Exp00525	right	cortex	cell4b	10.71	69.6	8.17	43	10.75	NA	NA	NA	252
Exp00525	right	cortex	cell4b	10	64.92	7.34	44	11	NA	NA	NA	247
Exp00525	right	cortex	cell4b	10.44	62.28	7.19	45	11.25	NA	NA	NA	259
Exp00525	right	cortex	cell4b	10.38	61.52	6.99	46	11.5	NA	NA	NA	256
Exp00525	right	cortex	cell4b	10.29	63.31	6.71	47	11.75	NA	NA	NA	263
Exp00525	right	cortex	cell4b	10.42	60.15	6.6	48	12	NA	NA	NA	251
Exp00525	right	cortex	cell4b	10.46	59.54	6.65	49	12.25	NA	NA	NA	263
Exp00525	right	cortex	cell4b	11.12	60.8	6.93	50	12.5	NA	NA	NA	261
Exp00525	right	cortex	cell4b	10.92	59.34	6.78	51	12.75	NA	NA	NA	261
Exp00525	right	cortex	cell4b	11.09	58.46	6.81	52	13	NA	NA	NA	261
Exp00525	right	cortex	cell4b	11.21	56.3	6.75	53	13.25	NA	NA	NA	262
Exp00525	right	cortex	cell4b	11.64	53.16	6.33	54	13.5	NA	NA	NA	260
Exp00525	right	cortex	cell4b	13.56	56.62	6.43	55	13.75	NA	NA	NA	251
Exp00525	right	cortex	cell4b	17.2	98.2	6.95	56	14	NA	NA	NA	75
Exp00525	right	cortex	cell5	21.51	226.18	6.79	17	4.25	NA	NA	NA	113
Exp00525	right	cortex	cell5	10.35	182.37	6.7	18	4.5	NA	NA	NA	83
Exp00525	right	cortex	cell5	11.92	134.81	6.28	19	4.75	NA	NA	NA	155
Exp00525	right	cortex	cell5	10.22	130.26	7.08	20	5	NA	NA	NA	165
Exp00525	right	cortex	cell5	9.16	122.46	7.64	21	5.25	NA	NA	NA	178
Exp00525	right	cortex	cell5	8.78	110.28	10.36	22	5.5	NA	NA	NA	192
Exp00525	right	cortex	cell5	9.01	112.21	15.14	23	5.75	NA	NA	NA	196
Exp00525	right	cortex	cell5	9.49	109.73	16.38	24	6	NA	NA	NA	193
Exp00525	right	cortex	cell5	9.05	101.89	6.97	25	6.25	NA	NA	NA	197
Exp00525	right	cortex	cell5	9.47	94.44	6.7	26	6.5	NA	NA	NA	200
Exp00525	right	cortex	cell5	10.14	95.14	7.4	27	6.75	NA	NA	NA	209
Exp00525	right	cortex	cell5	9.96	90.36	7.83	28	7	NA	NA	NA	211
Exp00525	right	cortex	cell5	9.89	89.15	7.78	29	7.25	NA	NA	NA	196
Exp00525	right	cortex	cell5	10.29	83.23	8.34	30	7.5	NA	NA	NA	217
Exp00525	right	cortex	cell5	10.26	82.6	8.54	31	7.75	NA	NA	NA	215
Exp00525	right	cortex	cell5	10.16	81.83	8.35	32	8	NA	NA	NA	224
Exp00525	right	cortex	cell5	10.02	83.85	7.71	33	8.25	NA	NA	NA	209
Exp00525	right	cortex	cell5	10.45	79.79	8.09	34	8.5	NA	NA	NA	222
Exp00525	right	cortex	cell5	10.4	73.33	8.06	35	8.75	NA	NA	NA	226
Exp00525	right	cortex	cell5	10.11	72.43	7.94	36	9	NA	NA	NA	211
Exp00525	right	cortex	cell5	10.5	70.3	8.34	37	9.25	NA	NA	NA	232
Exp00525	right	cortex	cell5	10.38	71	8.4	38	9.5	NA	NA	NA	227
Exp00525	right	cortex	cell5	10.96	73.3	8.86	39	9.75	NA	NA	NA	223
Exp00525	right	cortex	cell5	10.44	74.5	7.94	40	10	NA	NA	NA	222
Exp00525	right	cortex	cell5	10.47	73.98	7.63	41	10.25	NA	NA	NA	229
Exp00525	right	cortex	cell5	10.72	70.57	7.78	42	10.5	NA	NA	NA	232
Exp00525	right	cortex	cell5	10.68	70.77	8.14	43	10.75	NA	NA	NA	237
Exp00525	right	cortex	cell5	10.65	67.33	7.41	44	11	NA	NA	NA	247
Exp00525	right	cortex	cell5	10.7	65.36	7.58	45	11.25	NA	NA	NA	243
Exp00525	right	cortex	cell5	10.33	62.3	6.96	46	11.5	NA	NA	NA	243
Exp00525	right	cortex	cell5	10.25	64.35	6.66	47	11.75	NA	NA	NA	247
Exp00525	right	cortex	cell5	10.41	60.75	6.59	48	12	NA	NA	NA	241
Exp00525	right	cortex	cell5	10.47	60.25	6.69	49	12.25	NA	NA	NA	251
Exp00525	right	cortex	cell5	10.47	59.09	6.94	50	12.5	NA	NA	NA	256
Exp00525	right	cortex	cell5	10.9	59.46	6.76	51	12.75	NA	NA	NA	259
Exp00525	right	cortex	cell5	11.09	58.62	6.8	52	13	NA	NA	NA	258
Exp00525	right	cortex	cell5	11.64	59.23	6.79	53	13.25	NA	NA	NA	247
Exp00525	right	cortex	cell5	11.92	55.87	6.55	54	13.5	NA	NA	NA	254
Exp00525	right	cortex	cell5	13.61	57.57	6.46	55	13.75	NA	NA	NA	234
Exp00525	right	cortex	cell5	17.27	100.07	6.86	56	14	NA	NA	NA	71
Exp00525	right	cortex	cell5a	9.06	63.73	6.13	20	5	NA	NA	NA	132
Exp00525	right	cortex	cell5a	9.7	57.61	6.28	21	5.25	NA	NA	NA	174
Exp00525	right	cortex	cell5a	8.46	48.03	6.75	22	5.5	NA	NA	NA	179
Exp00525	right	cortex	cell5a	9.15	49.95	8.66	23	5.75	NA	NA	NA	188
Exp00525	right	cortex	cell5a	9.49	50.5	12.17	24	6	NA	NA	NA	204
Exp00525	right	cortex	cell5a	9.44	50.67	8.69	25	6.25	NA	NA	NA	183
Exp00525	right	cortex	cell5a	10.16	45.47	6.6	26	6.5	NA	NA	NA	201
Exp00525	right	cortex	cell5a	10.31	47.34	6.88	27	6.75	NA	NA	NA	199
Exp00525	right	cortex	cell5a	10.17	44.75	7.23	28	7	NA	NA	NA	217
Exp00525	right	cortex	cell5a	10.45	46.77	7.5	29	7.25	NA	NA	NA	209
Exp00525	right	cortex	cell5a	10.23	45.68	7.57	30	7.5	NA	NA	NA	213
Exp00525	right	cortex	cell5a	11	45.18	7.63	31	7.75	NA	NA	NA	219
Exp00525	right	cortex	cell5a	10.24	42.43	7.18	32	8	NA	NA	NA	240
Exp00525	right	cortex	cell5a	10.33	41.61	7.25	33	8.25	NA	NA	NA	227
Exp00525	right	cortex	cell5a	10.91	40.61	6.92	34	8.5	NA	NA	NA	240
Exp00525	right	cortex	cell5a	10.72	41.3	7.54	35	8.75	NA	NA	NA	240
Exp00525	right	cortex	cell5a	10.76	42.01	7.71	36	9	NA	NA	NA	225
Exp00525	right	cortex	cell5a	10.77	41.99	7.6	37	9.25	NA	NA	NA	232
Exp00525	right	cortex	cell5a	11.06	40.73	7.46	38	9.5	NA	NA	NA	240
Exp00525	right	cortex	cell5a	10.93	40.9	7.12	39	9.75	NA	NA	NA	222
Exp00525	right	cortex	cell5a	10.79	37.84	7.24	40	10	NA	NA	NA	226
Exp00525	right	cortex	cell5a	11.25	38.27	7.69	41	10.25	NA	NA	NA	240
Exp00525	right	cortex	cell5a	11.33	38.62	8.07	42	10.5	NA	NA	NA	221
Exp00525	right	cortex	cell5a	11.32	37.63	8.19	43	10.75	NA	NA	NA	245
Exp00525	right	cortex	cell5a	10.81	38.87	7.5	44	11	NA	NA	NA	233
Exp00525	right	cortex	cell5a	11.33	37.57	7.4	45	11.25	NA	NA	NA	248
Exp00525	right	cortex	cell5a	11	36.15	6.73	46	11.5	NA	NA	NA	262
Exp00525	right	cortex	cell5a	11.14	36.7	6.47	47	11.75	NA	NA	NA	260
Exp00525	right	cortex	cell5a	10.82	37.04	6.59	48	12	NA	NA	NA	263
Exp00525	right	cortex	cell5a	11.05	36.45	6.7	49	12.25	NA	NA	NA	275
Exp00525	right	cortex	cell5a	10.86	33.83	6.52	50	12.5	NA	NA	NA	275
Exp00525	right	cortex	cell5a	11.21	35.24	6.55	51	12.75	NA	NA	NA	265
Exp00525	right	cortex	cell5a	11.7	34.65	6.54	52	13	NA	NA	NA	284
Exp00525	right	cortex	cell5a	11.81	33.13	6.38	53	13.25	NA	NA	NA	277
Exp00525	right	cortex	cell5a	11.73	31.19	5.99	54	13.5	NA	NA	NA	283
Exp00525	right	cortex	cell5a	12.87	32.16	6.2	55	13.75	NA	NA	NA	287
Exp00525	right	cortex	cell5a	14.11	33.16	6.38	56	14	NA	NA	NA	261
Exp00525	right	cortex	cell5a	15.86	32.35	6.2	57	14.25	NA	NA	NA	281
Exp00525	right	cortex	cell5a	23.15	45.59	6.24	58	14.5	NA	NA	NA	91
Exp00525	right	cortex	cell5b	10.38	62.62	6.53	20	5	NA	NA	NA	117
Exp00525	right	cortex	cell5b	9.19	55.02	7.38	21	5.25	NA	NA	NA	162
Exp00525	right	cortex	cell5b	8.59	47.5	6.58	22	5.5	NA	NA	NA	164
Exp00525	right	cortex	cell5b	8.81	47.26	8.19	23	5.75	NA	NA	NA	188
Exp00525	right	cortex	cell5b	9.22	44.57	10.87	24	6	NA	NA	NA	197
Exp00525	right	cortex	cell5b	9.4	46.69	7.9	25	6.25	NA	NA	NA	211
Exp00525	right	cortex	cell5b	9.64	45.36	6.41	26	6.5	NA	NA	NA	206
Exp00525	right	cortex	cell5b	9.45	41	6.84	27	6.75	NA	NA	NA	222
Exp00525	right	cortex	cell5b	9.85	39.79	7.17	28	7	NA	NA	NA	239
Exp00525	right	cortex	cell5b	10.04	42.22	7.48	29	7.25	NA	NA	NA	227
Exp00525	right	cortex	cell5b	9.58	39.66	6.93	30	7.5	NA	NA	NA	231
Exp00525	right	cortex	cell5b	10.13	38.27	6.88	31	7.75	NA	NA	NA	236
Exp00525	right	cortex	cell5b	10.13	37.79	6.68	32	8	NA	NA	NA	250
Exp00525	right	cortex	cell5b	9.88	37.43	7.24	33	8.25	NA	NA	NA	254
Exp00525	right	cortex	cell5b	9.96	37.49	7.23	34	8.5	NA	NA	NA	264
Exp00525	right	cortex	cell5b	10.28	36.6	7.06	35	8.75	NA	NA	NA	245
Exp00525	right	cortex	cell5b	9.58	35.62	7.5	36	9	NA	NA	NA	264
Exp00525	right	cortex	cell5b	9.72	33.03	7.08	37	9.25	NA	NA	NA	273
Exp00525	right	cortex	cell5b	10.1	33.8	7.1	38	9.5	NA	NA	NA	275
Exp00525	right	cortex	cell5b	10.62	31.8	6.96	39	9.75	NA	NA	NA	267
Exp00525	right	cortex	cell5b	10.4	32.1	6.64	40	10	NA	NA	NA	269
Exp00525	right	cortex	cell5b	10.42	31.19	6.91	41	10.25	NA	NA	NA	268
Exp00525	right	cortex	cell5b	11.1	31.45	7.06	42	10.5	NA	NA	NA	271
Exp00525	right	cortex	cell5b	11.23	30.35	6.9	43	10.75	NA	NA	NA	290
Exp00525	right	cortex	cell5b	10.96	30.54	6.84	44	11	NA	NA	NA	281
Exp00525	right	cortex	cell5b	11.46	30.06	6.73	45	11.25	NA	NA	NA	300
Exp00525	right	cortex	cell5b	10.8	28.65	6.4	46	11.5	NA	NA	NA	297
Exp00525	right	cortex	cell5b	11.18	27.42	6.44	47	11.75	NA	NA	NA	282
Exp00525	right	cortex	cell5b	11.04	26.53	6.57	48	12	NA	NA	NA	302
Exp00525	right	cortex	cell5b	11.15	25.96	6.39	49	12.25	NA	NA	NA	314
Exp00525	right	cortex	cell5b	11.38	25.55	6.39	50	12.5	NA	NA	NA	306
Exp00525	right	cortex	cell5b	11.57	25.39	6.35	51	12.75	NA	NA	NA	292
Exp00525	right	cortex	cell5b	11.7	24.71	6.09	52	13	NA	NA	NA	325
Exp00525	right	cortex	cell5b	13.08	25.38	5.83	53	13.25	NA	NA	NA	259
Exp00525	right	cortex	cell5b	15.08	25.85	6.07	54	13.5	NA	NA	NA	289
Exp00525	right	cortex	cell6a	9.69	67.59	6.4	16	4	NA	NA	NA	94
Exp00525	right	cortex	cell6a	9.77	57.28	6.45	17	4.25	NA	NA	NA	151
Exp00525	right	cortex	cell6a	9.2	56.75	6.67	18	4.5	NA	NA	NA	140
Exp00525	right	cortex	cell6a	10.51	54.91	6.94	19	4.75	NA	NA	NA	173
Exp00525	right	cortex	cell6a	10.13	53.14	8.86	20	5	NA	NA	NA	226
Exp00525	right	cortex	cell6a	9.1	51.08	11	21	5.25	NA	NA	NA	203
Exp00525	right	cortex	cell6a	8.28	47.55	5.92	22	5.5	NA	NA	NA	213
Exp00525	right	cortex	cell6a	8.93	43.98	6.08	23	5.75	NA	NA	NA	203
Exp00525	right	cortex	cell6a	8.81	44.81	6.07	24	6	NA	NA	NA	211
Exp00525	right	cortex	cell6a	9.3	43.91	6.2	25	6.25	NA	NA	NA	211
Exp00525	right	cortex	cell6a	9.38	42.45	5.94	26	6.5	NA	NA	NA	208
Exp00525	right	cortex	cell6a	9.48	42.45	6.35	27	6.75	NA	NA	NA	213
Exp00525	right	cortex	cell6a	9.5	39.15	6.61	28	7	NA	NA	NA	225
Exp00525	right	cortex	cell6a	9.13	38.09	6.48	29	7.25	NA	NA	NA	205
Exp00525	right	cortex	cell6a	9.22	39.4	6.78	30	7.5	NA	NA	NA	221
Exp00525	right	cortex	cell6a	9.14	35.77	6.17	31	7.75	NA	NA	NA	242
Exp00525	right	cortex	cell6a	9.54	38.18	6.58	32	8	NA	NA	NA	233
Exp00525	right	cortex	cell6a	8.96	38.42	6.48	33	8.25	NA	NA	NA	233
Exp00525	right	cortex	cell6a	9.44	38.55	6.76	34	8.5	NA	NA	NA	255
Exp00525	right	cortex	cell6a	9.4	38.16	6.55	35	8.75	NA	NA	NA	262
Exp00525	right	cortex	cell6a	9.28	38.58	7.07	36	9	NA	NA	NA	265
Exp00525	right	cortex	cell6a	9.8	37.24	6.76	37	9.25	NA	NA	NA	271
Exp00525	right	cortex	cell6a	10.09	38.04	6.65	38	9.5	NA	NA	NA	268
Exp00525	right	cortex	cell6a	9.79	35.82	6.47	39	9.75	NA	NA	NA	262
Exp00525	right	cortex	cell6a	9.74	34.86	6.47	40	10	NA	NA	NA	270
Exp00525	right	cortex	cell6a	9.92	35.1	6.45	41	10.25	NA	NA	NA	272
Exp00525	right	cortex	cell6a	10.12	36.09	6.6	42	10.5	NA	NA	NA	290
Exp00525	right	cortex	cell6a	10.39	35.68	6.24	43	10.75	NA	NA	NA	277
Exp00525	right	cortex	cell6a	10.06	35.82	6.43	44	11	NA	NA	NA	269
Exp00525	right	cortex	cell6a	10.43	37.54	6.28	45	11.25	NA	NA	NA	276
Exp00525	right	cortex	cell6a	10.43	36.33	6.2	46	11.5	NA	NA	NA	274
Exp00525	right	cortex	cell6a	10.41	36.38	6.07	47	11.75	NA	NA	NA	287
Exp00525	right	cortex	cell6a	10.2	34.55	6.18	48	12	NA	NA	NA	301
Exp00525	right	cortex	cell6a	10.14	34.31	5.95	49	12.25	NA	NA	NA	280
Exp00525	right	cortex	cell6a	10.47	34.46	6.2	50	12.5	NA	NA	NA	295
Exp00525	right	cortex	cell6a	10.7	33.64	6.09	51	12.75	NA	NA	NA	316
Exp00525	right	cortex	cell6a	11.24	33.05	6.32	52	13	NA	NA	NA	300
Exp00525	right	cortex	cell6a	12.03	34.84	6.26	53	13.25	NA	NA	NA	308
Exp00525	right	cortex	cell6a	12.16	35.75	6.23	54	13.5	NA	NA	NA	311
Exp00525	right	cortex	cell6a	12.4	35.97	6.13	55	13.75	NA	NA	NA	307
Exp00525	right	cortex	cell6a	14.88	38.62	6.08	56	14	NA	NA	NA	275
Exp00525	right	cortex	cell6a	16.89	31.19	6.3	57	14.25	NA	NA	NA	237
Exp00525	right	cortex	cell6b	9.68	57.97	6.46	16	4	NA	NA	NA	114
Exp00525	right	cortex	cell6b	9.86	50.35	6.25	17	4.25	NA	NA	NA	165
Exp00525	right	cortex	cell6b	9.6	51.18	6.9	18	4.5	NA	NA	NA	173
Exp00525	right	cortex	cell6b	10.17	49.16	6.98	19	4.75	NA	NA	NA	207
Exp00525	right	cortex	cell6b	10.05	47.56	8.1	20	5	NA	NA	NA	195
Exp00525	right	cortex	cell6b	9.19	48.01	9.53	21	5.25	NA	NA	NA	205
Exp00525	right	cortex	cell6b	8.23	43.92	5.49	22	5.5	NA	NA	NA	223
Exp00525	right	cortex	cell6b	8.65	41.63	5.42	23	5.75	NA	NA	NA	213
Exp00525	right	cortex	cell6b	8.93	40.9	5.68	24	6	NA	NA	NA	239
Exp00525	right	cortex	cell6b	9.14	41.07	5.78	25	6.25	NA	NA	NA	233
Exp00525	right	cortex	cell6b	9.76	37.72	6.04	26	6.5	NA	NA	NA	252
Exp00525	right	cortex	cell6b	9.74	38.65	6.51	27	6.75	NA	NA	NA	241
Exp00525	right	cortex	cell6b	10.06	38.92	6.18	28	7	NA	NA	NA	259
Exp00525	right	cortex	cell6b	9.34	36.9	6.57	29	7.25	NA	NA	NA	236
Exp00525	right	cortex	cell6b	9.72	36.83	6.78	30	7.5	NA	NA	NA	248
Exp00525	right	cortex	cell6b	9.86	36.24	6.53	31	7.75	NA	NA	NA	269
Exp00525	right	cortex	cell6b	9.62	35.09	6.29	32	8	NA	NA	NA	291
Exp00525	right	cortex	cell6b	9.53	35.9	6.09	33	8.25	NA	NA	NA	283
Exp00525	right	cortex	cell6b	9.92	33.34	6.53	34	8.5	NA	NA	NA	288
Exp00525	right	cortex	cell6b	9.87	32.81	6.32	35	8.75	NA	NA	NA	313
Exp00525	right	cortex	cell6b	9.97	33.04	6.16	36	9	NA	NA	NA	289
Exp00525	right	cortex	cell6b	9.5	32.56	5.85	37	9.25	NA	NA	NA	307
Exp00525	right	cortex	cell6b	10.02	32.57	6.13	38	9.5	NA	NA	NA	300
Exp00525	right	cortex	cell6b	10.47	31.79	6.67	39	9.75	NA	NA	NA	310
Exp00525	right	cortex	cell6b	10.13	30.89	6.45	40	10	NA	NA	NA	290
Exp00525	right	cortex	cell6b	10.37	31.18	6.01	41	10.25	NA	NA	NA	311
Exp00525	right	cortex	cell6b	10.28	30.7	6.32	42	10.5	NA	NA	NA	289
Exp00525	right	cortex	cell6b	10.36	30.77	6.46	43	10.75	NA	NA	NA	317
Exp00525	right	cortex	cell6b	10.58	30.15	5.95	44	11	NA	NA	NA	306
Exp00525	right	cortex	cell6b	10.88	28.52	6.09	45	11.25	NA	NA	NA	324
Exp00525	right	cortex	cell6b	10.65	29.34	6.16	46	11.5	NA	NA	NA	315
Exp00525	right	cortex	cell6b	10.41	28.71	6.17	47	11.75	NA	NA	NA	340
Exp00525	right	cortex	cell6b	10.47	29.03	5.88	48	12	NA	NA	NA	319
Exp00525	right	cortex	cell6b	10.84	27.83	6.23	49	12.25	NA	NA	NA	315
Exp00525	right	cortex	cell6b	11.08	28.62	6.2	50	12.5	NA	NA	NA	333
Exp00525	right	cortex	cell6b	10.91	28.23	6	51	12.75	NA	NA	NA	325
Exp00525	right	cortex	cell6b	11.25	29.08	5.95	52	13	NA	NA	NA	311
Exp00525	right	cortex	cell6b	12.43	28.8	6.05	53	13.25	NA	NA	NA	325
Exp00525	right	cortex	cell6b	13.84	28.58	6.07	54	13.5	NA	NA	NA	150
Exp00525	right	cortex	cell8b	9.62	68.92	6.07	13	3.25	NA	NA	NA	136
Exp00525	right	cortex	cell8b	9.69	55.67	6.63	14	3.5	NA	NA	NA	204
Exp00525	right	cortex	cell8b	9.26	52.41	6.41	15	3.75	NA	NA	NA	239
Exp00525	right	cortex	cell8b	9.61	52.8	6.19	16	4	NA	NA	NA	229
Exp00525	right	cortex	cell8b	9.7	52.21	8.36	17	4.25	NA	NA	NA	247
Exp00525	right	cortex	cell8b	9.52	50.68	6.08	18	4.5	NA	NA	NA	236
Exp00525	right	cortex	cell8b	9.72	47.63	5.61	19	4.75	NA	NA	NA	244
Exp00525	right	cortex	cell8b	10	45.42	5.63	20	5	NA	NA	NA	239
Exp00525	right	cortex	cell8b	9.09	42.33	5.27	21	5.25	NA	NA	NA	253
Exp00525	right	cortex	cell8b	8.69	40.85	5.18	22	5.5	NA	NA	NA	255
Exp00525	right	cortex	cell8b	8.56	39.61	5.13	23	5.75	NA	NA	NA	286
Exp00525	right	cortex	cell8b	8.36	39.44	5.12	24	6	NA	NA	NA	280
Exp00525	right	cortex	cell8b	8.75	40.01	5.38	25	6.25	NA	NA	NA	267
Exp00525	right	cortex	cell8b	8.86	36.38	5.11	26	6.5	NA	NA	NA	311
Exp00525	right	cortex	cell8b	9.5	38.58	5.64	27	6.75	NA	NA	NA	269
Exp00525	right	cortex	cell8b	9.4	38.63	5.47	28	7	NA	NA	NA	294
Exp00525	right	cortex	cell8b	9.79	37.17	5.5	29	7.25	NA	NA	NA	291
Exp00525	right	cortex	cell8b	9.9	37.83	5.37	30	7.5	NA	NA	NA	284
Exp00525	right	cortex	cell8b	9.57	36.59	5.6	31	7.75	NA	NA	NA	295
Exp00525	right	cortex	cell8b	9.75	37.5	5.82	32	8	NA	NA	NA	299
Exp00525	right	cortex	cell8b	9.73	37.72	5.74	33	8.25	NA	NA	NA	293
Exp00525	right	cortex	cell8b	9.58	35.59	5.73	34	8.5	NA	NA	NA	305
Exp00525	right	cortex	cell8b	9.38	34.8	5.68	35	8.75	NA	NA	NA	312
Exp00525	right	cortex	cell8b	9.78	33.92	5.52	36	9	NA	NA	NA	305
Exp00525	right	cortex	cell8b	9.45	34.76	5.57	37	9.25	NA	NA	NA	314
Exp00525	right	cortex	cell8b	9.91	32.04	5.48	38	9.5	NA	NA	NA	316
Exp00525	right	cortex	cell8b	10.08	34.15	5.78	39	9.75	NA	NA	NA	297
Exp00525	right	cortex	cell8b	9.82	29.52	5.69	40	10	NA	NA	NA	344
Exp00525	right	cortex	cell8b	10.23	31.92	5.59	41	10.25	NA	NA	NA	328
Exp00525	right	cortex	cell8b	10.28	30.87	5.73	42	10.5	NA	NA	NA	325
Exp00525	right	cortex	cell8b	10.31	29.83	5.58	43	10.75	NA	NA	NA	342
Exp00525	right	cortex	cell8b	10.43	29.87	5.81	44	11	NA	NA	NA	365
Exp00525	right	cortex	cell8b	10.77	30.16	5.66	45	11.25	NA	NA	NA	347
Exp00525	right	cortex	cell8b	11.71	30.43	5.89	46	11.5	NA	NA	NA	339
Exp00525	right	cortex	cell8b	12.78	29.83	5.77	47	11.75	NA	NA	NA	339
Exp00525	right	cortex	cell8b	13.39	31.25	5.98	48	12	NA	NA	NA	338
Exp00525	right	cortex	cell8b	14.25	31.51	5.96	49	12.25	NA	NA	NA	342
Exp00525	right	cortex	cell8b	14.55	30.55	5.89	50	12.5	NA	NA	NA	355
Exp00525	right	cortex	cell8b	20.09	55.59	6.03	51	12.75	NA	NA	NA	75
Exp00525	right	endodermis	cell3b	9.55	110.91	5.84	21	5.25	NA	NA	NA	44
Exp00525	right	endodermis	cell3b	8.45	78.06	5.35	22	5.5	NA	NA	NA	98
Exp00525	right	endodermis	cell3b	8.77	69.69	6.26	23	5.75	NA	NA	NA	133
Exp00525	right	endodermis	cell3b	8.69	71.4	6.23	24	6	NA	NA	NA	125
Exp00525	right	endodermis	cell3b	9.1	75.03	7.02	25	6.25	NA	NA	NA	127
Exp00525	right	endodermis	cell3b	8.9	71.25	8.67	26	6.5	NA	NA	NA	144
Exp00525	right	endodermis	cell3b	9.55	71.24	11.5	27	6.75	NA	NA	NA	139
Exp00525	right	endodermis	cell3b	9.79	72.24	14.91	28	7	NA	NA	NA	142
Exp00525	right	endodermis	cell3b	9.73	68.79	20.08	29	7.25	NA	NA	NA	150
Exp00525	right	endodermis	cell3b	10.43	68.62	26.88	30	7.5	NA	NA	NA	154
Exp00525	right	endodermis	cell3b	11.14	68.12	30.17	31	7.75	NA	NA	NA	152
Exp00525	right	endodermis	cell3b	9.54	67.53	13.2	32	8	NA	NA	NA	165
Exp00525	right	endodermis	cell3b	10.11	64.53	6.98	33	8.25	NA	NA	NA	180
Exp00525	right	endodermis	cell3b	9.88	65.2	6.59	34	8.5	NA	NA	NA	162
Exp00525	right	endodermis	cell3b	9.69	60.5	7.04	35	8.75	NA	NA	NA	179
Exp00525	right	endodermis	cell3b	9.6	60.69	6.99	36	9	NA	NA	NA	174
Exp00525	right	endodermis	cell3b	9.76	59.38	6.95	37	9.25	NA	NA	NA	184
Exp00525	right	endodermis	cell3b	9.91	55.44	7.56	38	9.5	NA	NA	NA	198
Exp00525	right	endodermis	cell3b	10.29	55.77	8.37	39	9.75	NA	NA	NA	200
Exp00525	right	endodermis	cell3b	10.42	53.52	8.58	40	10	NA	NA	NA	210
Exp00525	right	endodermis	cell3b	10.75	52.82	8.69	41	10.25	NA	NA	NA	198
Exp00525	right	endodermis	cell3b	9.99	50.01	8.92	42	10.5	NA	NA	NA	199
Exp00525	right	endodermis	cell3b	10.21	52.24	8.6	43	10.75	NA	NA	NA	180
Exp00525	right	endodermis	cell3b	10.11	47.91	9.21	44	11	NA	NA	NA	207
Exp00525	right	endodermis	cell3b	10.25	49.81	9.55	45	11.25	NA	NA	NA	196
Exp00525	right	endodermis	cell3b	10.19	51.16	7.52	46	11.5	NA	NA	NA	195
Exp00525	right	endodermis	cell3b	10.24	50.91	6.69	47	11.75	NA	NA	NA	190
Exp00525	right	endodermis	cell3b	10.56	49.24	7.02	48	12	NA	NA	NA	220
Exp00525	right	endodermis	cell3b	10.02	48.34	6.88	49	12.25	NA	NA	NA	203
Exp00525	right	endodermis	cell3b	10.3	50.99	6.72	50	12.5	NA	NA	NA	193
Exp00525	right	endodermis	cell3b	9.96	51.23	7.13	51	12.75	NA	NA	NA	184
Exp00525	right	endodermis	cell3b	10.55	50.89	7.07	52	13	NA	NA	NA	199
Exp00525	right	endodermis	cell3b	11.21	50.41	7.15	53	13.25	NA	NA	NA	215
Exp00525	right	endodermis	cell3b	10.95	51.64	7.29	54	13.5	NA	NA	NA	197
Exp00525	right	endodermis	cell3b	11.7	48.91	7.57	55	13.75	NA	NA	NA	219
Exp00525	right	endodermis	cell3b	15.77	77.94	7.39	56	14	NA	NA	NA	71
Exp00525	right	endodermis	cell4a	9.46	76.48	5.58	20	5	NA	NA	NA	67
Exp00525	right	endodermis	cell4a	8.56	63.59	6.05	21	5.25	NA	NA	NA	123
Exp00525	right	endodermis	cell4a	8.05	59.72	5.4	22	5.5	NA	NA	NA	127
Exp00525	right	endodermis	cell4a	8.97	56.79	6.1	23	5.75	NA	NA	NA	153
Exp00525	right	endodermis	cell4a	8.95	55.05	6.66	24	6	NA	NA	NA	150
Exp00525	right	endodermis	cell4a	9.18	60.26	7.86	25	6.25	NA	NA	NA	141
Exp00525	right	endodermis	cell4a	9.04	58.83	10.58	26	6.5	NA	NA	NA	138
Exp00525	right	endodermis	cell4a	9.74	59.77	14.24	27	6.75	NA	NA	NA	146
Exp00525	right	endodermis	cell4a	9.86	58.35	19.85	28	7	NA	NA	NA	136
Exp00525	right	endodermis	cell4a	9.77	55.06	15.85	29	7.25	NA	NA	NA	139
Exp00525	right	endodermis	cell4a	9.32	52.12	8.58	30	7.5	NA	NA	NA	154
Exp00525	right	endodermis	cell4a	9.5	54.36	7.38	31	7.75	NA	NA	NA	144
Exp00525	right	endodermis	cell4a	9.8	50.89	6.68	32	8	NA	NA	NA	167
Exp00525	right	endodermis	cell4a	8.99	47.89	6.41	33	8.25	NA	NA	NA	178
Exp00525	right	endodermis	cell4a	9.09	46.98	6.54	34	8.5	NA	NA	NA	163
Exp00525	right	endodermis	cell4a	8.89	46.14	6.24	35	8.75	NA	NA	NA	169
Exp00525	right	endodermis	cell4a	9.22	45.34	6.7	36	9	NA	NA	NA	179
Exp00525	right	endodermis	cell4a	9.22	44.88	6.42	37	9.25	NA	NA	NA	176
Exp00525	right	endodermis	cell4a	9.66	42.55	6.28	38	9.5	NA	NA	NA	178
Exp00525	right	endodermis	cell4a	9.88	42.35	6.84	39	9.75	NA	NA	NA	185
Exp00525	right	endodermis	cell4a	9.7	42.72	7.01	40	10	NA	NA	NA	199
Exp00525	right	endodermis	cell4a	10.24	42.74	7.48	41	10.25	NA	NA	NA	191
Exp00525	right	endodermis	cell4a	10.42	41.96	8.22	42	10.5	NA	NA	NA	187
Exp00525	right	endodermis	cell4a	10.48	41.05	8.59	43	10.75	NA	NA	NA	188
Exp00525	right	endodermis	cell4a	10.48	44.06	8.97	44	11	NA	NA	NA	179
Exp00525	right	endodermis	cell4a	10.52	43.61	7.75	45	11.25	NA	NA	NA	181
Exp00525	right	endodermis	cell4a	10.28	40.6	7.1	46	11.5	NA	NA	NA	196
Exp00525	right	endodermis	cell4a	10.46	42.6	7.21	47	11.75	NA	NA	NA	197
Exp00525	right	endodermis	cell4a	10.1	42.65	6.84	48	12	NA	NA	NA	193
Exp00525	right	endodermis	cell4a	10.8	44.24	7.15	49	12.25	NA	NA	NA	189
Exp00525	right	endodermis	cell4a	10.87	45.48	6.5	50	12.5	NA	NA	NA	174
Exp00525	right	endodermis	cell4a	10.82	44.89	6.69	51	12.75	NA	NA	NA	190
Exp00525	right	endodermis	cell4a	10.82	40.84	6.07	52	13	NA	NA	NA	191
Exp00525	right	endodermis	cell4a	11.1	41.1	6.61	53	13.25	NA	NA	NA	185
Exp00525	right	endodermis	cell4a	11.31	40.4	6.53	54	13.5	NA	NA	NA	196
Exp00525	right	endodermis	cell4a	11.51	42.49	5.99	55	13.75	NA	NA	NA	205
Exp00525	right	endodermis	cell4a	11.26	38.61	6.26	56	14	NA	NA	NA	216
Exp00525	right	endodermis	cell4a	11.76	41.63	6.45	57	14.25	NA	NA	NA	219
Exp00525	right	endodermis	cell4a	12.64	44.13	6.39	58	14.5	NA	NA	NA	210
Exp00525	right	endodermis	cell4a	13.19	35.02	6.4	59	14.75	NA	NA	NA	273
Exp00525	right	endodermis	cell4b	10.49	79.9	6.13	20	5	NA	NA	NA	77
Exp00525	right	endodermis	cell4b	12.37	62.26	6.54	21	5.25	NA	NA	NA	126
Exp00525	right	endodermis	cell4b	9.21	55.27	6.95	23	5.75	NA	NA	NA	153
Exp00525	right	endodermis	cell4b	9.51	56.87	7.03	24	6	NA	NA	NA	164
Exp00525	right	endodermis	cell4b	9.5	55.19	7.89	25	6.25	NA	NA	NA	180
Exp00525	right	endodermis	cell4b	9.83	54.62	10.43	26	6.5	NA	NA	NA	168
Exp00525	right	endodermis	cell4b	9.97	53.98	13.97	27	6.75	NA	NA	NA	186
Exp00525	right	endodermis	cell4b	10.18	52.56	19.97	28	7	NA	NA	NA	180
Exp00525	right	endodermis	cell4b	10.04	49.59	25.74	29	7.25	NA	NA	NA	192
Exp00525	right	endodermis	cell4b	10.71	48.11	31.25	30	7.5	NA	NA	NA	189
Exp00525	right	endodermis	cell4b	9.73	50.01	12.75	31	7.75	NA	NA	NA	194
Exp00525	right	endodermis	cell4b	9.74	50.52	6.83	32	8	NA	NA	NA	181
Exp00525	right	endodermis	cell4b	9.58	47.13	7.95	33	8.25	NA	NA	NA	195
Exp00525	right	endodermis	cell4b	9.57	47.35	7.83	34	8.5	NA	NA	NA	236
Exp00525	right	endodermis	cell4b	9.39	45.3	7.59	35	8.75	NA	NA	NA	215
Exp00525	right	endodermis	cell4b	9.56	45.05	8.03	36	9	NA	NA	NA	209
Exp00525	right	endodermis	cell4b	9.85	44.17	7.08	37	9.25	NA	NA	NA	199
Exp00525	right	endodermis	cell4b	10.33	40.53	6.95	38	9.5	NA	NA	NA	236
Exp00525	right	endodermis	cell4b	10.15	40.77	6.96	39	9.75	NA	NA	NA	213
Exp00525	right	endodermis	cell4b	10.12	38.55	7.12	40	10	NA	NA	NA	222
Exp00525	right	endodermis	cell4b	10.31	38.91	7.63	41	10.25	NA	NA	NA	220
Exp00525	right	endodermis	cell4b	10.47	37.87	7.79	42	10.5	NA	NA	NA	212
Exp00525	right	endodermis	cell4b	10.12	34.77	7.81	43	10.75	NA	NA	NA	216
Exp00525	right	endodermis	cell4b	11.01	35.76	7.55	44	11	NA	NA	NA	207
Exp00525	right	endodermis	cell4b	11.56	34.94	7.07	45	11.25	NA	NA	NA	205
Exp00525	right	endodermis	cell4b	11.08	34.32	6.89	46	11.5	NA	NA	NA	208
Exp00525	right	endodermis	cell4b	11.17	32.62	6.95	47	11.75	NA	NA	NA	249
Exp00525	right	endodermis	cell4b	12.23	32.7	7.95	48	12	NA	NA	NA	244
Exp00525	right	endodermis	cell4b	11.41	33.54	6.88	49	12.25	NA	NA	NA	233
Exp00525	right	endodermis	cell4b	11.64	32.22	6.93	50	12.5	NA	NA	NA	251
Exp00525	right	endodermis	cell4b	11.53	32.21	7.69	51	12.75	NA	NA	NA	231
Exp00525	right	endodermis	cell4b	10.86	31.56	7.41	52	13	NA	NA	NA	218
Exp00525	right	endodermis	cell4b	11.67	31.32	7.45	53	13.25	NA	NA	NA	242
Exp00525	right	endodermis	cell4b	11.34	31.79	7.52	54	13.5	NA	NA	NA	233
Exp00525	right	endodermis	cell4b	13.74	32	7.53	55	13.75	NA	NA	NA	213
Exp00525	right	endodermis	cell4b	11.88	31.47	6.72	56	14	NA	NA	NA	253
Exp00525	right	endodermis	cell4b	14.67	45.49	7.16	57	14.25	NA	NA	NA	70
Exp00525	right	endodermis	cell5a	10.61	123.89	7.63	11	2.75	NA	NA	NA	62
Exp00525	right	endodermis	cell5a	10.46	110.51	7.52	12	3	NA	NA	NA	85
Exp00525	right	endodermis	cell5a	13.19	104.89	8.62	13	3.25	NA	NA	NA	100
Exp00525	right	endodermis	cell5a	13.41	104.72	8.81	14	3.5	NA	NA	NA	121
Exp00525	right	endodermis	cell5a	12.9	106.38	10.32	15	3.75	NA	NA	NA	125
Exp00525	right	endodermis	cell5a	12.27	93.92	11.59	16	4	NA	NA	NA	135
Exp00525	right	endodermis	cell5a	10.3	87.09	16.36	17	4.25	NA	NA	NA	144
Exp00525	right	endodermis	cell5a	11.43	86.68	20.78	18	4.5	NA	NA	NA	143
Exp00525	right	endodermis	cell5a	11.45	78.41	11.57	19	4.75	NA	NA	NA	159
Exp00525	right	endodermis	cell5a	11.76	76.86	8.63	20	5	NA	NA	NA	153
Exp00525	right	endodermis	cell5a	11.59	68.92	8.22	21	5.25	NA	NA	NA	169
Exp00525	right	endodermis	cell5a	9.33	59.12	6.22	22	5.5	NA	NA	NA	174
Exp00525	right	endodermis	cell5a	8.47	55.95	5.99	23	5.75	NA	NA	NA	176
Exp00525	right	endodermis	cell5a	9.2	58.45	5.89	24	6	NA	NA	NA	183
Exp00525	right	endodermis	cell5a	8.55	59.12	5.8	25	6.25	NA	NA	NA	187
Exp00525	right	endodermis	cell5a	8.77	57.61	6.19	26	6.5	NA	NA	NA	187
Exp00525	right	endodermis	cell5a	9.13	58.42	6.93	27	6.75	NA	NA	NA	189
Exp00525	right	endodermis	cell5a	9.58	58.37	7.27	28	7	NA	NA	NA	183
Exp00525	right	endodermis	cell5a	9.51	54.93	7.73	29	7.25	NA	NA	NA	186
Exp00525	right	endodermis	cell5a	9.48	56.04	8.55	30	7.5	NA	NA	NA	192
Exp00525	right	endodermis	cell5a	10.16	59.98	8.39	31	7.75	NA	NA	NA	173
Exp00525	right	endodermis	cell5a	11.8	61.43	7.68	32	8	NA	NA	NA	190
Exp00525	right	endodermis	cell5a	11.54	61.77	8.82	33	8.25	NA	NA	NA	213
Exp00525	right	endodermis	cell5a	11.27	60.56	9.57	34	8.5	NA	NA	NA	209
Exp00525	right	endodermis	cell5a	10.18	61.98	9.7	35	8.75	NA	NA	NA	195
Exp00525	right	endodermis	cell5a	10.54	58.65	8.9	36	9	NA	NA	NA	178
Exp00525	right	endodermis	cell5a	11.74	57.82	6.38	37	9.25	NA	NA	NA	188
Exp00525	right	endodermis	cell5a	13.78	56.72	6.89	38	9.5	NA	NA	NA	187
Exp00525	right	endodermis	cell5a	11.98	53.88	6.49	39	9.75	NA	NA	NA	180
Exp00525	right	endodermis	cell5a	10.38	50.86	6.51	40	10	NA	NA	NA	197
Exp00525	right	endodermis	cell5a	12.07	49.63	6.61	41	10.25	NA	NA	NA	214
Exp00525	right	endodermis	cell5a	12.21	49.44	6.66	42	10.5	NA	NA	NA	215
Exp00525	right	endodermis	cell5a	13.15	48.56	7.56	43	10.75	NA	NA	NA	208
Exp00525	right	endodermis	cell5a	13.19	46.55	6.85	44	11	NA	NA	NA	225
Exp00525	right	endodermis	cell5a	16.3	48.29	7.27	45	11.25	NA	NA	NA	205
Exp00525	right	endodermis	cell5a	16.88	69.48	7.08	46	11.5	NA	NA	NA	50
Exp00525	right	endodermis	cell5b	10.43	148.08	6.04	11	2.75	NA	NA	NA	51
Exp00525	right	endodermis	cell5b	10.04	98.67	6.17	12	3	NA	NA	NA	105
Exp00525	right	endodermis	cell5b	9.29	96.39	6.64	13	3.25	NA	NA	NA	111
Exp00525	right	endodermis	cell5b	8.98	92.35	7.59	14	3.5	NA	NA	NA	130
Exp00525	right	endodermis	cell5b	9.24	86.15	9.92	15	3.75	NA	NA	NA	141
Exp00525	right	endodermis	cell5b	9.29	80.34	10.96	16	4	NA	NA	NA	140
Exp00525	right	endodermis	cell5b	9.39	80.94	14.85	17	4.25	NA	NA	NA	156
Exp00525	right	endodermis	cell5b	9.31	80.18	22.11	18	4.5	NA	NA	NA	153
Exp00525	right	endodermis	cell5b	9.51	75.8	24.49	19	4.75	NA	NA	NA	160
Exp00525	right	endodermis	cell5b	10.36	76.34	28.21	20	5	NA	NA	NA	163
Exp00525	right	endodermis	cell5b	9.81	76.14	23.21	21	5.25	NA	NA	NA	156
Exp00525	right	endodermis	cell5b	8.86	66.75	6.02	22	5.5	NA	NA	NA	158
Exp00525	right	endodermis	cell5b	8.95	69	5.53	23	5.75	NA	NA	NA	158
Exp00525	right	endodermis	cell5b	9.1	67.59	5.6	24	6	NA	NA	NA	179
Exp00525	right	endodermis	cell5b	9.02	64.31	5.4	25	6.25	NA	NA	NA	175
Exp00525	right	endodermis	cell5b	8.99	60.77	5.82	26	6.5	NA	NA	NA	187
Exp00525	right	endodermis	cell5b	9.18	59.52	6.19	27	6.75	NA	NA	NA	186
Exp00525	right	endodermis	cell5b	9.65	60.89	6.19	28	7	NA	NA	NA	199
Exp00525	right	endodermis	cell5b	9.2	54.71	6.21	29	7.25	NA	NA	NA	205
Exp00525	right	endodermis	cell5b	9.68	56.39	7.01	30	7.5	NA	NA	NA	189
Exp00525	right	endodermis	cell5b	9.38	51.82	6.48	31	7.75	NA	NA	NA	201
Exp00525	right	endodermis	cell5b	9.26	51.53	6.74	32	8	NA	NA	NA	202
Exp00525	right	endodermis	cell5b	9.57	53.47	6.8	33	8.25	NA	NA	NA	191
Exp00525	right	endodermis	cell5b	9.15	52.89	6.55	34	8.5	NA	NA	NA	211
Exp00525	right	endodermis	cell5b	9.39	49.47	6.9	35	8.75	NA	NA	NA	212
Exp00525	right	endodermis	cell5b	9.4	49.43	6.69	36	9	NA	NA	NA	199
Exp00525	right	endodermis	cell5b	9.24	50.17	5.64	37	9.25	NA	NA	NA	205
Exp00525	right	endodermis	cell5b	9.86	49.18	6.18	38	9.5	NA	NA	NA	210
Exp00525	right	endodermis	cell5b	10.33	46.48	6.03	39	9.75	NA	NA	NA	196
Exp00525	right	endodermis	cell5b	10.2	46.42	6.02	40	10	NA	NA	NA	209
Exp00525	right	endodermis	cell5b	9.75	44.29	6.26	41	10.25	NA	NA	NA	203
Exp00525	right	endodermis	cell5b	9.89	44.18	5.69	42	10.5	NA	NA	NA	208
Exp00525	right	endodermis	cell5b	10.47	43.89	6.3	43	10.75	NA	NA	NA	198
Exp00525	right	endodermis	cell5b	10.72	42.71	6.22	44	11	NA	NA	NA	211
Exp00525	right	endodermis	cell5b	11.13	42.54	6.17	45	11.25	NA	NA	NA	205
Exp00525	right	endodermis	cell5b	10.93	41.95	6.62	46	11.5	NA	NA	NA	201
Exp00525	right	endodermis	cell5b	11.36	41.72	6.57	47	11.75	NA	NA	NA	209
Exp00525	right	endodermis	cell5b	11.39	40.98	6.34	48	12	NA	NA	NA	208
Exp00525	right	endodermis	cell5b	11.23	43.54	6.54	49	12.25	NA	NA	NA	196
Exp00525	right	endodermis	cell5b	11.72	42.2	6.23	50	12.5	NA	NA	NA	199
Exp00525	right	endodermis	cell5b	12.18	41.27	6.04	51	12.75	NA	NA	NA	205
Exp00525	right	endodermis	cell5b	12.44	38.86	6.28	52	13	NA	NA	NA	232
Exp00525	right	endodermis	cell5b	13.91	38.03	6	53	13.25	NA	NA	NA	151
Exp00525	right	endodermis	cell6a	9.8	100.44	6.35	8	2	NA	NA	NA	85
Exp00525	right	endodermis	cell6a	9.57	88.08	6.89	9	2.25	NA	NA	NA	122
Exp00525	right	endodermis	cell6a	8.7	84.67	7.07	10	2.5	NA	NA	NA	122
Exp00525	right	endodermis	cell6a	8.76	90.91	6.68	11	2.75	NA	NA	NA	130
Exp00525	right	endodermis	cell6a	8.72	84.49	6.58	12	3	NA	NA	NA	141
Exp00525	right	endodermis	cell6a	8.45	80.79	9.23	13	3.25	NA	NA	NA	146
Exp00525	right	endodermis	cell6a	8.79	76.14	12.65	14	3.5	NA	NA	NA	159
Exp00525	right	endodermis	cell6a	9.47	74.8	15.46	15	3.75	NA	NA	NA	159
Exp00525	right	endodermis	cell6a	8.88	70.39	6.39	16	4	NA	NA	NA	150
Exp00525	right	endodermis	cell6a	8.5	68.39	6.02	17	4.25	NA	NA	NA	164
Exp00525	right	endodermis	cell6a	8.74	68.3	7.09	18	4.5	NA	NA	NA	179
Exp00525	right	endodermis	cell6a	8.6	68.78	6.57	19	4.75	NA	NA	NA	176
Exp00525	right	endodermis	cell6a	8.61	63.71	6.78	20	5	NA	NA	NA	165
Exp00525	right	endodermis	cell6a	7.63	65.8	6.48	21	5.25	NA	NA	NA	164
Exp00525	right	endodermis	cell6a	7.31	59.04	5.28	22	5.5	NA	NA	NA	189
Exp00525	right	endodermis	cell6a	7.72	56.44	5.39	23	5.75	NA	NA	NA	204
Exp00525	right	endodermis	cell6a	7.87	54.62	5.17	24	6	NA	NA	NA	199
Exp00525	right	endodermis	cell6a	8.34	56.36	5.75	25	6.25	NA	NA	NA	210
Exp00525	right	endodermis	cell6a	8.29	53.71	5.69	26	6.5	NA	NA	NA	207
Exp00525	right	endodermis	cell6a	8.87	58.06	6.42	27	6.75	NA	NA	NA	180
Exp00525	right	endodermis	cell6a	8.59	54.11	6.74	28	7	NA	NA	NA	204
Exp00525	right	endodermis	cell6a	9.18	54.84	6.53	29	7.25	NA	NA	NA	215
Exp00525	right	endodermis	cell6a	8.95	53.72	7.48	30	7.5	NA	NA	NA	221
Exp00525	right	endodermis	cell6a	8.82	49.78	7.37	31	7.75	NA	NA	NA	240
Exp00525	right	endodermis	cell6a	9.21	49.83	7.48	32	8	NA	NA	NA	248
Exp00525	right	endodermis	cell6a	9.2	47.94	6.09	33	8.25	NA	NA	NA	207
Exp00525	right	endodermis	cell6a	9.14	46	6.12	34	8.5	NA	NA	NA	224
Exp00525	right	endodermis	cell6a	9.01	43.36	6.36	35	8.75	NA	NA	NA	220
Exp00525	right	endodermis	cell6a	8.87	42.11	5.82	36	9	NA	NA	NA	211
Exp00525	right	endodermis	cell6a	9.32	41.82	5.93	37	9.25	NA	NA	NA	215
Exp00525	right	endodermis	cell6a	9.15	39.6	6.23	38	9.5	NA	NA	NA	221
Exp00525	right	endodermis	cell6a	9.24	38.37	5.76	39	9.75	NA	NA	NA	226
Exp00525	right	endodermis	cell6a	9.62	39.27	5.94	40	10	NA	NA	NA	211
Exp00525	right	endodermis	cell6a	9.84	37.06	5.67	41	10.25	NA	NA	NA	233
Exp00525	right	endodermis	cell6a	10.37	38.19	5.93	42	10.5	NA	NA	NA	225
Exp00525	right	endodermis	cell6a	10.17	37.46	5.93	43	10.75	NA	NA	NA	229
Exp00525	right	endodermis	cell6a	10.21	36.14	5.72	44	11	NA	NA	NA	200
Exp00525	right	endodermis	cell6b	9.54	76.25	6.09	8	2	NA	NA	NA	79
Exp00525	right	endodermis	cell6b	9.77	77.01	5.52	9	2.25	NA	NA	NA	106
Exp00525	right	endodermis	cell6b	9.26	74.7	5.75	10	2.5	NA	NA	NA	105
Exp00525	right	endodermis	cell6b	9.12	72.33	6.04	11	2.75	NA	NA	NA	136
Exp00525	right	endodermis	cell6b	9.71	67.01	6.9	12	3	NA	NA	NA	163
Exp00525	right	endodermis	cell6b	8.77	68.12	8.71	13	3.25	NA	NA	NA	168
Exp00525	right	endodermis	cell6b	9.13	63.7	12.03	14	3.5	NA	NA	NA	182
Exp00525	right	endodermis	cell6b	8.84	65.26	7.42	15	3.75	NA	NA	NA	180
Exp00525	right	endodermis	cell6b	8.59	63.52	5.67	16	4	NA	NA	NA	185
Exp00525	right	endodermis	cell6b	8.29	60.89	5.54	17	4.25	NA	NA	NA	179
Exp00525	right	endodermis	cell6b	8.58	58.32	5.01	18	4.5	NA	NA	NA	205
Exp00525	right	endodermis	cell6b	8.54	59.57	5.54	19	4.75	NA	NA	NA	196
Exp00525	right	endodermis	cell6b	8.06	57.02	5.15	20	5	NA	NA	NA	194
Exp00525	right	endodermis	cell6b	7.91	55.77	5.02	21	5.25	NA	NA	NA	197
Exp00525	right	endodermis	cell6b	7.78	50.17	5.3	22	5.5	NA	NA	NA	215
Exp00525	right	endodermis	cell6b	7.85	49.22	5	23	5.75	NA	NA	NA	206
Exp00525	right	endodermis	cell6b	8.15	49.27	5.44	24	6	NA	NA	NA	204
Exp00525	right	endodermis	cell6b	8.21	51.03	5.04	25	6.25	NA	NA	NA	222
Exp00525	right	endodermis	cell6b	8.7	49.03	5.96	26	6.5	NA	NA	NA	209
Exp00525	right	endodermis	cell6b	8.68	48.71	5.79	27	6.75	NA	NA	NA	213
Exp00525	right	endodermis	cell6b	8.75	48.52	6.22	28	7	NA	NA	NA	222
Exp00525	right	endodermis	cell6b	8.78	44.81	6.37	29	7.25	NA	NA	NA	232
Exp00525	right	endodermis	cell6b	8.92	42.12	6.6	30	7.5	NA	NA	NA	212
Exp00525	right	endodermis	cell6b	9.31	42.61	6.99	31	7.75	NA	NA	NA	238
Exp00525	right	endodermis	cell6b	8.76	44.92	6.26	32	8	NA	NA	NA	205
Exp00525	right	endodermis	cell6b	9.01	42.69	6.28	33	8.25	NA	NA	NA	224
Exp00525	right	endodermis	cell6b	9.24	43.46	6.3	34	8.5	NA	NA	NA	168
Exp00525	right	endodermis	cell6b	9.27	38.47	7.02	35	8.75	NA	NA	NA	278
Exp00525	right	endodermis	cell6b	9.53	36.86	6.46	36	9	NA	NA	NA	241
Exp00525	right	endodermis	cell6b	9.24	37.06	6.15	37	9.25	NA	NA	NA	249
Exp00525	right	endodermis	cell6b	9.64	37.49	5.61	38	9.5	NA	NA	NA	206
Exp00525	right	endodermis	cell6b	10.01	34.97	5.94	39	9.75	NA	NA	NA	236
Exp00525	right	endodermis	cell6b	10.2	33.98	5.7	40	10	NA	NA	NA	257
Exp00525	right	endodermis	cell6b	11.06	37.1	5.76	41	10.25	NA	NA	NA	227
Exp00525	right	endodermis	cell6b	11.69	35.18	5.57	42	10.5	NA	NA	NA	247
Exp00525	right	endodermis	cell7a	17.75	164.72	6.25	7	1.75	NA	NA	NA	40
Exp00525	right	endodermis	cell7a	9.67	109.16	6.39	8	2	NA	NA	NA	85
Exp00525	right	endodermis	cell7a	10.25	95.12	6.21	9	2.25	NA	NA	NA	108
Exp00525	right	endodermis	cell7a	10.24	88.8	6.67	10	2.5	NA	NA	NA	124
Exp00525	right	endodermis	cell7a	9.64	89.36	7.67	11	2.75	NA	NA	NA	136
Exp00525	right	endodermis	cell7a	10.2	84.9	8.79	12	3	NA	NA	NA	148
Exp00525	right	endodermis	cell7a	8.94	84.67	11.11	13	3.25	NA	NA	NA	143
Exp00525	right	endodermis	cell7a	9.34	80.01	14.34	14	3.5	NA	NA	NA	139
Exp00525	right	endodermis	cell7a	9.21	76.48	6.53	15	3.75	NA	NA	NA	163
Exp00525	right	endodermis	cell7a	9.22	73.09	5.98	16	4	NA	NA	NA	178
Exp00525	right	endodermis	cell7a	9.27	73.74	5.52	17	4.25	NA	NA	NA	165
Exp00525	right	endodermis	cell7a	8.9	76.37	5.05	18	4.5	NA	NA	NA	148
Exp00525	right	endodermis	cell7a	8.6	69.27	5.2	19	4.75	NA	NA	NA	178
Exp00525	right	endodermis	cell7a	8.87	68.09	5.14	20	5	NA	NA	NA	187
Exp00525	right	endodermis	cell7a	8.21	66.53	5.46	21	5.25	NA	NA	NA	184
Exp00525	right	endodermis	cell7a	8.04	58.13	5.16	22	5.5	NA	NA	NA	213
Exp00525	right	endodermis	cell7a	8.24	56.9	5.38	23	5.75	NA	NA	NA	202
Exp00525	right	endodermis	cell7a	8.27	56.83	5.31	24	6	NA	NA	NA	206
Exp00525	right	endodermis	cell7a	8.67	56.04	5.37	25	6.25	NA	NA	NA	208
Exp00525	right	endodermis	cell7a	8.5	53.46	5.74	26	6.5	NA	NA	NA	203
Exp00525	right	endodermis	cell7a	9.13	52.47	6.36	27	6.75	NA	NA	NA	201
Exp00525	right	endodermis	cell7a	8.86	50.26	6.08	28	7	NA	NA	NA	205
Exp00525	right	endodermis	cell7a	9	48.01	6.74	29	7.25	NA	NA	NA	221
Exp00525	right	endodermis	cell7a	9.34	46.56	7.08	30	7.5	NA	NA	NA	205
Exp00525	right	endodermis	cell7a	9.28	47.51	7.22	31	7.75	NA	NA	NA	200
Exp00525	right	endodermis	cell7a	9.9	45.92	7.11	32	8	NA	NA	NA	226
Exp00525	right	endodermis	cell7a	9.67	47.85	7.52	33	8.25	NA	NA	NA	187
Exp00525	right	endodermis	cell7a	9.59	45.85	6.9	34	8.5	NA	NA	NA	178
Exp00525	right	endodermis	cell7a	9.11	44.08	6.8	35	8.75	NA	NA	NA	244
Exp00525	right	endodermis	cell7a	9.84	43.63	7.48	36	9	NA	NA	NA	180
Exp00525	right	endodermis	cell7a	9.74	42.9	6.97	37	9.25	NA	NA	NA	192
Exp00525	right	endodermis	cell7a	9.94	41.85	5.37	38	9.5	NA	NA	NA	158
Exp00525	right	endodermis	cell7a	10.15	40.42	5.42	39	9.75	NA	NA	NA	235
Exp00525	right	endodermis	cell7a	10.54	37.48	5.64	40	10	NA	NA	NA	264
Exp00525	right	endodermis	cell7a	11.42	36.42	5.61	41	10.25	NA	NA	NA	241
Exp00525	right	endodermis	cell7a	15.96	56.92	5.65	42	10.5	NA	NA	NA	77
Exp00525	right	endodermis	cell7b	16.47	155.41	7.16	7	1.75	NA	NA	NA	32
Exp00525	right	endodermis	cell7b	9.66	93.4	8	8	2	NA	NA	NA	105
Exp00525	right	endodermis	cell7b	9.96	82.19	6.3	9	2.25	NA	NA	NA	132
Exp00525	right	endodermis	cell7b	9.36	81.3	6.39	10	2.5	NA	NA	NA	135
Exp00525	right	endodermis	cell7b	9.09	80.44	7.04	11	2.75	NA	NA	NA	143
Exp00525	right	endodermis	cell7b	9.5	76.77	8.24	12	3	NA	NA	NA	151
Exp00525	right	endodermis	cell7b	9.12	76.36	9.92	13	3.25	NA	NA	NA	162
Exp00525	right	endodermis	cell7b	9.48	75.12	12.2	14	3.5	NA	NA	NA	179
Exp00525	right	endodermis	cell7b	9.37	71.2	7.18	15	3.75	NA	NA	NA	188
Exp00525	right	endodermis	cell7b	8.57	67.59	5.35	16	4	NA	NA	NA	196
Exp00525	right	endodermis	cell7b	8.69	65.5	5.21	17	4.25	NA	NA	NA	164
Exp00525	right	endodermis	cell7b	8.86	58.62	5.15	18	4.5	NA	NA	NA	165
Exp00525	right	endodermis	cell7b	9.11	56.55	5.13	19	4.75	NA	NA	NA	183
Exp00525	right	endodermis	cell7b	8.77	59.5	5.08	20	5	NA	NA	NA	173
Exp00525	right	endodermis	cell7b	8.7	55.04	5.3	21	5.25	NA	NA	NA	179
Exp00525	right	endodermis	cell7b	7.45	50.28	4.92	22	5.5	NA	NA	NA	197
Exp00525	right	endodermis	cell7b	8.04	47.93	4.99	23	5.75	NA	NA	NA	200
Exp00525	right	endodermis	cell7b	7.81	48.86	4.81	24	6	NA	NA	NA	185
Exp00525	right	endodermis	cell7b	8.04	46.85	5.03	25	6.25	NA	NA	NA	218
Exp00525	right	endodermis	cell7b	8	53.73	5.36	26	6.5	NA	NA	NA	208
Exp00525	right	endodermis	cell7b	8.84	53.62	6.33	27	6.75	NA	NA	NA	219
Exp00525	right	endodermis	cell7b	8.86	48.77	6.16	28	7	NA	NA	NA	229
Exp00525	right	endodermis	cell7b	9.11	47.6	6.69	29	7.25	NA	NA	NA	227
Exp00525	right	endodermis	cell7b	9.66	47.7	6.4	30	7.5	NA	NA	NA	211
Exp00525	right	endodermis	cell7b	9.74	45.86	5.81	31	7.75	NA	NA	NA	226
Exp00525	right	endodermis	cell7b	9.71	44.6	5.59	32	8	NA	NA	NA	255
Exp00525	right	endodermis	cell7b	9.32	49.65	5.43	33	8.25	NA	NA	NA	221
Exp00525	right	endodermis	cell7b	9.36	49.5	5.14	34	8.5	NA	NA	NA	236
Exp00525	right	endodermis	cell7b	9.23	46	5.39	35	8.75	NA	NA	NA	244
Exp00525	right	endodermis	cell7b	9.72	44.88	5.68	36	9	NA	NA	NA	225
Exp00525	right	endodermis	cell7b	9.57	43.42	5.67	37	9.25	NA	NA	NA	246
Exp00525	right	endodermis	cell7b	9.83	44.75	5.65	38	9.5	NA	NA	NA	246
Exp00525	right	endodermis	cell7b	9.9	45.09	6.03	39	9.75	NA	NA	NA	238
Exp00525	right	endodermis	cell7b	10.67	42.84	5.86	40	10	NA	NA	NA	224
Exp00525	right	endodermis	cell7b	10.75	38.7	5.54	41	10.25	NA	NA	NA	198
Exp00525	right	epidermis	cell4	11.45	121.58	7.4	14	3.5	NA	NA	NA	77
Exp00525	right	epidermis	cell4	8.9	93.03	6.86	15	3.75	NA	NA	NA	146
Exp00525	right	epidermis	cell4	9.5	77.45	7.13	16	4	NA	NA	NA	174
Exp00525	right	epidermis	cell4	9.71	75.35	7.86	17	4.25	NA	NA	NA	208
Exp00525	right	epidermis	cell4	9.54	77.55	9.02	18	4.5	NA	NA	NA	197
Exp00525	right	epidermis	cell4	10.51	77.26	11.14	19	4.75	NA	NA	NA	205
Exp00525	right	epidermis	cell4	10.18	68.07	17.32	20	5	NA	NA	NA	195
Exp00525	right	epidermis	cell4	9.48	75.53	25.4	21	5.25	NA	NA	NA	198
Exp00525	right	epidermis	cell4	9.11	63.57	30.32	22	5.5	NA	NA	NA	216
Exp00525	right	epidermis	cell4	9.23	71.13	29.36	23	5.75	NA	NA	NA	219
Exp00525	right	epidermis	cell4	8.89	67.74	10.08	24	6	NA	NA	NA	228
Exp00525	right	epidermis	cell4	9.23	62.66	8.6	25	6.25	NA	NA	NA	231
Exp00525	right	epidermis	cell4	9.82	56.67	6.89	26	6.5	NA	NA	NA	247
Exp00525	right	epidermis	cell4	9.66	59.03	7.4	27	6.75	NA	NA	NA	258
Exp00525	right	epidermis	cell4	9.56	58.02	7.88	28	7	NA	NA	NA	260
Exp00525	right	epidermis	cell4	9.87	57.74	8.32	29	7.25	NA	NA	NA	244
Exp00525	right	epidermis	cell4	10.33	55.48	8.84	30	7.5	NA	NA	NA	251
Exp00525	right	epidermis	cell4	10.68	52.14	9.49	31	7.75	NA	NA	NA	247
Exp00525	right	epidermis	cell4	9.36	55.17	9.68	32	8	NA	NA	NA	246
Exp00525	right	epidermis	cell4	10.56	57.14	11.78	33	8.25	NA	NA	NA	237
Exp00525	right	epidermis	cell4	10.36	56.53	13.1	34	8.5	NA	NA	NA	258
Exp00525	right	epidermis	cell4	9.92	60.67	13.68	35	8.75	NA	NA	NA	249
Exp00525	right	epidermis	cell4	10.67	64.04	17.35	36	9	NA	NA	NA	244
Exp00525	right	epidermis	cell4	10.73	63.33	12.43	37	9.25	NA	NA	NA	243
Exp00525	right	epidermis	cell4	10.59	61.62	12.73	38	9.5	NA	NA	NA	259
Exp00525	right	epidermis	cell4	10.46	66.33	12.36	39	9.75	NA	NA	NA	253
Exp00525	right	epidermis	cell4	10.58	69.26	10.22	40	10	NA	NA	NA	262
Exp00525	right	epidermis	cell4	11.31	73.91	8.29	41	10.25	NA	NA	NA	258
Exp00525	right	epidermis	cell4	10.96	71.4	8.14	42	10.5	NA	NA	NA	274
Exp00525	right	epidermis	cell4	10.77	73.97	7.81	43	10.75	NA	NA	NA	270
Exp00525	right	epidermis	cell4	10.48	74.19	7.65	44	11	NA	NA	NA	275
Exp00525	right	epidermis	cell4	11.17	81.16	7.67	45	11.25	NA	NA	NA	273
Exp00525	right	epidermis	cell4	10.89	78.31	7.55	46	11.5	NA	NA	NA	275
Exp00525	right	epidermis	cell4	10.47	83.7	7.41	47	11.75	NA	NA	NA	278
Exp00525	right	epidermis	cell4	10.69	83.85	7.3	48	12	NA	NA	NA	285
Exp00525	right	epidermis	cell4	11.29	81.86	7.27	49	12.25	NA	NA	NA	289
Exp00525	right	epidermis	cell4	11.84	76.86	7.45	50	12.5	NA	NA	NA	295
Exp00525	right	epidermis	cell4	11.41	77.71	7.55	51	12.75	NA	NA	NA	302
Exp00525	right	epidermis	cell4	11.78	77.14	7.36	52	13	NA	NA	NA	287
Exp00525	right	epidermis	cell4	11.57	79.99	7.13	53	13.25	NA	NA	NA	291
Exp00525	right	epidermis	cell4	11.85	80.68	6.94	54	13.5	NA	NA	NA	304
Exp00525	right	epidermis	cell4	11.71	80.06	6.95	55	13.75	NA	NA	NA	307
Exp00525	right	epidermis	cell4	12.71	71.17	7.27	56	14	NA	NA	NA	312
Exp00525	right	epidermis	cell4	13.49	70.51	7.61	57	14.25	NA	NA	NA	311
Exp00525	right	epidermis	cell4	16.25	68.81	7.89	58	14.5	NA	NA	NA	324
Exp00525	right	epidermis	cell4	19.55	63.3	7.7	59	14.75	NA	NA	NA	322
Exp00525	right	epidermis	cell4	28.73	110.64	7.31	60	15	NA	NA	NA	75
Exp00525	right	epidermis	cell5b	10.29	70.19	6.73	18	4.5	NA	NA	NA	139
Exp00525	right	epidermis	cell5b	10.27	61.82	7.25	19	4.75	NA	NA	NA	178
Exp00525	right	epidermis	cell5b	10.34	53.72	7.4	20	5	NA	NA	NA	208
Exp00525	right	epidermis	cell5b	9.96	54.77	8.8	21	5.25	NA	NA	NA	207
Exp00525	right	epidermis	cell5b	9.51	53.64	11.51	22	5.5	NA	NA	NA	227
Exp00525	right	epidermis	cell5b	10.44	55.82	18.15	23	5.75	NA	NA	NA	220
Exp00525	right	epidermis	cell5b	10.93	56.67	17.54	24	6	NA	NA	NA	227
Exp00525	right	epidermis	cell5b	10.48	51.95	7.12	25	6.25	NA	NA	NA	227
Exp00525	right	epidermis	cell5b	10.4	49.34	7.63	26	6.5	NA	NA	NA	242
Exp00525	right	epidermis	cell5b	11.2	50.99	7.9	27	6.75	NA	NA	NA	247
Exp00525	right	epidermis	cell5b	11.41	47.27	7.95	28	7	NA	NA	NA	294
Exp00525	right	epidermis	cell5b	10.78	47.46	8.04	29	7.25	NA	NA	NA	251
Exp00525	right	epidermis	cell5b	11.33	44.36	8.5	30	7.5	NA	NA	NA	277
Exp00525	right	epidermis	cell5b	10.68	44.75	8.02	31	7.75	NA	NA	NA	292
Exp00525	right	epidermis	cell5b	11.07	42.96	8.3	32	8	NA	NA	NA	301
Exp00525	right	epidermis	cell5b	11.07	42.51	8.47	33	8.25	NA	NA	NA	318
Exp00525	right	epidermis	cell5b	11.43	40	8.41	34	8.5	NA	NA	NA	313
Exp00525	right	epidermis	cell5b	11.57	43.08	8.26	35	8.75	NA	NA	NA	292
Exp00525	right	epidermis	cell5b	11.42	40.57	8.1	36	9	NA	NA	NA	277
Exp00525	right	epidermis	cell5b	11.79	40.21	8.31	37	9.25	NA	NA	NA	303
Exp00525	right	epidermis	cell5b	10.72	38.28	8.18	38	9.5	NA	NA	NA	309
Exp00525	right	epidermis	cell5b	11.19	38.72	8.72	39	9.75	NA	NA	NA	306
Exp00525	right	epidermis	cell5b	10.63	37.58	8.55	40	10	NA	NA	NA	301
Exp00525	right	epidermis	cell5b	10.69	40.3	8.59	41	10.25	NA	NA	NA	284
Exp00525	right	epidermis	cell5b	10.57	37.59	9.08	42	10.5	NA	NA	NA	296
Exp00525	right	epidermis	cell5b	10.81	38.26	8.65	43	10.75	NA	NA	NA	312
Exp00525	right	epidermis	cell5b	10.47	37.8	7.86	44	11	NA	NA	NA	304
Exp00525	right	epidermis	cell5b	10.47	40.39	7.52	45	11.25	NA	NA	NA	319
Exp00525	right	epidermis	cell5b	10.5	41.06	7.78	46	11.5	NA	NA	NA	307
Exp00525	right	epidermis	cell5b	10.38	37.38	7.59	47	11.75	NA	NA	NA	316
Exp00525	right	epidermis	cell5b	10.9	38.73	7.82	48	12	NA	NA	NA	312
Exp00525	right	epidermis	cell5b	10.92	36.19	7.77	49	12.25	NA	NA	NA	313
Exp00525	right	epidermis	cell5b	11	37.14	7.81	50	12.5	NA	NA	NA	321
Exp00525	right	epidermis	cell5b	10.8	41.02	8.02	51	12.75	NA	NA	NA	319
Exp00525	right	epidermis	cell5b	10.6	42.11	7.63	52	13	NA	NA	NA	322
Exp00525	right	epidermis	cell5b	10.98	41.59	7.79	53	13.25	NA	NA	NA	332
Exp00525	right	epidermis	cell5b	11.12	35.72	7.53	54	13.5	NA	NA	NA	332
Exp00525	right	epidermis	cell5b	10.73	35.78	7.76	55	13.75	NA	NA	NA	326
Exp00525	right	epidermis	cell5b	11.45	35.21	7.6	56	14	NA	NA	NA	346
Exp00525	right	epidermis	cell5b	11.38	34.4	7.71	57	14.25	NA	NA	NA	321
Exp00525	right	epidermis	cell5b	11.65	33.75	7.55	58	14.5	NA	NA	NA	346
Exp00525	right	epidermis	cell5b	11.53	31.95	7.74	59	14.75	NA	NA	NA	333
Exp00525	right	epidermis	cell5b	11.29	30.72	7.49	60	15	NA	NA	NA	364
Exp00525	right	epidermis	cell5b	11.93	31.01	7.41	61	15.25	NA	NA	NA	344
Exp00525	right	epidermis	cell5b	12.87	34.38	7.62	62	15.5	NA	NA	NA	365
Exp00525	right	epidermis	cell5b	15.47	33.95	7.41	63	15.75	NA	NA	NA	358
Exp00525	right	epidermis	cell5b	20.47	31.24	7.65	64	16	NA	NA	NA	338
Exp00525	right	epidermis	cell6a	9.87	33.36	7.53	26	6.5	NA	NA	NA	120
Exp00525	right	epidermis	cell6a	10.5	35.59	8.32	27	6.75	NA	NA	NA	135
Exp00525	right	epidermis	cell6a	11.24	35.41	9.27	28	7	NA	NA	NA	187
Exp00525	right	epidermis	cell6a	9.93	34.04	10.4	29	7.25	NA	NA	NA	216
Exp00525	right	epidermis	cell6a	10.32	33.19	9.35	30	7.5	NA	NA	NA	228
Exp00525	right	epidermis	cell6a	10.05	33.23	8.49	31	7.75	NA	NA	NA	221
Exp00525	right	epidermis	cell6a	10.07	30.7	8.98	32	8	NA	NA	NA	258
Exp00525	right	epidermis	cell6a	10.91	28.98	9.94	33	8.25	NA	NA	NA	283
Exp00525	right	epidermis	cell6a	10.49	28.65	9	34	8.5	NA	NA	NA	275
Exp00525	right	epidermis	cell6a	10.86	28.49	8.83	35	8.75	NA	NA	NA	269
Exp00525	right	epidermis	cell6a	10.07	27.14	8.87	36	9	NA	NA	NA	267
Exp00525	right	epidermis	cell6a	10.9	26.67	9.23	37	9.25	NA	NA	NA	275
Exp00525	right	epidermis	cell6a	10.29	26.29	9.55	38	9.5	NA	NA	NA	276
Exp00525	right	epidermis	cell6a	10.66	25.82	9.8	39	9.75	NA	NA	NA	294
Exp00525	right	epidermis	cell6a	10.46	27.27	10.11	40	10	NA	NA	NA	271
Exp00525	right	epidermis	cell6a	9.99	26.73	9.53	41	10.25	NA	NA	NA	302
Exp00525	right	epidermis	cell6a	10.12	27.49	9.8	42	10.5	NA	NA	NA	289
Exp00525	right	epidermis	cell6a	10.25	27.89	9.62	43	10.75	NA	NA	NA	301
Exp00525	right	epidermis	cell6a	10.33	28.08	10.04	44	11	NA	NA	NA	286
Exp00525	right	epidermis	cell6a	10.46	30.74	9.23	45	11.25	NA	NA	NA	284
Exp00525	right	epidermis	cell6a	10.17	30.47	10.09	46	11.5	NA	NA	NA	308
Exp00525	right	epidermis	cell6a	10.2	29.24	10.13	47	11.75	NA	NA	NA	327
Exp00525	right	epidermis	cell6a	10.53	31.23	9.3	48	12	NA	NA	NA	290
Exp00525	right	epidermis	cell6a	10.36	31.99	9.58	49	12.25	NA	NA	NA	313
Exp00525	right	epidermis	cell6a	10.3	32.93	9.37	50	12.5	NA	NA	NA	309
Exp00525	right	epidermis	cell6a	10.14	30.56	9.53	51	12.75	NA	NA	NA	332
Exp00525	right	epidermis	cell6a	10.16	32.31	9.32	52	13	NA	NA	NA	330
Exp00525	right	epidermis	cell6a	10.8	31.46	9.69	53	13.25	NA	NA	NA	328
Exp00525	right	epidermis	cell6a	10.57	34.16	9.35	54	13.5	NA	NA	NA	327
Exp00525	right	epidermis	cell6a	10.75	34.98	9.24	55	13.75	NA	NA	NA	317
Exp00525	right	epidermis	cell6a	10.99	36.52	9.32	56	14	NA	NA	NA	308
Exp00525	right	epidermis	cell6a	10.9	35.16	9.29	57	14.25	NA	NA	NA	308
Exp00525	right	epidermis	cell6a	10.93	34.04	8.97	58	14.5	NA	NA	NA	321
Exp00525	right	epidermis	cell6a	11.22	34.7	8.98	59	14.75	NA	NA	NA	328
Exp00525	right	epidermis	cell6a	11.37	34.02	8.78	60	15	NA	NA	NA	333
Exp00525	right	epidermis	cell6a	11.43	36.91	8.77	61	15.25	NA	NA	NA	327
Exp00525	right	epidermis	cell6a	11.36	35.54	9.11	62	15.5	NA	NA	NA	347
Exp00525	right	epidermis	cell6a	11.21	38.69	9.14	63	15.75	NA	NA	NA	349
Exp00525	right	epidermis	cell6a	11.99	38.28	9.21	64	16	NA	NA	NA	345
Exp00525	right	epidermis	cell6a	12.17	38.84	8.94	65	16.25	NA	NA	NA	353
Exp00525	right	epidermis	cell6b	10.42	33.73	7.86	26	6.5	NA	NA	NA	126
Exp00525	right	epidermis	cell6b	10.71	30.93	8.25	27	6.75	NA	NA	NA	214
Exp00525	right	epidermis	cell6b	11.87	32.05	8.84	28	7	NA	NA	NA	203
Exp00525	right	epidermis	cell6b	10.86	29.17	9.85	29	7.25	NA	NA	NA	236
Exp00525	right	epidermis	cell6b	10.98	30.9	9.28	30	7.5	NA	NA	NA	231
Exp00525	right	epidermis	cell6b	11.1	29.11	9.61	31	7.75	NA	NA	NA	300
Exp00525	right	epidermis	cell6b	10.89	27.93	9.38	32	8	NA	NA	NA	244
Exp00525	right	epidermis	cell6b	10.72	27.76	9.37	33	8.25	NA	NA	NA	286
Exp00525	right	epidermis	cell6b	11.11	27.42	9.55	34	8.5	NA	NA	NA	262
Exp00525	right	epidermis	cell6b	10.54	27.51	9.23	35	8.75	NA	NA	NA	294
Exp00525	right	epidermis	cell6b	10.46	26.41	10.1	36	9	NA	NA	NA	315
Exp00525	right	epidermis	cell6b	10.06	26.78	10.04	37	9.25	NA	NA	NA	291
Exp00525	right	epidermis	cell6b	10.69	25.03	10.43	38	9.5	NA	NA	NA	319
Exp00525	right	epidermis	cell6b	10.67	25.19	10.17	39	9.75	NA	NA	NA	306
Exp00525	right	epidermis	cell6b	10.45	24.48	10.5	40	10	NA	NA	NA	356
Exp00525	right	epidermis	cell6b	10.36	25.83	9.48	41	10.25	NA	NA	NA	332
Exp00525	right	epidermis	cell6b	10.63	25.5	9.76	42	10.5	NA	NA	NA	309
Exp00525	right	epidermis	cell6b	10.13	25.31	9.48	43	10.75	NA	NA	NA	332
Exp00525	right	epidermis	cell6b	9.62	25.87	9.83	44	11	NA	NA	NA	330
Exp00525	right	epidermis	cell6b	10.18	28.49	9.68	45	11.25	NA	NA	NA	301
Exp00525	right	epidermis	cell6b	10.28	27.43	9.82	46	11.5	NA	NA	NA	312
Exp00525	right	epidermis	cell6b	10.13	28.23	9.52	47	11.75	NA	NA	NA	305
Exp00525	right	epidermis	cell6b	10.39	28.17	9.05	48	12	NA	NA	NA	301
Exp00525	right	epidermis	cell6b	10.53	29.33	8.29	49	12.25	NA	NA	NA	310
Exp00525	right	epidermis	cell6b	10.28	28.73	8.41	50	12.5	NA	NA	NA	309
Exp00525	right	epidermis	cell6b	9.76	27.58	7.91	51	12.75	NA	NA	NA	312
Exp00525	right	epidermis	cell6b	10.59	30.45	8.47	52	13	NA	NA	NA	314
Exp00525	right	epidermis	cell6b	10.42	32.36	8.08	53	13.25	NA	NA	NA	317
Exp00525	right	epidermis	cell6b	10.84	31.27	8.21	54	13.5	NA	NA	NA	320
Exp00525	right	epidermis	cell6b	10.5	33.28	7.99	55	13.75	NA	NA	NA	323
Exp00525	right	epidermis	cell6b	10.56	29.55	7.91	56	14	NA	NA	NA	328
Exp00525	right	epidermis	cell6b	10.99	28.82	8.06	57	14.25	NA	NA	NA	317
Exp00525	right	epidermis	cell6b	11.02	29.42	8.08	58	14.5	NA	NA	NA	318
Exp00525	right	epidermis	cell6b	11.47	29.35	7.93	59	14.75	NA	NA	NA	307
Exp00525	right	epidermis	cell6b	10.79	30.4	8.11	60	15	NA	NA	NA	318
Exp00525	right	epidermis	cell6b	11.16	30.59	7.87	61	15.25	NA	NA	NA	304
Exp00525	right	epidermis	cell6b	11.36	31.05	8.38	62	15.5	NA	NA	NA	328
Exp00525	right	epidermis	cell6b	11.41	34.99	8.64	63	15.75	NA	NA	NA	337
Exp00525	right	epidermis	cell6b	11.84	37.04	8.98	64	16	NA	NA	NA	339
Exp00525	right	epidermis	cell6b	11.77	33.72	9.34	65	16.25	NA	NA	NA	361
Exp00525	right	LRC	cell1	11.24	222.62	20.11	17	4.25	NA	NA	NA	87
Exp00525	right	LRC	cell1	10.68	215.48	26.71	18	4.5	NA	NA	NA	85
Exp00525	right	LRC	cell1	11.04	208.48	30.35	19	4.75	NA	NA	NA	97
Exp00525	right	LRC	cell1	10.54	194.83	30.36	20	5	NA	NA	NA	99
Exp00525	right	LRC	cell1	10.3	186.26	32.68	21	5.25	NA	NA	NA	105
Exp00525	right	LRC	cell1	10.49	201.99	41.12	22	5.5	NA	NA	NA	103
Exp00525	right	LRC	cell1	10.3	188.27	44.57	23	5.75	NA	NA	NA	107
Exp00525	right	LRC	cell1	10.09	179.13	46.58	24	6	NA	NA	NA	113
Exp00525	right	LRC	cell1	10.24	190.63	55.39	25	6.25	NA	NA	NA	97
Exp00525	right	LRC	cell1	11.14	181.97	59.95	26	6.5	NA	NA	NA	107
Exp00525	right	LRC	cell1	11.24	165.02	58.06	27	6.75	NA	NA	NA	125
Exp00525	right	LRC	cell1	11.13	148.09	59.31	28	7	NA	NA	NA	117
Exp00525	right	LRC	cell1	11.22	140.52	59.97	29	7.25	NA	NA	NA	116
Exp00525	right	LRC	cell1	12.28	155.67	63.41	30	7.5	NA	NA	NA	127
Exp00525	right	LRC	cell1	12.76	153.71	70.53	31	7.75	NA	NA	NA	123
Exp00525	right	LRC	cell1	11.38	159.03	32.75	32	8	NA	NA	NA	118
Exp00525	right	LRC	cell1	9.96	165.26	23.7	33	8.25	NA	NA	NA	117
Exp00525	right	LRC	cell1	10.27	156.39	23.87	34	8.5	NA	NA	NA	128
Exp00525	right	LRC	cell1	10.87	137.08	24.39	35	8.75	NA	NA	NA	136
Exp00525	right	LRC	cell1	10.35	141.81	26.27	36	9	NA	NA	NA	135
Exp00525	right	LRC	cell1	9.62	130	25.92	37	9.25	NA	NA	NA	136
Exp00525	right	LRC	cell1	10.27	129.35	28.09	38	9.5	NA	NA	NA	133
Exp00525	right	LRC	cell1	10.1	118.91	29.48	39	9.75	NA	NA	NA	134
Exp00525	right	LRC	cell1	10.2	124.27	28.46	40	10	NA	NA	NA	135
Exp00525	right	LRC	cell1	10.34	132.98	27.61	41	10.25	NA	NA	NA	143
Exp00525	right	LRC	cell1	10.21	146.34	27.76	42	10.5	NA	NA	NA	141
Exp00525	right	LRC	cell1	10.64	136.25	26.43	43	10.75	NA	NA	NA	143
Exp00525	right	LRC	cell1	10.27	159.92	25.82	44	11	NA	NA	NA	142
Exp00525	right	LRC	cell1	10.83	157.79	24.6	45	11.25	NA	NA	NA	155
Exp00525	right	LRC	cell1	10.47	167.97	24.34	46	11.5	NA	NA	NA	150
Exp00525	right	LRC	cell1	10.71	166.63	22.8	47	11.75	NA	NA	NA	155
Exp00525	right	LRC	cell1	10.42	149.37	19.7	48	12	NA	NA	NA	155
Exp00525	right	LRC	cell1	10.85	175.39	25.2	49	12.25	NA	NA	NA	150
Exp00525	right	LRC	cell1	13.19	158.66	21.76	50	12.5	NA	NA	NA	154
Exp00525	right	LRC	cell1	20.54	202.04	23.6	51	12.75	NA	NA	NA	116
Exp00525	right	upperepidermis	cell3a	9.99	114.54	9.49	18	4.5	NA	NA	NA	105
Exp00525	right	upperepidermis	cell3a	10.7	102.43	9.61	19	4.75	NA	NA	NA	132
Exp00525	right	upperepidermis	cell3a	10.66	101.17	10.27	20	5	NA	NA	NA	132
Exp00525	right	upperepidermis	cell3a	9.35	90.93	11.81	21	5.25	NA	NA	NA	150
Exp00525	right	upperepidermis	cell3a	9.37	93.69	13.97	22	5.5	NA	NA	NA	164
Exp00525	right	upperepidermis	cell3a	9.13	91.84	18.31	23	5.75	NA	NA	NA	156
Exp00525	right	upperepidermis	cell3a	9.18	96.26	22.86	24	6	NA	NA	NA	159
Exp00525	right	upperepidermis	cell3a	9.97	95.84	25.51	25	6.25	NA	NA	NA	166
Exp00525	right	upperepidermis	cell3a	10.35	93.97	34.88	26	6.5	NA	NA	NA	176
Exp00525	right	upperepidermis	cell3a	10.86	102.64	38.12	27	6.75	NA	NA	NA	162
Exp00525	right	upperepidermis	cell3a	10.29	96.59	12.26	28	7	NA	NA	NA	171
Exp00525	right	upperepidermis	cell3a	9.78	92.09	9.58	29	7.25	NA	NA	NA	184
Exp00525	right	upperepidermis	cell3a	10.23	93.09	10.24	30	7.5	NA	NA	NA	181
Exp00525	right	upperepidermis	cell3a	10.53	88.8	9.81	31	7.75	NA	NA	NA	186
Exp00525	right	upperepidermis	cell3a	10.44	88.73	11.77	32	8	NA	NA	NA	188
Exp00525	right	upperepidermis	cell3a	10.37	85.63	10.87	33	8.25	NA	NA	NA	180
Exp00525	right	upperepidermis	cell3a	10.75	83.7	11.33	34	8.5	NA	NA	NA	186
Exp00525	right	upperepidermis	cell3a	10.48	85.98	10.75	35	8.75	NA	NA	NA	191
Exp00525	right	upperepidermis	cell3a	10.64	84.32	10.98	36	9	NA	NA	NA	187
Exp00525	right	upperepidermis	cell3a	10.44	84.86	11.28	37	9.25	NA	NA	NA	193
Exp00525	right	upperepidermis	cell3a	10.85	83.54	11.77	38	9.5	NA	NA	NA	189
Exp00525	right	upperepidermis	cell3a	11.27	83.23	13.12	39	9.75	NA	NA	NA	208
Exp00525	right	upperepidermis	cell3a	11.28	78.49	13.68	40	10	NA	NA	NA	228
Exp00525	right	upperepidermis	cell3a	11.54	78.24	14.73	41	10.25	NA	NA	NA	229
Exp00525	right	upperepidermis	cell3a	12.38	82.35	14.88	42	10.5	NA	NA	NA	231
Exp00525	right	upperepidermis	cell3a	11.86	83.37	13.79	43	10.75	NA	NA	NA	234
Exp00525	right	upperepidermis	cell3a	13	89.62	11.96	44	11	NA	NA	NA	203
Exp00525	right	upperepidermis	cell3a	12.95	86.2	10.56	45	11.25	NA	NA	NA	224
Exp00525	right	upperepidermis	cell3a	13.25	90.37	10.29	46	11.5	NA	NA	NA	228
Exp00525	right	upperepidermis	cell3a	12.71	94.78	9.59	47	11.75	NA	NA	NA	228
Exp00525	right	upperepidermis	cell3a	12.77	93.56	9.3	48	12	NA	NA	NA	225
Exp00525	right	upperepidermis	cell3a	12.69	93.84	10.13	49	12.25	NA	NA	NA	232
Exp00525	right	upperepidermis	cell3a	12.9	93.3	10.08	50	12.5	NA	NA	NA	242
Exp00525	right	upperepidermis	cell3a	12.91	93	9.98	51	12.75	NA	NA	NA	244
Exp00525	right	upperepidermis	cell3a	12.43	89.74	9.81	52	13	NA	NA	NA	221
Exp00525	right	upperepidermis	cell3a	12.4	86.39	10.96	53	13.25	NA	NA	NA	236
Exp00525	right	upperepidermis	cell3a	12.32	93.83	11.1	54	13.5	NA	NA	NA	243
Exp00525	right	upperepidermis	cell3a	12.32	89.44	11.49	55	13.75	NA	NA	NA	236
Exp00525	right	upperepidermis	cell3a	13.77	96.6	12.14	56	14	NA	NA	NA	225
Exp00525	right	upperepidermis	cell3a	16.21	101.95	12.71	57	14.25	NA	NA	NA	212
Exp00525	right	upperepidermis	cell3a	20.41	98.14	12.68	58	14.5	NA	NA	NA	208
Exp00525	right	upperepidermis	cell3a	32.37	144.31	13.42	59	14.75	NA	NA	NA	71
Exp00525	right	upperepidermis	cell3b	9.41	115.8	6.98	18	4.5	NA	NA	NA	189
Exp00525	right	upperepidermis	cell3b	9.42	100.92	7.4	19	4.75	NA	NA	NA	131
Exp00525	right	upperepidermis	cell3b	9.87	87.69	8.27	20	5	NA	NA	NA	153
Exp00525	right	upperepidermis	cell3b	9.15	86.99	10.01	21	5.25	NA	NA	NA	144
Exp00525	right	upperepidermis	cell3b	9.09	90.43	14.6	23	5.75	NA	NA	NA	161
Exp00525	right	upperepidermis	cell3b	9.36	91.01	16.66	24	6	NA	NA	NA	160
Exp00525	right	upperepidermis	cell3b	9.67	87.19	17.53	25	6.25	NA	NA	NA	159
Exp00525	right	upperepidermis	cell3b	9.8	90.93	18.6	26	6.5	NA	NA	NA	155
Exp00525	right	upperepidermis	cell3b	10.49	92.96	19.39	27	6.75	NA	NA	NA	164
Exp00525	right	upperepidermis	cell3b	10.03	90.01	22.52	28	7	NA	NA	NA	170
Exp00525	right	upperepidermis	cell3b	10.5	91.07	25.82	29	7.25	NA	NA	NA	169
Exp00525	right	upperepidermis	cell3b	10.15	88.9	30.93	30	7.5	NA	NA	NA	159
Exp00525	right	upperepidermis	cell3b	10.59	84.95	31.02	31	7.75	NA	NA	NA	162
Exp00525	right	upperepidermis	cell3b	11.49	90.09	34.91	32	8	NA	NA	NA	158
Exp00525	right	upperepidermis	cell3b	10.79	84.58	39.11	33	8.25	NA	NA	NA	165
Exp00525	right	upperepidermis	cell3b	11.26	79.94	36.2	34	8.5	NA	NA	NA	172
Exp00525	right	upperepidermis	cell3b	11.31	78.71	37.82	35	8.75	NA	NA	NA	170
Exp00525	right	upperepidermis	cell3b	11.64	74.98	41.91	36	9	NA	NA	NA	174
Exp00525	right	upperepidermis	cell3b	11.28	76.89	47.17	37	9.25	NA	NA	NA	186
Exp00525	right	upperepidermis	cell3b	11.48	75.39	47.8	38	9.5	NA	NA	NA	199
Exp00525	right	upperepidermis	cell3b	11.72	71.19	48.91	39	9.75	NA	NA	NA	212
Exp00525	right	upperepidermis	cell3b	11.16	73.16	51.46	40	10	NA	NA	NA	189
Exp00525	right	upperepidermis	cell3b	11.58	70.56	54.23	41	10.25	NA	NA	NA	201
Exp00525	right	upperepidermis	cell3b	11.95	73.09	60.35	42	10.5	NA	NA	NA	201
Exp00525	right	upperepidermis	cell3b	11.77	72.83	63.66	43	10.75	NA	NA	NA	203
Exp00525	right	upperepidermis	cell3b	11.72	68.34	56.43	44	11	NA	NA	NA	199
Exp00525	right	upperepidermis	cell3b	12.02	63.71	53.47	45	11.25	NA	NA	NA	219
Exp00525	right	upperepidermis	cell3b	10.23	61.19	17.64	46	11.5	NA	NA	NA	195
Exp00525	right	upperepidermis	cell3b	10.9	63.74	8.84	47	11.75	NA	NA	NA	196
Exp00525	right	upperepidermis	cell3b	10.89	61.5	9.01	48	12	NA	NA	NA	205
Exp00525	right	upperepidermis	cell3b	10.94	57.72	9.24	49	12.25	NA	NA	NA	229
Exp00525	right	upperepidermis	cell3b	10.46	54.6	10.09	50	12.5	NA	NA	NA	203
Exp00525	right	upperepidermis	cell3b	10.26	53.45	9.3	51	12.75	NA	NA	NA	216
Exp00525	right	upperepidermis	cell3b	10.92	52.09	9.22	52	13	NA	NA	NA	225
Exp00525	right	upperepidermis	cell3b	11.26	51.41	10.24	53	13.25	NA	NA	NA	226
Exp00525	right	upperepidermis	cell3b	10.96	51.71	9.95	54	13.5	NA	NA	NA	240
Exp00525	right	upperepidermis	cell3b	10.9	49.87	9.17	55	13.75	NA	NA	NA	198
Exp00525	right	upperepidermis	cell3b	11.58	47.09	10.85	56	14	NA	NA	NA	217
Exp00525	right	upperepidermis	cell3b	11.53	47.68	10	57	14.25	NA	NA	NA	234
Exp00525	right	upperepidermis	cell3b	12.4	47.03	9.61	58	14.5	NA	NA	NA	224
Exp00525	right	upperepidermis	cell3b	11.94	46.84	9.71	59	14.75	NA	NA	NA	252
Exp00525	right	upperepidermis	cell3b	11.61	46.23	8.88	60	15	NA	NA	NA	251
Exp00525	right	upperepidermis	cell3b	11.92	45.15	8.35	61	15.25	NA	NA	NA	261
Exp00525	right	upperepidermis	cell3b	12.46	45.73	9.65	62	15.5	NA	NA	NA	230
Exp00525	right	upperepidermis	cell3b	12.06	45.22	10.95	63	15.75	NA	NA	NA	266
Exp00525	right	upperepidermis	cell3b	12.62	46.42	11.48	64	16	NA	NA	NA	238
Exp00525	right	upperepidermis	cell3b	12.56	44.78	12.84	65	16.25	NA	NA	NA	243
Exp00525	left	cortex	cell6	12.11	91.27	6.57	22	5.5	NA	NA	NA	44
Exp00525	left	cortex	cell6	8.04	65.98	6.41	23	5.75	NA	NA	NA	118
Exp00525	left	cortex	cell6	8.33	58.45	6.78	24	6	NA	NA	NA	119
Exp00525	left	cortex	cell6	8.56	54.84	7.36	25	6.25	NA	NA	NA	180
Exp00525	left	cortex	cell6	8.49	51.01	9.06	26	6.5	NA	NA	NA	182
Exp00525	left	cortex	cell6	9.41	50.59	13.48	27	6.75	NA	NA	NA	198
Exp00525	left	cortex	cell6	10.47	49.37	19.89	28	7	NA	NA	NA	190
Exp00525	left	cortex	cell6	9.91	48.72	30.33	29	7.25	NA	NA	NA	190
Exp00525	left	cortex	cell6	9.78	49.21	20.59	30	7.5	NA	NA	NA	209
Exp00525	left	cortex	cell6	9.14	47.68	7.33	31	7.75	NA	NA	NA	211
Exp00525	left	cortex	cell6	8.84	48.53	7.3	32	8	NA	NA	NA	227
Exp00525	left	cortex	cell6	8.95	46.45	7.05	33	8.25	NA	NA	NA	236
Exp00525	left	cortex	cell6	8.38	47.66	7.69	34	8.5	NA	NA	NA	225
Exp00525	left	cortex	cell6	8.71	47.77	7.24	35	8.75	NA	NA	NA	217
Exp00525	left	cortex	cell6	8.49	46.64	7.69	36	9	NA	NA	NA	216
Exp00525	left	cortex	cell6	8.26	48.74	7.61	37	9.25	NA	NA	NA	229
Exp00525	left	cortex	cell6	8.95	47.94	8.11	38	9.5	NA	NA	NA	234
Exp00525	left	cortex	cell6	9.34	47.88	7.66	39	9.75	NA	NA	NA	232
Exp00525	left	cortex	cell6	9.29	48.94	6.87	40	10	NA	NA	NA	231
Exp00525	left	cortex	cell6	9.47	46.09	6.66	41	10.25	NA	NA	NA	226
Exp00525	left	cortex	cell6	10.06	45.79	6.78	42	10.5	NA	NA	NA	241
Exp00525	left	cortex	cell6	10.61	44.53	7.15	43	10.75	NA	NA	NA	236
Exp00525	left	cortex	cell6	9.99	45.13	7.27	44	11	NA	NA	NA	271
Exp00525	left	cortex	cell6	10.58	46.21	7.36	45	11.25	NA	NA	NA	261
Exp00525	left	cortex	cell6	10.36	46.2	6.77	46	11.5	NA	NA	NA	226
Exp00525	left	cortex	cell6	10.18	46.85	6.17	47	11.75	NA	NA	NA	252
Exp00525	left	cortex	cell6	10.2	47.22	5.9	48	12	NA	NA	NA	234
Exp00525	left	cortex	cell6	10.13	46.88	7	49	12.25	NA	NA	NA	240
Exp00525	left	cortex	cell6	10.38	46.58	7.23	50	12.5	NA	NA	NA	262
Exp00525	left	cortex	cell6	10.3	48.62	7.62	51	12.75	NA	NA	NA	257
Exp00525	left	cortex	cell6	10.74	47.76	7.82	52	13	NA	NA	NA	274
Exp00525	left	cortex	cell6	11.15	50.92	8.27	53	13.25	NA	NA	NA	255
Exp00525	left	cortex	cell6	11.07	49.08	8.5	54	13.5	NA	NA	NA	254
Exp00525	left	cortex	cell6	11.45	48.47	8.43	55	13.75	NA	NA	NA	253
Exp00525	left	cortex	cell6	13.09	52.81	8.21	56	14	NA	NA	NA	246
Exp00525	left	cortex	cell6	16.09	54.76	9.56	57	14.25	NA	NA	NA	263
Exp00525	left	cortex	cell6	20.47	55.94	9.12	58	14.5	NA	NA	NA	257
Exp00525	left	cortex	cell6	27.24	55.63	10.13	59	14.75	NA	NA	NA	257
Exp00525	left	endodermis	cell4	7.74	222.3	8.18	1	0.25	NA	NA	NA	50
Exp00525	left	endodermis	cell4	8.19	203.7	8.73	2	0.5	NA	NA	NA	70
Exp00525	left	endodermis	cell4	8.13	163.12	9.32	3	0.75	NA	NA	NA	91
Exp00525	left	endodermis	cell4	9.11	159.76	8.91	4	1	NA	NA	NA	101
Exp00525	left	endodermis	cell4	9.31	160.1	8.64	5	1.25	NA	NA	NA	106
Exp00525	left	endodermis	cell4	8.83	156.35	9.9	6	1.5	NA	NA	NA	107
Exp00525	left	endodermis	cell4	8.9	147.04	10.64	7	1.75	NA	NA	NA	112
Exp00525	left	endodermis	cell4	9.28	147.69	12.95	8	2	NA	NA	NA	116
Exp00525	left	endodermis	cell4	9.18	146.53	16.57	9	2.25	NA	NA	NA	118
Exp00525	left	endodermis	cell4	9.53	136.54	19.79	10	2.5	NA	NA	NA	121
Exp00525	left	endodermis	cell4	9.89	126.6	26.55	11	2.75	NA	NA	NA	121
Exp00525	left	endodermis	cell4	9.86	119.74	32.67	12	3	NA	NA	NA	125
Exp00525	left	endodermis	cell4	10.04	117.56	42.62	13	3.25	NA	NA	NA	128
Exp00525	left	endodermis	cell4	9.37	113.71	55.39	14	3.5	NA	NA	NA	137
Exp00525	left	endodermis	cell4	10.01	111.57	64	15	3.75	NA	NA	NA	129
Exp00525	left	endodermis	cell4	8.77	101.31	56.45	16	4	NA	NA	NA	143
Exp00525	left	endodermis	cell4	8.51	100.74	10.41	17	4.25	NA	NA	NA	136
Exp00525	left	endodermis	cell4	8.81	96.1	9.6	18	4.5	NA	NA	NA	143
Exp00525	left	endodermis	cell4	8.3	101.21	9.07	19	4.75	NA	NA	NA	147
Exp00525	left	endodermis	cell4	8.95	100.1	9.9	20	5	NA	NA	NA	156
Exp00525	left	endodermis	cell4	8.17	97.05	9.01	21	5.25	NA	NA	NA	149
Exp00525	left	endodermis	cell4	8.44	94.37	8.62	22	5.5	NA	NA	NA	143
Exp00525	left	endodermis	cell4	7.73	93.86	7.92	23	5.75	NA	NA	NA	146
Exp00525	left	endodermis	cell4	7.77	91.5	7.53	24	6	NA	NA	NA	156
Exp00525	left	endodermis	cell4	7.26	89.21	7.71	25	6.25	NA	NA	NA	156
Exp00525	left	endodermis	cell4	8.02	80.81	8.62	26	6.5	NA	NA	NA	165
Exp00525	left	endodermis	cell4	8.3	81.57	9.76	27	6.75	NA	NA	NA	163
Exp00525	left	endodermis	cell4	8.25	79.58	10.36	28	7	NA	NA	NA	161
Exp00525	left	endodermis	cell4	8.75	81.16	10.86	29	7.25	NA	NA	NA	154
Exp00525	left	endodermis	cell4	8.79	83.98	10.71	30	7.5	NA	NA	NA	164
Exp00525	left	endodermis	cell4	8.4	85.45	10.33	31	7.75	NA	NA	NA	177
Exp00525	left	endodermis	cell4	8.56	88.35	11.31	32	8	NA	NA	NA	168
Exp00525	left	endodermis	cell4	8.77	83.43	11.11	33	8.25	NA	NA	NA	171
Exp00525	left	endodermis	cell4	8.29	82.46	11.89	34	8.5	NA	NA	NA	177
Exp00525	left	endodermis	cell4	8.92	79.57	8.72	35	8.75	NA	NA	NA	178
Exp00525	left	endodermis	cell4	8.86	83.49	8.65	36	9	NA	NA	NA	176
Exp00525	left	endodermis	cell4	8.92	87.18	9.08	37	9.25	NA	NA	NA	165
Exp00525	left	endodermis	cell4	9.06	88.14	9.29	38	9.5	NA	NA	NA	181
Exp00525	left	endodermis	cell4	9.46	89.08	8.8	39	9.75	NA	NA	NA	180
Exp00525	left	endodermis	cell4	9.84	89.74	7.04	40	10	NA	NA	NA	182
Exp00525	left	endodermis	cell4	10.22	87.85	6.79	41	10.25	NA	NA	NA	180
Exp00525	left	endodermis	cell4	11.34	85.54	6.67	42	10.5	NA	NA	NA	169
Exp00525	left	endodermis	cell4	16.68	112.53	6.57	43	10.75	NA	NA	NA	53
Exp00525	left	epidermis	cell1	10.06	139.4	14.9	17	4.25	NA	NA	NA	62
Exp00525	left	epidermis	cell1	9.68	110.63	11.4	18	4.5	NA	NA	NA	112
Exp00525	left	epidermis	cell1	9.29	115.18	14.49	19	4.75	NA	NA	NA	111
Exp00525	left	epidermis	cell1	10.11	107.68	18.67	20	5	NA	NA	NA	133
Exp00525	left	epidermis	cell1	9.02	115	22.65	21	5.25	NA	NA	NA	133
Exp00525	left	epidermis	cell1	8.6	111.74	28.04	22	5.5	NA	NA	NA	134
Exp00525	left	epidermis	cell1	8.81	107.92	33.9	23	5.75	NA	NA	NA	134
Exp00525	left	epidermis	cell1	8.45	109.63	41.63	24	6	NA	NA	NA	134
Exp00525	left	epidermis	cell1	8.96	104.73	45.65	25	6.25	NA	NA	NA	147
Exp00525	left	epidermis	cell1	9.29	99.43	48.18	26	6.5	NA	NA	NA	141
Exp00525	left	epidermis	cell1	10.1	103.43	64.26	27	6.75	NA	NA	NA	135
Exp00525	left	epidermis	cell1	9.63	97.52	69.01	28	7	NA	NA	NA	136
Exp00525	left	epidermis	cell1	10.38	89.68	69.35	29	7.25	NA	NA	NA	147
Exp00525	left	epidermis	cell1	10.69	92.01	75.29	30	7.5	NA	NA	NA	150
Exp00525	left	epidermis	cell1	11.32	91.27	82.26	31	7.75	NA	NA	NA	149
Exp00525	left	epidermis	cell1	11.29	93.46	88.19	32	8	NA	NA	NA	147
Exp00525	left	epidermis	cell1	11.11	89.81	89.7	33	8.25	NA	NA	NA	158
Exp00525	left	epidermis	cell1	10.9	84.19	89.64	34	8.5	NA	NA	NA	166
Exp00525	left	epidermis	cell1	11.26	80.96	86.8	35	8.75	NA	NA	NA	163
Exp00525	left	epidermis	cell1	11.31	76.51	91.75	36	9	NA	NA	NA	169
Exp00525	left	epidermis	cell1	11.2	75.98	100.24	37	9.25	NA	NA	NA	163
Exp00525	left	epidermis	cell1	10.67	72.84	96.59	38	9.5	NA	NA	NA	163
Exp00525	left	epidermis	cell1	10.17	68.93	31.74	39	9.75	NA	NA	NA	165
Exp00525	left	epidermis	cell1	9.37	69.49	10.79	40	10	NA	NA	NA	166
Exp00525	left	epidermis	cell1	9.2	70.08	9.7	41	10.25	NA	NA	NA	159
Exp00525	left	epidermis	cell1	9.55	70.22	9.5	42	10.5	NA	NA	NA	161
Exp00525	left	epidermis	cell1	9.78	68.3	10.17	43	10.75	NA	NA	NA	176
Exp00525	left	epidermis	cell1	9.35	66.41	10.54	44	11	NA	NA	NA	169
Exp00525	left	epidermis	cell1	9.74	64.5	10.67	45	11.25	NA	NA	NA	176
Exp00525	left	epidermis	cell1	9.36	64.02	10.61	46	11.5	NA	NA	NA	176
Exp00525	left	epidermis	cell1	8.98	61.97	10.4	47	11.75	NA	NA	NA	174
Exp00525	left	epidermis	cell1	9.65	62.82	10.51	48	12	NA	NA	NA	179
Exp00525	left	epidermis	cell1	9.31	68.08	11.76	49	12.25	NA	NA	NA	176
Exp00525	left	epidermis	cell1	9.37	67.5	12.48	50	12.5	NA	NA	NA	180
Exp00525	left	epidermis	cell1	9.73	72.31	12.14	51	12.75	NA	NA	NA	183
Exp00525	left	epidermis	cell1	9.82	72.04	12.36	52	13	NA	NA	NA	194
Exp00525	left	epidermis	cell1	9.63	76.15	12.45	53	13.25	NA	NA	NA	197
Exp00525	left	epidermis	cell1	9.89	79.28	12.63	54	13.5	NA	NA	NA	204
Exp00525	left	epidermis	cell1	9.84	80.24	12.45	55	13.75	NA	NA	NA	203
Exp00525	left	epidermis	cell1	10.7	88.36	12.43	56	14	NA	NA	NA	197
Exp00525	left	epidermis	cell1	11.44	92.49	12.53	57	14.25	NA	NA	NA	203
Exp00525	left	epidermis	cell1	10.27	91.38	13.37	58	14.5	NA	NA	NA	222
Exp00525	left	epidermis	cell1	10.65	95.98	13.43	59	14.75	NA	NA	NA	217
Exp00525	left	epidermis	cell1	10.76	91.3	13.77	60	15	NA	NA	NA	238
Exp00525	left	epidermis	cell1	10.72	91.77	13.34	61	15.25	NA	NA	NA	216
Exp00525	left	epidermis	cell1	11.48	96.49	14.47	62	15.5	NA	NA	NA	246
Exp00525	left	epidermis	cell1	14.69	119.72	13.71	63	15.75	NA	NA	NA	139
Exp00526	right	cortex	cell3a	10.7	63.38	10.62	16	4	NA	NA	NA	64
Exp00526	right	cortex	cell3a	10.59	46.93	10.5	17	4.25	NA	NA	NA	123
Exp00526	right	cortex	cell3a	10.84	46.43	10.78	18	4.5	NA	NA	NA	142
Exp00526	right	cortex	cell3a	10.81	41.49	11.09	19	4.75	NA	NA	NA	151
Exp00526	right	cortex	cell3a	11.08	42.84	11.27	20	5	NA	NA	NA	153
Exp00526	right	cortex	cell3a	10.89	37.74	10.79	21	5.25	NA	NA	NA	186
Exp00526	right	cortex	cell3a	10.98	40.7	12.8	22	5.5	NA	NA	NA	178
Exp00526	right	cortex	cell3a	11.11	41.67	14.19	23	5.75	NA	NA	NA	169
Exp00526	right	cortex	cell3a	11.45	40.85	15.48	24	6	NA	NA	NA	176
Exp00526	right	cortex	cell3a	11.68	38.11	17.16	25	6.25	NA	NA	NA	186
Exp00526	right	cortex	cell3a	12	33.09	17.32	26	6.5	NA	NA	NA	202
Exp00526	right	cortex	cell3a	12.33	33.89	21.43	27	6.75	NA	NA	NA	175
Exp00526	right	cortex	cell3a	12.01	33.58	23.62	28	7	NA	NA	NA	216
Exp00526	right	cortex	cell3a	11.92	33.05	26.39	29	7.25	NA	NA	NA	206
Exp00526	right	cortex	cell3a	12.14	33.34	26.83	30	7.5	NA	NA	NA	182
Exp00526	right	cortex	cell3a	12.23	34.21	28.24	31	7.75	NA	NA	NA	185
Exp00526	right	cortex	cell3a	12.61	34.48	33.39	32	8	NA	NA	NA	186
Exp00526	right	cortex	cell3a	11.73	34.33	37.06	33	8.25	NA	NA	NA	186
Exp00526	right	cortex	cell3a	11.77	34.41	43.12	34	8.5	NA	NA	NA	198
Exp00526	right	cortex	cell3a	11.75	33.42	45.67	35	8.75	NA	NA	NA	181
Exp00526	right	cortex	cell3a	11.88	33.37	47.94	36	9	NA	NA	NA	202
Exp00526	right	cortex	cell3a	12.94	35.76	56.43	37	9.25	NA	NA	NA	178
Exp00526	right	cortex	cell3a	12.99	33.8	51.72	38	9.5	NA	NA	NA	204
Exp00526	right	cortex	cell3a	12.79	35.04	55.58	39	9.75	NA	NA	NA	220
Exp00526	right	cortex	cell3a	12.51	34.51	52.47	40	10	NA	NA	NA	205
Exp00526	right	cortex	cell3a	11.49	33.54	31.63	41	10.25	NA	NA	NA	186
Exp00526	right	cortex	cell3a	11.24	33.58	15.28	42	10.5	NA	NA	NA	197
Exp00526	right	cortex	cell3a	11.54	32.92	16.32	43	10.75	NA	NA	NA	214
Exp00526	right	cortex	cell3a	11.79	34.88	15.35	44	11	NA	NA	NA	194
Exp00526	right	cortex	cell3a	12.07	32.68	16.24	45	11.25	NA	NA	NA	202
Exp00526	right	cortex	cell3a	12.95	33.85	16.59	46	11.5	NA	NA	NA	190
Exp00526	right	cortex	cell3a	12.52	32.62	16.03	47	11.75	NA	NA	NA	203
Exp00526	right	cortex	cell3a	12.28	32.49	15.28	48	12	NA	NA	NA	216
Exp00526	right	cortex	cell3a	12.32	31.68	15	49	12.25	NA	NA	NA	215
Exp00526	right	cortex	cell3a	12.53	31.58	16.5	50	12.5	NA	NA	NA	212
Exp00526	right	cortex	cell3a	12.69	30.26	16.18	51	12.75	NA	NA	NA	223
Exp00526	right	cortex	cell3a	12.38	29.65	15.4	52	13	NA	NA	NA	221
Exp00526	right	cortex	cell3a	12.85	28.87	15.31	53	13.25	NA	NA	NA	216
Exp00526	right	cortex	cell3a	12.43	31.05	15.15	54	13.5	NA	NA	NA	222
Exp00526	right	cortex	cell3a	12.56	30.93	16.12	55	13.75	NA	NA	NA	209
Exp00526	right	cortex	cell3a	12.22	30.06	17.07	56	14	NA	NA	NA	223
Exp00526	right	cortex	cell3a	12.71	29.74	18.24	57	14.25	NA	NA	NA	221
Exp00526	right	cortex	cell3a	12.34	29.16	19.45	58	14.5	NA	NA	NA	226
Exp00526	right	cortex	cell3a	12.24	23.54	22.75	59	14.75	NA	NA	NA	203
Exp00526	right	cortex	cell3a	13.97	22.65	17.91	60	15	NA	NA	NA	198
Exp00526	right	cortex	cell3a	14.73	23.02	17.56	61	15.25	NA	NA	NA	225
Exp00526	right	cortex	cell3a	14.03	21.5	16.85	62	15.5	NA	NA	NA	266
Exp00526	right	cortex	cell3a	13.07	20.9	15.98	63	15.75	NA	NA	NA	279
Exp00526	right	cortex	cell3a	13.47	20.79	15.98	64	16	NA	NA	NA	210
Exp00526	right	cortex	cell3a	13.01	22.58	17.23	65	16.25	NA	NA	NA	247
Exp00526	right	cortex	cell3a	12.64	22.24	16.05	66	16.5	NA	NA	NA	222
Exp00526	right	cortex	cell3a	12.29	21.56	15.82	67	16.75	NA	NA	NA	244
Exp00526	right	cortex	cell3a	10.65	23.48	10.81	68	17	NA	NA	NA	238
Exp00526	right	cortex	cell3a	9.56	23	11.44	69	17.25	NA	NA	NA	224
Exp00526	right	cortex	cell3a	9.13	19.53	11.81	70	17.5	NA	NA	NA	251
Exp00526	right	cortex	cell3a	9.81	17.33	11.22	71	17.75	NA	NA	NA	227
Exp00526	right	cortex	cell3a	9.97	17.47	10.9	72	18	NA	NA	NA	217
Exp00526	right	cortex	cell3a	9.54	18.46	7.86	73	18.25	NA	NA	NA	235
Exp00526	right	cortex	cell3a	9.63	19.47	8.16	74	18.5	NA	NA	NA	240
Exp00526	right	cortex	cell3a	12.11	20.09	7.78	75	18.75	NA	NA	NA	253
Exp00526	right	cortex	cell3a	9.99	19.94	8.51	76	19	NA	NA	NA	110
Exp00526	right	cortex	cell3b	10.89	53.38	10.46	16	4	NA	NA	NA	72
Exp00526	right	cortex	cell3b	11.33	47.74	9.97	17	4.25	NA	NA	NA	148
Exp00526	right	cortex	cell3b	10.97	48.27	9.93	18	4.5	NA	NA	NA	143
Exp00526	right	cortex	cell3b	12.13	46.69	10.61	19	4.75	NA	NA	NA	157
Exp00526	right	cortex	cell3b	11.91	46.88	10.97	20	5	NA	NA	NA	161
Exp00526	right	cortex	cell3b	11.76	43.72	11.15	21	5.25	NA	NA	NA	155
Exp00526	right	cortex	cell3b	12	42.53	13.25	22	5.5	NA	NA	NA	177
Exp00526	right	cortex	cell3b	11.91	38.66	14.17	23	5.75	NA	NA	NA	181
Exp00526	right	cortex	cell3b	11.86	36.67	15.89	24	6	NA	NA	NA	185
Exp00526	right	cortex	cell3b	11.59	34.38	17.05	25	6.25	NA	NA	NA	175
Exp00526	right	cortex	cell3b	11.75	30.82	17.5	26	6.5	NA	NA	NA	208
Exp00526	right	cortex	cell3b	12.25	33.44	18.26	27	6.75	NA	NA	NA	172
Exp00526	right	cortex	cell3b	11.83	35.44	19.97	28	7	NA	NA	NA	162
Exp00526	right	cortex	cell3b	12.26	35.89	21.33	29	7.25	NA	NA	NA	180
Exp00526	right	cortex	cell3b	12.21	34.66	21.45	30	7.5	NA	NA	NA	196
Exp00526	right	cortex	cell3b	11.75	34.09	21.14	31	7.75	NA	NA	NA	170
Exp00526	right	cortex	cell3b	11.6	31.04	22.63	32	8	NA	NA	NA	202
Exp00526	right	cortex	cell3b	11.91	30.18	23.33	33	8.25	NA	NA	NA	227
Exp00526	right	cortex	cell3b	11.49	29.89	25.87	34	8.5	NA	NA	NA	219
Exp00526	right	cortex	cell3b	11.71	30.97	27.46	35	8.75	NA	NA	NA	191
Exp00526	right	cortex	cell3b	11.85	32.06	30.92	36	9	NA	NA	NA	177
Exp00526	right	cortex	cell3b	11.68	30.78	26.56	37	9.25	NA	NA	NA	225
Exp00526	right	cortex	cell3b	11.79	33.22	29.93	38	9.5	NA	NA	NA	209
Exp00526	right	cortex	cell3b	11.51	30.33	27.26	39	9.75	NA	NA	NA	252
Exp00526	right	cortex	cell3b	11.96	31.24	32.38	40	10	NA	NA	NA	237
Exp00526	right	cortex	cell3b	11.66	29.3	30.57	41	10.25	NA	NA	NA	226
Exp00526	right	cortex	cell3b	11.71	29.28	32.53	42	10.5	NA	NA	NA	220
Exp00526	right	cortex	cell3b	11.86	27.7	34.57	43	10.75	NA	NA	NA	244
Exp00526	right	cortex	cell3b	12	27.26	39.37	44	11	NA	NA	NA	212
Exp00526	right	cortex	cell3b	12.26	27.63	40.82	45	11.25	NA	NA	NA	191
Exp00526	right	cortex	cell3b	12.89	27.81	44.29	46	11.5	NA	NA	NA	179
Exp00526	right	cortex	cell3b	11.6	26.44	22.39	47	11.75	NA	NA	NA	226
Exp00526	right	cortex	cell3b	11.37	25.75	10.9	48	12	NA	NA	NA	235
Exp00526	right	cortex	cell3b	11.74	27.01	10.35	49	12.25	NA	NA	NA	239
Exp00526	right	cortex	cell3b	11.39	25.44	10.33	50	12.5	NA	NA	NA	251
Exp00526	right	cortex	cell3b	11.31	24.64	10.08	51	12.75	NA	NA	NA	236
Exp00526	right	cortex	cell3b	11.87	23.36	9.17	52	13	NA	NA	NA	243
Exp00526	right	cortex	cell3b	11.36	23.29	8.94	53	13.25	NA	NA	NA	252
Exp00526	right	cortex	cell3b	11.52	24.93	9.4	54	13.5	NA	NA	NA	248
Exp00526	right	cortex	cell3b	11.6	25.6	9.16	55	13.75	NA	NA	NA	255
Exp00526	right	cortex	cell3b	12.58	26.39	9.67	56	14	NA	NA	NA	212
Exp00526	right	cortex	cell3b	11.97	25.23	10.09	57	14.25	NA	NA	NA	272
Exp00526	right	cortex	cell3b	12	23.18	9.2	58	14.5	NA	NA	NA	252
Exp00526	right	cortex	cell3b	12.58	19.75	9.87	59	14.75	NA	NA	NA	198
Exp00526	right	cortex	cell3b	15.04	20.38	10.98	60	15	NA	NA	NA	196
Exp00526	right	cortex	cell3b	14.52	21.47	11.08	61	15.25	NA	NA	NA	161
Exp00526	right	cortex	cell3b	14.12	20.9	11.36	62	15.5	NA	NA	NA	163
Exp00526	right	cortex	cell3b	15.5	20.89	11.69	63	15.75	NA	NA	NA	162
Exp00526	right	cortex	cell3b	12.79	18.93	10.64	64	16	NA	NA	NA	206
Exp00526	right	cortex	cell3b	13.48	19.3	11.77	65	16.25	NA	NA	NA	263
Exp00526	right	cortex	cell3b	12.5	19.12	12.72	66	16.5	NA	NA	NA	264
Exp00526	right	cortex	cell3b	12.24	20.43	11.01	67	16.75	NA	NA	NA	242
Exp00526	right	cortex	cell3b	11.18	21.45	7.89	68	17	NA	NA	NA	194
Exp00526	right	cortex	cell3b	10.13	21.87	7.77	69	17.25	NA	NA	NA	216
Exp00526	right	cortex	cell3b	9.35	18.87	7.35	70	17.5	NA	NA	NA	220
Exp00526	right	cortex	cell3b	9.43	17.56	8.29	71	17.75	NA	NA	NA	217
Exp00526	right	cortex	cell3b	9.59	16.06	9.38	72	18	NA	NA	NA	191
Exp00526	right	cortex	cell3b	8.63	18.57	7.74	73	18.25	NA	NA	NA	254
Exp00526	right	cortex	cell3b	9.04	19.67	8.2	74	18.5	NA	NA	NA	249
Exp00526	right	cortex	cell3b	8.6	19.43	8.09	75	18.75	NA	NA	NA	223
Exp00526	right	cortex	cell3b	8.67	17.02	8.16	76	19	NA	NA	NA	246
Exp00526	right	cortex	cell3b	8.68	20.7	8.48	77	19.25	NA	NA	NA	256
Exp00526	right	cortex	cell3b	8.46	20.75	9.39	78	19.5	NA	NA	NA	261
Exp00526	right	cortex	cell3b	8.67	21.87	10.17	79	19.75	NA	NA	NA	230
Exp00526	right	cortex	cell3b	8.98	22.35	9.92	80	20	NA	NA	NA	235
Exp00526	right	cortex	cell3b	8.04	21.25	9.38	81	20.25	NA	NA	NA	244
Exp00526	right	cortex	cell3b	7.88	17.08	8.17	82	20.5	NA	NA	NA	344
Exp00526	right	cortex	cell3b	7.85	18.53	7.49	83	20.75	NA	NA	NA	383
Exp00526	right	cortex	cell4a	10.4	56.17	9.71	16	4	NA	NA	NA	52
Exp00526	right	cortex	cell4a	10.04	46.48	9.21	17	4.25	NA	NA	NA	141
Exp00526	right	cortex	cell4a	10.45	41.63	9.17	18	4.5	NA	NA	NA	143
Exp00526	right	cortex	cell4a	10.71	43.13	9.57	19	4.75	NA	NA	NA	156
Exp00526	right	cortex	cell4a	10.71	41.52	10.29	20	5	NA	NA	NA	157
Exp00526	right	cortex	cell4a	11.06	38.96	12	21	5.25	NA	NA	NA	180
Exp00526	right	cortex	cell4a	10.58	40.18	15.36	22	5.5	NA	NA	NA	170
Exp00526	right	cortex	cell4a	11.37	36.4	18.63	23	5.75	NA	NA	NA	169
Exp00526	right	cortex	cell4a	11.45	34.49	21.74	24	6	NA	NA	NA	152
Exp00526	right	cortex	cell4a	12.16	33.41	26.78	25	6.25	NA	NA	NA	166
Exp00526	right	cortex	cell4a	12.19	28.88	27.51	26	6.5	NA	NA	NA	190
Exp00526	right	cortex	cell4a	12.05	30.25	31.54	27	6.75	NA	NA	NA	192
Exp00526	right	cortex	cell4a	12.93	32.2	34.44	28	7	NA	NA	NA	183
Exp00526	right	cortex	cell4a	12.04	31.4	23.77	29	7.25	NA	NA	NA	188
Exp00526	right	cortex	cell4a	11.47	30.19	15.46	30	7.5	NA	NA	NA	201
Exp00526	right	cortex	cell4a	10.8	30.82	13.7	31	7.75	NA	NA	NA	181
Exp00526	right	cortex	cell4a	11.05	29.87	15.16	32	8	NA	NA	NA	199
Exp00526	right	cortex	cell4a	10.65	30.83	15.98	33	8.25	NA	NA	NA	196
Exp00526	right	cortex	cell4a	10.24	30.55	16.41	34	8.5	NA	NA	NA	203
Exp00526	right	cortex	cell4a	10.7	30.44	16.6	35	8.75	NA	NA	NA	220
Exp00526	right	cortex	cell4a	10.65	30.42	16.82	36	9	NA	NA	NA	219
Exp00526	right	cortex	cell4a	10.96	29.63	17.73	37	9.25	NA	NA	NA	228
Exp00526	right	cortex	cell4a	10.55	28.62	14.67	38	9.5	NA	NA	NA	250
Exp00526	right	cortex	cell4a	11.16	28.94	15	39	9.75	NA	NA	NA	252
Exp00526	right	cortex	cell4a	10.81	28.47	12.8	40	10	NA	NA	NA	248
Exp00526	right	cortex	cell4a	10.99	27.93	13.02	41	10.25	NA	NA	NA	217
Exp00526	right	cortex	cell4a	10.32	28.67	11.9	42	10.5	NA	NA	NA	228
Exp00526	right	cortex	cell4a	10.87	26.58	11.78	43	10.75	NA	NA	NA	215
Exp00526	right	cortex	cell4a	10.39	27.89	11.23	44	11	NA	NA	NA	209
Exp00526	right	cortex	cell4a	11.06	29.37	11.56	45	11.25	NA	NA	NA	234
Exp00526	right	cortex	cell4a	10.99	29.69	10.41	46	11.5	NA	NA	NA	239
Exp00526	right	cortex	cell4a	11.27	28.06	9.07	47	11.75	NA	NA	NA	229
Exp00526	right	cortex	cell4a	11.25	29.35	8.41	48	12	NA	NA	NA	231
Exp00526	right	cortex	cell4a	11.35	33.63	9.36	49	12.25	NA	NA	NA	235
Exp00526	right	cortex	cell4a	11.3	32.49	9.33	50	12.5	NA	NA	NA	239
Exp00526	right	cortex	cell4a	11.06	30.15	8.81	51	12.75	NA	NA	NA	249
Exp00526	right	cortex	cell4a	12.01	29.12	8.12	52	13	NA	NA	NA	251
Exp00526	right	cortex	cell4a	11.75	28.74	8.01	53	13.25	NA	NA	NA	264
Exp00526	right	cortex	cell4a	11.64	31.89	8.12	54	13.5	NA	NA	NA	249
Exp00526	right	cortex	cell4a	11.97	33.13	8.1	55	13.75	NA	NA	NA	251
Exp00526	right	cortex	cell4a	11.88	31.54	8.09	56	14	NA	NA	NA	248
Exp00526	right	cortex	cell4a	12.03	33.51	8.13	57	14.25	NA	NA	NA	246
Exp00526	right	cortex	cell4a	12.19	31.01	8.13	58	14.5	NA	NA	NA	247
Exp00526	right	cortex	cell4a	12.33	26.34	7.7	59	14.75	NA	NA	NA	212
Exp00526	right	cortex	cell4a	15.82	22.26	11.26	60	15	NA	NA	NA	373
Exp00526	right	cortex	cell4a	15.3	22.48	11.05	61	15.25	NA	NA	NA	376
Exp00526	right	cortex	cell4a	14.26	23.83	11.26	62	15.5	NA	NA	NA	265
Exp00526	right	cortex	cell4a	14.77	22.02	10.98	63	15.75	NA	NA	NA	304
Exp00526	right	cortex	cell4a	12.54	22	10.81	64	16	NA	NA	NA	295
Exp00526	right	cortex	cell4a	13.37	21.16	12.9	65	16.25	NA	NA	NA	297
Exp00526	right	cortex	cell4a	12.25	21.07	13.97	66	16.5	NA	NA	NA	322
Exp00526	right	cortex	cell4a	11.79	20.45	10.98	67	16.75	NA	NA	NA	325
Exp00526	right	cortex	cell4a	9.92	25.89	6.3	68	17	NA	NA	NA	266
Exp00526	right	cortex	cell4a	9.34	25.6	6.15	69	17.25	NA	NA	NA	273
Exp00526	right	cortex	cell4a	8.03	20.71	5.24	70	17.5	NA	NA	NA	239
Exp00526	right	cortex	cell4a	8.35	14.51	6.04	71	17.75	NA	NA	NA	359
Exp00526	right	cortex	cell4a	9.02	14.24	7.06	72	18	NA	NA	NA	406
Exp00526	right	cortex	cell4b	11.32	51.98	9.95	16	4	NA	NA	NA	56
Exp00526	right	cortex	cell4b	11.1	39.69	9.57	17	4.25	NA	NA	NA	133
Exp00526	right	cortex	cell4b	10.83	38.01	9.1	18	4.5	NA	NA	NA	168
Exp00526	right	cortex	cell4b	11.38	36.61	9.19	19	4.75	NA	NA	NA	152
Exp00526	right	cortex	cell4b	11.17	36.26	9.65	20	5	NA	NA	NA	167
Exp00526	right	cortex	cell4b	11.31	32.93	11.02	21	5.25	NA	NA	NA	181
Exp00526	right	cortex	cell4b	11.5	31.42	12.51	22	5.5	NA	NA	NA	186
Exp00526	right	cortex	cell4b	11.42	31.59	14.14	23	5.75	NA	NA	NA	181
Exp00526	right	cortex	cell4b	11.02	28.82	16.29	24	6	NA	NA	NA	200
Exp00526	right	cortex	cell4b	11.68	27.86	18.03	25	6.25	NA	NA	NA	199
Exp00526	right	cortex	cell4b	11.73	26.93	19.13	26	6.5	NA	NA	NA	188
Exp00526	right	cortex	cell4b	12.23	29.33	22.85	27	6.75	NA	NA	NA	181
Exp00526	right	cortex	cell4b	12.53	28.34	25.81	28	7	NA	NA	NA	182
Exp00526	right	cortex	cell4b	12.46	28.05	27.25	29	7.25	NA	NA	NA	166
Exp00526	right	cortex	cell4b	12.67	27.2	26.44	30	7.5	NA	NA	NA	205
Exp00526	right	cortex	cell4b	11.98	28.32	29.63	31	7.75	NA	NA	NA	222
Exp00526	right	cortex	cell4b	11.96	26.01	30.61	32	8	NA	NA	NA	207
Exp00526	right	cortex	cell4b	11.8	27.73	34.2	33	8.25	NA	NA	NA	200
Exp00526	right	cortex	cell4b	11.7	27.84	36.23	34	8.5	NA	NA	NA	219
Exp00526	right	cortex	cell4b	12.49	28.14	38.55	35	8.75	NA	NA	NA	221
Exp00526	right	cortex	cell4b	12.39	28.1	43.12	36	9	NA	NA	NA	221
Exp00526	right	cortex	cell4b	12.3	27.01	46.93	37	9.25	NA	NA	NA	206
Exp00526	right	cortex	cell4b	12.56	26.09	48.2	38	9.5	NA	NA	NA	209
Exp00526	right	cortex	cell4b	11.71	26.14	41.15	39	9.75	NA	NA	NA	210
Exp00526	right	cortex	cell4b	11.12	25.35	16.14	40	10	NA	NA	NA	216
Exp00526	right	cortex	cell4b	11.13	25.08	12.15	41	10.25	NA	NA	NA	213
Exp00526	right	cortex	cell4b	10.87	24.74	10.39	42	10.5	NA	NA	NA	213
Exp00526	right	cortex	cell4b	10.86	26.28	9.14	43	10.75	NA	NA	NA	226
Exp00526	right	cortex	cell4b	11.4	24.13	8.77	44	11	NA	NA	NA	221
Exp00526	right	cortex	cell4b	11.58	23.79	8.92	45	11.25	NA	NA	NA	243
Exp00526	right	cortex	cell4b	11.56	23.28	8.53	46	11.5	NA	NA	NA	229
Exp00526	right	cortex	cell4b	11.34	22.73	7.66	47	11.75	NA	NA	NA	245
Exp00526	right	cortex	cell4b	11.38	23.37	7.58	48	12	NA	NA	NA	225
Exp00526	right	cortex	cell4b	11.39	21.94	7.47	49	12.25	NA	NA	NA	230
Exp00526	right	cortex	cell4b	12.1	21.88	7.63	50	12.5	NA	NA	NA	243
Exp00526	right	cortex	cell4b	12.29	20.56	7.82	51	12.75	NA	NA	NA	234
Exp00526	right	cortex	cell4b	11.99	21.63	7.25	52	13	NA	NA	NA	223
Exp00526	right	cortex	cell4b	12.11	23.41	7.45	53	13.25	NA	NA	NA	217
Exp00526	right	cortex	cell4b	12.31	24.46	7.74	54	13.5	NA	NA	NA	229
Exp00526	right	cortex	cell4b	12.14	23.69	7.98	55	13.75	NA	NA	NA	249
Exp00526	right	cortex	cell4b	11.75	24.09	7.89	56	14	NA	NA	NA	257
Exp00526	right	cortex	cell4b	11.3	23.97	7.89	57	14.25	NA	NA	NA	238
Exp00526	right	cortex	cell4b	11.69	23.72	7.68	58	14.5	NA	NA	NA	244
Exp00526	right	cortex	cell4b	11.95	19.11	7.51	59	14.75	NA	NA	NA	246
Exp00526	right	cortex	cell4b	15.24	16.72	8.93	60	15	NA	NA	NA	269
Exp00526	right	cortex	cell4b	14.69	16.39	9.12	61	15.25	NA	NA	NA	262
Exp00526	right	cortex	cell4b	14.03	16.58	9.05	62	15.5	NA	NA	NA	280
Exp00526	right	cortex	cell4b	14.85	17.16	8.89	63	15.75	NA	NA	NA	292
Exp00526	right	cortex	cell4b	11.85	16.95	8.25	64	16	NA	NA	NA	249
Exp00526	right	cortex	cell4b	11.59	15.94	9.04	65	16.25	NA	NA	NA	296
Exp00526	right	cortex	cell4b	11.41	15.84	9.62	66	16.5	NA	NA	NA	290
Exp00526	right	cortex	cell4b	10.75	15.88	8.28	67	16.75	NA	NA	NA	267
Exp00526	right	cortex	cell4b	9.65	18.81	5.84	68	17	NA	NA	NA	283
Exp00526	right	cortex	cell4b	9.26	19.37	6.4	69	17.25	NA	NA	NA	245
Exp00526	right	cortex	cell4b	7.76	17.54	5.25	70	17.5	NA	NA	NA	284
Exp00526	right	cortex	cell4b	9.06	16.63	5.11	71	17.75	NA	NA	NA	265
Exp00526	right	cortex	cell4b	9.44	16.6	5.69	72	18	NA	NA	NA	225
Exp00526	right	cortex	cell4b	7.51	17.01	4.72	73	18.25	NA	NA	NA	245
Exp00526	right	cortex	cell4b	8.91	17.94	5.44	74	18.5	NA	NA	NA	263
Exp00526	right	cortex	cell4b	9.68	19.16	5.36	75	18.75	NA	NA	NA	264
Exp00526	right	cortex	cell4b	9.97	17.54	5.42	76	19	NA	NA	NA	294
Exp00526	right	cortex	cell4b	12.08	17.17	5.53	77	19.25	NA	NA	NA	277
Exp00526	right	cortex	cell4b	14.1	18.18	5.38	78	19.5	NA	NA	NA	141
Exp00526	right	cortex	cell4b	8.7	21.11	6.11	79	19.75	NA	NA	NA	141
Exp00526	left	unknown	cell5a	10.7	34.93	14.78	8	2	NA	NA	NA	82
Exp00526	left	unknown	cell5a	10.53	31.25	14.24	9	2.25	NA	NA	NA	128
Exp00526	left	unknown	cell5a	10.06	31.31	13.52	10	2.5	NA	NA	NA	127
Exp00526	left	unknown	cell5a	10.08	32.57	13.47	11	2.75	NA	NA	NA	124
Exp00526	left	unknown	cell5a	10.19	30.32	13.72	12	3	NA	NA	NA	137
Exp00526	left	unknown	cell5a	10.77	30.53	16.09	13	3.25	NA	NA	NA	150
Exp00526	left	unknown	cell5a	10.5	30.62	18.31	14	3.5	NA	NA	NA	154
Exp00526	left	unknown	cell5a	10.59	29.47	21.41	15	3.75	NA	NA	NA	174
Exp00526	left	unknown	cell5a	10.21	29.24	25.06	16	4	NA	NA	NA	156
Exp00526	left	unknown	cell5a	10.33	28.59	29.37	17	4.25	NA	NA	NA	159
Exp00526	left	unknown	cell5a	10.47	30.42	32.72	18	4.5	NA	NA	NA	156
Exp00526	left	unknown	cell5a	10.42	30.05	35.35	19	4.75	NA	NA	NA	158
Exp00526	left	unknown	cell5a	10.29	26.03	35.59	20	5	NA	NA	NA	189
Exp00526	left	unknown	cell5a	11.15	25.24	36.69	21	5.25	NA	NA	NA	211
Exp00526	left	unknown	cell5a	11.06	22.67	35.09	22	5.5	NA	NA	NA	236
Exp00526	left	unknown	cell5a	11.04	22.91	39.96	23	5.75	NA	NA	NA	222
Exp00526	left	unknown	cell5a	10.96	23.62	50.05	24	6	NA	NA	NA	209
Exp00526	left	unknown	cell5a	10.98	22.18	50.64	25	6.25	NA	NA	NA	211
Exp00526	left	unknown	cell5a	11.56	22.41	55.05	26	6.5	NA	NA	NA	204
Exp00526	left	unknown	cell5a	10.69	21.62	43.27	27	6.75	NA	NA	NA	204
Exp00526	left	unknown	cell5a	10.25	21.6	14.02	28	7	NA	NA	NA	219
Exp00526	left	unknown	cell5a	9.82	21.49	8.92	29	7.25	NA	NA	NA	227
Exp00526	left	unknown	cell5a	10	20.57	8.71	30	7.5	NA	NA	NA	231
Exp00526	left	unknown	cell5a	10.21	22.2	8.97	31	7.75	NA	NA	NA	205
Exp00526	left	unknown	cell5a	10.45	21.54	9.13	32	8	NA	NA	NA	223
Exp00526	left	unknown	cell5a	10.16	19.31	9.43	33	8.25	NA	NA	NA	251
Exp00526	left	unknown	cell5a	10.17	20.57	9.64	34	8.5	NA	NA	NA	236
Exp00526	left	unknown	cell5a	10.36	20.55	9.71	35	8.75	NA	NA	NA	247
Exp00526	left	unknown	cell5a	10.83	19.91	9.65	36	9	NA	NA	NA	236
Exp00526	left	unknown	cell5a	10.45	18.51	10.06	37	9.25	NA	NA	NA	266
Exp00526	left	unknown	cell5a	10.64	19.21	10.57	38	9.5	NA	NA	NA	243
Exp00526	left	unknown	cell5a	10.51	19.32	10.01	39	9.75	NA	NA	NA	246
Exp00526	left	unknown	cell5a	10.64	18.33	10.61	40	10	NA	NA	NA	298
Exp00526	left	unknown	cell5a	10.63	18.73	10.09	41	10.25	NA	NA	NA	251
Exp00526	left	unknown	cell5a	10.6	18.58	10.12	42	10.5	NA	NA	NA	273
Exp00526	left	unknown	cell5a	10.98	18.58	11.43	43	10.75	NA	NA	NA	284
Exp00526	left	unknown	cell5a	10.66	18.83	10.19	44	11	NA	NA	NA	257
Exp00526	left	unknown	cell5a	10.77	18.8	10.29	45	11.25	NA	NA	NA	266
Exp00526	left	unknown	cell5a	10.86	19.1	10.03	46	11.5	NA	NA	NA	260
Exp00526	left	unknown	cell5a	10.88	20.08	9.82	47	11.75	NA	NA	NA	236
Exp00526	left	unknown	cell5a	10.9	19.99	8.73	48	12	NA	NA	NA	244
Exp00526	left	unknown	cell5a	10.86	19.15	8.22	49	12.25	NA	NA	NA	277
Exp00526	left	unknown	cell5a	10.91	19.67	8.43	50	12.5	NA	NA	NA	245
Exp00526	left	unknown	cell5a	10.96	19.5	8.62	51	12.75	NA	NA	NA	250
Exp00526	left	unknown	cell5a	10.97	19.76	8.52	52	13	NA	NA	NA	253
Exp00526	left	unknown	cell5a	10.78	19.82	9.23	53	13.25	NA	NA	NA	276
Exp00526	left	unknown	cell5a	11.23	18.63	9.94	54	13.5	NA	NA	NA	303
Exp00526	left	unknown	cell5a	11.31	19.77	10.58	55	13.75	NA	NA	NA	269
Exp00526	left	unknown	cell5a	11.18	19.71	11.15	56	14	NA	NA	NA	273
Exp00526	left	unknown	cell5a	11.05	19.82	12.16	57	14.25	NA	NA	NA	280
Exp00526	left	unknown	cell5a	10.8	20.02	12.03	58	14.5	NA	NA	NA	263
Exp00526	left	unknown	cell5a	10.97	19.86	12.56	59	14.75	NA	NA	NA	288
Exp00526	left	unknown	cell5a	12.79	17.08	13.01	60	15	NA	NA	NA	353
Exp00526	left	unknown	cell5a	12.35	17.03	13.94	61	15.25	NA	NA	NA	351
Exp00526	left	unknown	cell5a	12.38	17.1	14.28	62	15.5	NA	NA	NA	351
Exp00526	left	unknown	cell5a	12.64	17.3	13.06	63	15.75	NA	NA	NA	319
Exp00526	left	unknown	cell5a	12.87	18.2	11.79	64	16	NA	NA	NA	319
Exp00526	left	unknown	cell5a	12.04	18.52	12.02	65	16.25	NA	NA	NA	307
Exp00526	left	unknown	cell5a	12.2	18.23	12.83	66	16.5	NA	NA	NA	276
Exp00526	left	unknown	cell5a	11.55	17.64	13.99	67	16.75	NA	NA	NA	327
Exp00526	left	unknown	cell5a	9.69	14.37	12.6	68	17	NA	NA	NA	437
Exp00526	left	unknown	cell5a	10.34	14.19	11.85	69	17.25	NA	NA	NA	384
Exp00526	left	unknown	cell5a	9.76	14.51	8.74	70	17.5	NA	NA	NA	335
Exp00526	left	unknown	cell5a	8.01	12.35	8.27	71	17.75	NA	NA	NA	569
Exp00526	left	unknown	cell5b	11.83	39.75	14.09	8	2	NA	NA	NA	76
Exp00526	left	unknown	cell5b	10.31	32.05	12.64	9	2.25	NA	NA	NA	121
Exp00526	left	unknown	cell5b	10.21	31.23	11.3	10	2.5	NA	NA	NA	138
Exp00526	left	unknown	cell5b	10.95	28.46	11.85	11	2.75	NA	NA	NA	137
Exp00526	left	unknown	cell5b	10.88	26.94	14.45	12	3	NA	NA	NA	170
Exp00526	left	unknown	cell5b	11.25	29.33	14.32	13	3.25	NA	NA	NA	158
Exp00526	left	unknown	cell5b	10.9	27.99	17.5	14	3.5	NA	NA	NA	182
Exp00526	left	unknown	cell5b	11.05	27.45	22.78	15	3.75	NA	NA	NA	223
Exp00526	left	unknown	cell5b	10.77	27.45	28.27	16	4	NA	NA	NA	199
Exp00526	left	unknown	cell5b	10.95	27.08	29.04	17	4.25	NA	NA	NA	204
Exp00526	left	unknown	cell5b	11.25	26.69	28.98	18	4.5	NA	NA	NA	220
Exp00526	left	unknown	cell5b	11.11	26.45	31	19	4.75	NA	NA	NA	231
Exp00526	left	unknown	cell5b	11.02	25.81	33.86	20	5	NA	NA	NA	190
Exp00526	left	unknown	cell5b	11.35	23.66	30.45	21	5.25	NA	NA	NA	208
Exp00526	left	unknown	cell5b	10.98	22.5	31.73	22	5.5	NA	NA	NA	216
Exp00526	left	unknown	cell5b	11.1	24.35	44.3	23	5.75	NA	NA	NA	208
Exp00526	left	unknown	cell5b	10.81	22.81	44.79	24	6	NA	NA	NA	229
Exp00526	left	unknown	cell5b	11	20.5	46.91	25	6.25	NA	NA	NA	211
Exp00526	left	unknown	cell5b	10.97	21.7	43.06	26	6.5	NA	NA	NA	210
Exp00526	left	unknown	cell5b	10.41	22.85	11.25	27	6.75	NA	NA	NA	217
Exp00526	left	unknown	cell5b	10.15	22.29	8.04	28	7	NA	NA	NA	191
Exp00526	left	unknown	cell5b	10.26	19.8	7.86	29	7.25	NA	NA	NA	244
Exp00526	left	unknown	cell5b	10.22	20.34	7.65	30	7.5	NA	NA	NA	209
Exp00526	left	unknown	cell5b	10.34	19.29	7.34	31	7.75	NA	NA	NA	244
Exp00526	left	unknown	cell5b	9.98	21.57	7.11	32	8	NA	NA	NA	208
Exp00526	left	unknown	cell5b	10.19	21.75	7.29	33	8.25	NA	NA	NA	193
Exp00526	left	unknown	cell5b	10.03	20.57	7.13	34	8.5	NA	NA	NA	205
Exp00526	left	unknown	cell5b	10.29	20.09	7.27	35	8.75	NA	NA	NA	197
Exp00526	left	unknown	cell5b	10.51	20.31	7.59	36	9	NA	NA	NA	177
Exp00526	left	unknown	cell5b	10.84	18.89	7.74	37	9.25	NA	NA	NA	208
Exp00526	left	unknown	cell5b	10.63	18.02	8.34	38	9.5	NA	NA	NA	218
Exp00526	left	unknown	cell5b	10.76	18.25	7.72	39	9.75	NA	NA	NA	229
Exp00526	left	unknown	cell5b	10.15	18.98	7.7	40	10	NA	NA	NA	203
Exp00526	left	unknown	cell5b	10.51	18.88	7.8	41	10.25	NA	NA	NA	176
Exp00526	left	unknown	cell5b	10.27	17.94	8.01	42	10.5	NA	NA	NA	222
Exp00526	left	unknown	cell5b	10.77	17.84	8.14	43	10.75	NA	NA	NA	204
Exp00526	left	unknown	cell5b	11.26	18.09	7.92	44	11	NA	NA	NA	223
Exp00526	left	unknown	cell5b	10.74	16.63	8.03	45	11.25	NA	NA	NA	228
Exp00526	left	unknown	cell5b	11.04	16.96	7.78	46	11.5	NA	NA	NA	245
Exp00526	left	unknown	cell5b	11.07	17	7.95	47	11.75	NA	NA	NA	246
Exp00526	left	unknown	cell5b	11.38	17.02	8.04	48	12	NA	NA	NA	240
Exp00526	left	unknown	cell5b	11.49	16.52	7.92	49	12.25	NA	NA	NA	231
Exp00526	left	unknown	cell5b	11.79	17.08	7.69	50	12.5	NA	NA	NA	211
Exp00526	left	unknown	cell5b	11.63	17.02	7.71	51	12.75	NA	NA	NA	222
Exp00526	left	unknown	cell5b	11.44	15.51	9.03	52	13	NA	NA	NA	294
Exp00526	left	unknown	cell5b	11.27	15.23	9.97	53	13.25	NA	NA	NA	292
Exp00526	left	unknown	cell5b	11.39	15.37	10.37	54	13.5	NA	NA	NA	364
Exp00526	left	unknown	cell5b	11.27	15.02	10.58	55	13.75	NA	NA	NA	299
Exp00526	left	unknown	cell5b	11.37	15.3	11.06	56	14	NA	NA	NA	334
Exp00526	left	unknown	cell5b	11.36	14.4	12.71	57	14.25	NA	NA	NA	400
Exp00526	left	unknown	cell5b	10.94	14.91	12.66	58	14.5	NA	NA	NA	305
Exp00526	left	unknown	cell5b	11.64	15.13	15.44	59	14.75	NA	NA	NA	348
Exp00526	left	unknown	cell5b	13.26	13.23	12.77	60	15	NA	NA	NA	448
Exp00526	left	unknown	cell5b	12.61	13.35	12.09	61	15.25	NA	NA	NA	397
Exp00526	left	unknown	cell5b	13.12	13.49	11.45	62	15.5	NA	NA	NA	346
Exp00526	left	unknown	cell5b	13.72	14.27	11.64	63	15.75	NA	NA	NA	321
Exp00526	left	unknown	cell5b	16.71	15.31	11.8	64	16	NA	NA	NA	173
Exp00526	left	unknown	cell5b	12.6	13.02	11.56	65	16.25	NA	NA	NA	351
Exp00526	top	epidermis	cell1aa	20.24	139.33	8.44	2	0.5	NA	NA	NA	45
Exp00526	top	epidermis	cell1aa	10.24	96.79	10.25	3	0.75	NA	NA	NA	100
Exp00526	top	epidermis	cell1aa	10.45	104.32	12.53	4	1	NA	NA	NA	106
Exp00526	top	epidermis	cell1aa	13.19	90.12	31.66	5	1.25	NA	NA	NA	128
Exp00526	top	epidermis	cell1aa	12.72	80.08	31.04	6	1.5	NA	NA	NA	137
Exp00526	top	epidermis	cell1aa	12.61	83.08	32.77	7	1.75	NA	NA	NA	140
Exp00526	top	epidermis	cell1aa	12.78	76.26	33.52	8	2	NA	NA	NA	133
Exp00526	top	epidermis	cell1aa	12.38	68.15	31.8	9	2.25	NA	NA	NA	136
Exp00526	top	epidermis	cell1aa	12.33	66.13	39.8	10	2.5	NA	NA	NA	128
Exp00526	top	epidermis	cell1aa	12.47	71.31	39.01	11	2.75	NA	NA	NA	134
Exp00526	top	epidermis	cell1aa	11.9	67.86	40.66	12	3	NA	NA	NA	130
Exp00526	top	epidermis	cell1aa	11.73	63.05	46.89	13	3.25	NA	NA	NA	133
Exp00526	top	epidermis	cell1aa	12.8	61.89	50.73	14	3.5	NA	NA	NA	133
Exp00526	top	epidermis	cell1aa	12.48	65.34	53.77	15	3.75	NA	NA	NA	128
Exp00526	top	epidermis	cell1aa	12.21	63.35	43.77	16	4	NA	NA	NA	136
Exp00526	top	epidermis	cell1aa	12.67	59.53	44.16	17	4.25	NA	NA	NA	146
Exp00526	top	epidermis	cell1aa	12.18	50.54	47.73	18	4.5	NA	NA	NA	140
Exp00526	top	epidermis	cell1aa	11.43	53.68	53.25	19	4.75	NA	NA	NA	136
Exp00526	top	epidermis	cell1aa	12.07	47.13	60.82	20	5	NA	NA	NA	135
Exp00526	top	epidermis	cell1aa	11.9	48.42	58.89	21	5.25	NA	NA	NA	138
Exp00526	top	epidermis	cell1aa	11.95	51.07	58.44	22	5.5	NA	NA	NA	129
Exp00526	top	epidermis	cell1aa	12.46	56.17	69.1	23	5.75	NA	NA	NA	134
Exp00526	top	epidermis	cell1aa	13.44	57.04	64.41	24	6	NA	NA	NA	143
Exp00526	top	epidermis	cell1aa	13.25	59.87	82.14	25	6.25	NA	NA	NA	135
Exp00526	top	epidermis	cell1aa	13.29	62.89	81.28	26	6.5	NA	NA	NA	134
Exp00526	top	epidermis	cell1aa	13.79	59.31	105.07	27	6.75	NA	NA	NA	133
Exp00526	top	epidermis	cell1aa	12.87	51.88	86.16	28	7	NA	NA	NA	146
Exp00526	top	epidermis	cell1aa	12.76	55.16	77.32	29	7.25	NA	NA	NA	144
Exp00526	top	epidermis	cell1aa	11.15	55.85	12.07	30	7.5	NA	NA	NA	149
Exp00526	top	epidermis	cell1aa	10.01	48.04	11.56	31	7.75	NA	NA	NA	144
Exp00526	top	epidermis	cell1aa	10.06	45.59	12.62	32	8	NA	NA	NA	143
Exp00526	top	epidermis	cell1aa	10.63	46.1	9.69	33	8.25	NA	NA	NA	145
Exp00526	top	epidermis	cell1aa	11.14	39.74	13.46	34	8.5	NA	NA	NA	142
Exp00526	top	epidermis	cell1aa	10.24	41.49	13.66	35	8.75	NA	NA	NA	143
Exp00526	top	epidermis	cell1aa	10.47	41.29	16.31	36	9	NA	NA	NA	150
Exp00526	top	epidermis	cell1aa	10.52	48.21	17.17	37	9.25	NA	NA	NA	141
Exp00526	top	epidermis	cell1aa	10.69	47.9	11.34	38	9.5	NA	NA	NA	144
Exp00526	top	epidermis	cell1aa	11.28	45.54	11.67	39	9.75	NA	NA	NA	149
Exp00526	top	epidermis	cell1aa	60.79	56.17	10.36	40	10	NA	NA	NA	149
Exp00526	top	epidermis	cell1aa	11.34	45.1	8.15	41	10.25	NA	NA	NA	151
Exp00526	top	epidermis	cell1aa	10.35	47.66	7.82	42	10.5	NA	NA	NA	156
Exp00526	top	epidermis	cell1aa	11.3	50.85	8.49	43	10.75	NA	NA	NA	157
Exp00526	top	epidermis	cell1aa	11.27	57.7	8.31	44	11	NA	NA	NA	166
Exp00526	top	epidermis	cell1aa	11.36	62.1	7.8	45	11.25	NA	NA	NA	163
Exp00526	top	epidermis	cell1aa	11.48	57.91	8.15	46	11.5	NA	NA	NA	162
Exp00526	top	epidermis	cell1aa	11.64	57.55	8.13	47	11.75	NA	NA	NA	158
Exp00526	top	epidermis	cell1aa	11.33	70.81	8.14	48	12	NA	NA	NA	156
Exp00526	top	epidermis	cell1aa	11.58	86.66	8.19	49	12.25	NA	NA	NA	156
Exp00526	top	epidermis	cell1aa	11.4	94.6	7.74	50	12.5	NA	NA	NA	151
Exp00526	top	epidermis	cell1aa	11.41	92.32	7.68	51	12.75	NA	NA	NA	158
Exp00526	top	epidermis	cell1aa	13.58	118.58	7.37	52	13	NA	NA	NA	161
Exp00526	top	epidermis	cell1aa	18.29	117.28	7.69	53	13.25	NA	NA	NA	170
Exp00526	top	epidermis	cell1aa	19.64	182.52	8.5	54	13.5	NA	NA	NA	118
Exp00526	top	epidermis	cell1aa	11.52	106.05	9.46	55	13.75	NA	NA	NA	163
Exp00526	top	epidermis	cell1ab	20.94	102.39	11.2	2	0.5	NA	NA	NA	51
Exp00526	top	epidermis	cell1ab	9.42	101.13	16.25	3	0.75	NA	NA	NA	71
Exp00526	top	epidermis	cell1ab	11.13	82.29	35.62	4	1	NA	NA	NA	100
Exp00526	top	epidermis	cell1ab	10.41	83.36	33.33	5	1.25	NA	NA	NA	123
Exp00526	top	epidermis	cell1ab	12.54	90.93	38.9	6	1.5	NA	NA	NA	136
Exp00526	top	epidermis	cell1ab	12.99	83.79	39.67	7	1.75	NA	NA	NA	135
Exp00526	top	epidermis	cell1ab	13.15	79.24	40.85	8	2	NA	NA	NA	136
Exp00526	top	epidermis	cell1ab	12.76	73.48	40.99	9	2.25	NA	NA	NA	131
Exp00526	top	epidermis	cell1ab	12.54	69.47	43.94	10	2.5	NA	NA	NA	133
Exp00526	top	epidermis	cell1ab	12.12	68.82	44.4	11	2.75	NA	NA	NA	119
Exp00526	top	epidermis	cell1ab	12.92	75.7	49.93	12	3	NA	NA	NA	125
Exp00526	top	epidermis	cell1ab	13.1	70.69	52.83	13	3.25	NA	NA	NA	124
Exp00526	top	epidermis	cell1ab	12.77	66.97	61.16	14	3.5	NA	NA	NA	119
Exp00526	top	epidermis	cell1ab	13.87	68.35	55.52	15	3.75	NA	NA	NA	138
Exp00526	top	epidermis	cell1ab	13.06	72.95	56.91	16	4	NA	NA	NA	129
Exp00526	top	epidermis	cell1ab	12.57	70.75	61.78	17	4.25	NA	NA	NA	123
Exp00526	top	epidermis	cell1ab	12.91	66.29	60.64	18	4.5	NA	NA	NA	132
Exp00526	top	epidermis	cell1ab	12.24	58.3	63.45	19	4.75	NA	NA	NA	126
Exp00526	top	epidermis	cell1ab	12.29	58.65	70.56	20	5	NA	NA	NA	124
Exp00526	top	epidermis	cell1ab	12.1	64.7	67.18	21	5.25	NA	NA	NA	122
Exp00526	top	epidermis	cell1ab	13.15	63.31	79.13	22	5.5	NA	NA	NA	118
Exp00526	top	epidermis	cell1ab	12.83	61.28	76.62	23	5.75	NA	NA	NA	132
Exp00526	top	epidermis	cell1ab	13.06	60.79	83.89	24	6	NA	NA	NA	124
Exp00526	top	epidermis	cell1ab	12.99	52.26	73.92	25	6.25	NA	NA	NA	125
Exp00526	top	epidermis	cell1ab	12.35	49.39	75.34	26	6.5	NA	NA	NA	128
Exp00526	top	epidermis	cell1ab	12.53	55.58	74.51	27	6.75	NA	NA	NA	128
Exp00526	top	epidermis	cell1ab	12.81	55.5	88.81	28	7	NA	NA	NA	129
Exp00526	top	epidermis	cell1ab	13.31	55.24	88.39	29	7.25	NA	NA	NA	135
Exp00526	top	epidermis	cell1ab	13.87	58.03	90.14	30	7.5	NA	NA	NA	143
Exp00526	top	epidermis	cell1ab	14.56	55.29	102.06	31	7.75	NA	NA	NA	154
Exp00526	top	epidermis	cell1ab	13.99	56.41	102.64	32	8	NA	NA	NA	148
Exp00526	top	epidermis	cell1ab	14.47	56.23	111.59	33	8.25	NA	NA	NA	134
Exp00526	top	epidermis	cell1ab	14.46	53.92	109.3	34	8.5	NA	NA	NA	144
Exp00526	top	epidermis	cell1ab	13.32	50.32	104.44	35	8.75	NA	NA	NA	139
Exp00526	top	epidermis	cell1ab	13.53	47.56	113.69	36	9	NA	NA	NA	139
Exp00526	top	epidermis	cell1ab	11.78	47.26	80.09	37	9.25	NA	NA	NA	152
Exp00526	top	epidermis	cell1ab	10.41	41.32	14.17	38	9.5	NA	NA	NA	155
Exp00526	top	epidermis	cell1ab	10.71	43.43	14.44	39	9.75	NA	NA	NA	156
Exp00526	top	epidermis	cell1ab	11.6	37.98	13.59	40	10	NA	NA	NA	155
Exp00526	top	epidermis	cell1ab	11.91	41.98	14.9	41	10.25	NA	NA	NA	166
Exp00526	top	epidermis	cell1ab	11.3	41.79	15.35	42	10.5	NA	NA	NA	164
Exp00526	top	epidermis	cell1ab	12.31	41.29	13.32	43	10.75	NA	NA	NA	170
Exp00526	top	epidermis	cell1ab	11.91	43.06	10.9	44	11	NA	NA	NA	154
Exp00526	top	epidermis	cell1ab	12.12	42.82	10.84	45	11.25	NA	NA	NA	157
Exp00526	top	epidermis	cell1ab	12.58	42.23	9.25	46	11.5	NA	NA	NA	151
Exp00526	top	epidermis	cell1ab	12.11	40.35	9.03	47	11.75	NA	NA	NA	152
Exp00526	top	epidermis	cell1ab	11.72	42.06	8.54	48	12	NA	NA	NA	157
Exp00526	top	epidermis	cell1ab	12.07	45.17	8.7	49	12.25	NA	NA	NA	149
Exp00526	top	epidermis	cell1ab	11.21	45.14	8.92	50	12.5	NA	NA	NA	146
Exp00526	top	epidermis	cell1ab	12.49	49.5	9.02	51	12.75	NA	NA	NA	153
Exp00526	top	epidermis	cell1ab	11.43	47.52	8.49	52	13	NA	NA	NA	157
Exp00526	top	epidermis	cell1ab	11.88	58.7	8.32	53	13.25	NA	NA	NA	152
Exp00526	top	epidermis	cell1ab	11.93	59.19	8.6	54	13.5	NA	NA	NA	135
Exp00526	top	epidermis	cell1ab	12.63	60.24	8.94	55	13.75	NA	NA	NA	153
Exp00526	top	epidermis	cell1ab	12.03	66.58	8.26	56	14	NA	NA	NA	144
Exp00526	top	epidermis	cell1ab	12.57	74.97	8.2	57	14.25	NA	NA	NA	153
Exp00526	top	epidermis	cell1ab	12.71	80.77	8.64	58	14.5	NA	NA	NA	162
Exp00526	top	epidermis	cell1ab	12.62	85.06	9.81	59	14.75	NA	NA	NA	156
Exp00526	top	epidermis	cell1ab	12.76	51.44	6.64	60	15	NA	NA	NA	154
Exp00526	top	epidermis	cell1ab	11.71	54.15	6.07	61	15.25	NA	NA	NA	148
Exp00526	top	epidermis	cell1ab	11.76	63.52	6.24	62	15.5	NA	NA	NA	140
Exp00526	top	epidermis	cell1ab	11.67	64.94	6.75	63	15.75	NA	NA	NA	157
Exp00526	top	epidermis	cell1ab	11.48	88.12	6.52	64	16	NA	NA	NA	157
Exp00526	top	epidermis	cell1ab	10.4	78.07	6.34	65	16.25	NA	NA	NA	166
Exp00526	top	epidermis	cell1ab	9.35	70.2	6.11	66	16.5	NA	NA	NA	174
Exp00526	top	epidermis	cell1ab	10.07	83.89	6.21	67	16.75	NA	NA	NA	174
Exp00526	top	epidermis	cell1ab	12.14	96.96	6.62	68	17	NA	NA	NA	182
Exp00526	top	epidermis	cell1ab	17.27	87.49	6.68	69	17.25	NA	NA	NA	183
Exp00526	top	epidermis	cell1ab	6.6	49.82	14.43	71	17.75	NA	NA	NA	223
Exp00526	upperright	cortex	cell4a	10.13	37.38	8.04	1	0.25	NA	NA	NA	79
Exp00526	upperright	cortex	cell4a	9.92	30.85	9.2	2	0.5	NA	NA	NA	130
Exp00526	upperright	cortex	cell4a	10.23	27.07	10.62	3	0.75	NA	NA	NA	175
Exp00526	upperright	cortex	cell4a	10.42	25.82	10.73	4	1	NA	NA	NA	173
Exp00526	upperright	cortex	cell4a	11.45	27.64	40.25	5	1.25	NA	NA	NA	209
Exp00526	upperright	cortex	cell4a	11.04	28.13	31.53	6	1.5	NA	NA	NA	190
Exp00526	upperright	cortex	cell4a	10.71	25.81	10.7	7	1.75	NA	NA	NA	196
Exp00526	upperright	cortex	cell4a	10.58	25.69	10.16	8	2	NA	NA	NA	208
Exp00526	upperright	cortex	cell4a	10.76	25.34	9.55	9	2.25	NA	NA	NA	222
Exp00526	upperright	cortex	cell4a	10.26	23.09	8.93	10	2.5	NA	NA	NA	200
Exp00526	upperright	cortex	cell4a	10.4	21.9	8.88	11	2.75	NA	NA	NA	244
Exp00526	upperright	cortex	cell4a	10.65	22.32	8.71	12	3	NA	NA	NA	222
Exp00526	upperright	cortex	cell4a	10.9	21.68	8.27	13	3.25	NA	NA	NA	261
Exp00526	upperright	cortex	cell4a	10.93	21.38	7.88	14	3.5	NA	NA	NA	253
Exp00526	upperright	cortex	cell4a	11.38	20.47	7.4	15	3.75	NA	NA	NA	266
Exp00526	upperright	cortex	cell4a	11.17	20.53	7.53	16	4	NA	NA	NA	265
Exp00526	upperright	cortex	cell4a	11.44	21.17	7.03	17	4.25	NA	NA	NA	268
Exp00526	upperright	cortex	cell4a	12.41	21.21	6.89	18	4.5	NA	NA	NA	256
Exp00526	upperright	cortex	cell4a	12.36	19.98	6.51	19	4.75	NA	NA	NA	272
Exp00526	upperright	cortex	cell4a	14.08	19.05	6.35	20	5	NA	NA	NA	262
Exp00526	upperright	cortex	cell4a	14.49	18.78	6.52	21	5.25	NA	NA	NA	247
Exp00526	upperright	cortex	cell4a	10.96	18.76	6.8	22	5.5	NA	NA	NA	267
Exp00526	upperright	cortex	cell4a	10.86	18.31	6.48	23	5.75	NA	NA	NA	291
Exp00526	upperright	cortex	cell4a	10.38	19.45	6.18	24	6	NA	NA	NA	258
Exp00526	upperright	cortex	cell4a	10.67	18.04	6.1	25	6.25	NA	NA	NA	277
Exp00526	upperright	cortex	cell4a	11.12	18.45	5.75	26	6.5	NA	NA	NA	277
Exp00526	upperright	cortex	cell4a	11.15	17.54	6.26	27	6.75	NA	NA	NA	275
Exp00526	upperright	cortex	cell4a	11.47	17.39	6.43	28	7	NA	NA	NA	284
Exp00526	upperright	cortex	cell4a	11.11	17.34	6.3	29	7.25	NA	NA	NA	290
Exp00526	upperright	cortex	cell4a	11.1	16.5	6.93	30	7.5	NA	NA	NA	315
Exp00526	upperright	cortex	cell4a	10.84	16.51	6.89	31	7.75	NA	NA	NA	296
Exp00526	upperright	cortex	cell4a	10.97	16.24	6.77	32	8	NA	NA	NA	288
Exp00526	upperright	cortex	cell4a	11.15	17.01	7.11	33	8.25	NA	NA	NA	284
Exp00526	upperright	cortex	cell4a	11.06	16.09	6.54	34	8.5	NA	NA	NA	302
Exp00526	upperright	cortex	cell4a	10.93	15.51	6.42	35	8.75	NA	NA	NA	300
Exp00526	upperright	cortex	cell4a	10.84	15.86	6.71	36	9	NA	NA	NA	314
Exp00526	upperright	cortex	cell4a	10.86	15.41	7.36	37	9.25	NA	NA	NA	304
Exp00526	upperright	cortex	cell4a	11.27	14.94	8.83	38	9.5	NA	NA	NA	306
Exp00526	upperright	cortex	cell4a	11.39	15.63	8.88	39	9.75	NA	NA	NA	279
Exp00526	upperright	cortex	cell4a	11.03	14.34	10.45	40	10	NA	NA	NA	282
Exp00526	upperright	cortex	cell4a	11.7	13.75	10.35	41	10.25	NA	NA	NA	352
Exp00526	upperright	cortex	cell4a	12.19	14.43	9.75	42	10.5	NA	NA	NA	313
Exp00526	upperright	cortex	cell4a	12.86	13.7	10.5	43	10.75	NA	NA	NA	343
Exp00526	upperright	cortex	cell4a	14.57	15.29	11.1	44	11	NA	NA	NA	227
Exp00526	upperright	cortex	cell4a	15.9	13.27	8.32	45	11.25	NA	NA	NA	155
Exp00526	upperright	cortex	cell4a	11.44	13.06	6.61	46	11.5	NA	NA	NA	172
Exp00526	upperright	cortex	cell4b	10.14	41.03	5.86	1	0.25	NA	NA	NA	91
Exp00526	upperright	cortex	cell4b	10.21	32.22	5.68	2	0.5	NA	NA	NA	149
Exp00526	upperright	cortex	cell4b	10.02	31.37	5.82	3	0.75	NA	NA	NA	172
Exp00526	upperright	cortex	cell4b	10.04	29.95	6.35	4	1	NA	NA	NA	157
Exp00526	upperright	cortex	cell4b	10.77	29.02	6.2	5	1.25	NA	NA	NA	187
Exp00526	upperright	cortex	cell4b	10.64	29.7	6.74	6	1.5	NA	NA	NA	182
Exp00526	upperright	cortex	cell4b	10.02	29.44	7.11	7	1.75	NA	NA	NA	192
Exp00526	upperright	cortex	cell4b	9.83	27.87	8.68	8	2	NA	NA	NA	189
Exp00526	upperright	cortex	cell4b	10.09	26.74	9.13	9	2.25	NA	NA	NA	201
Exp00526	upperright	cortex	cell4b	9.51	25.58	10.21	10	2.5	NA	NA	NA	183
Exp00526	upperright	cortex	cell4b	9.62	24.68	33	11	2.75	NA	NA	NA	197
Exp00526	upperright	cortex	cell4b	9.82	26.18	27.68	12	3	NA	NA	NA	192
Exp00526	upperright	cortex	cell4b	9.68	25.21	11.31	13	3.25	NA	NA	NA	222
Exp00526	upperright	cortex	cell4b	9.31	23.87	9.56	14	3.5	NA	NA	NA	227
Exp00526	upperright	cortex	cell4b	9.84	24.05	8.18	15	3.75	NA	NA	NA	213
Exp00526	upperright	cortex	cell4b	9.75	22.73	7.82	16	4	NA	NA	NA	249
Exp00526	upperright	cortex	cell4b	10.11	21.89	7.76	17	4.25	NA	NA	NA	247
Exp00526	upperright	cortex	cell4b	10.02	21.76	7.36	18	4.5	NA	NA	NA	247
Exp00526	upperright	cortex	cell4b	9.89	22.18	8.06	19	4.75	NA	NA	NA	255
Exp00526	upperright	cortex	cell4b	10.15	22.33	7.81	20	5	NA	NA	NA	255
Exp00526	upperright	cortex	cell4b	10.21	21.53	7.4	21	5.25	NA	NA	NA	253
Exp00526	upperright	cortex	cell4b	10.4	21.92	7.14	22	5.5	NA	NA	NA	250
Exp00526	upperright	cortex	cell4b	10.16	22.32	7.02	23	5.75	NA	NA	NA	246
Exp00526	upperright	cortex	cell4b	9.84	23.53	6.91	24	6	NA	NA	NA	245
Exp00526	upperright	cortex	cell4b	10.2	25.2	6.5	25	6.25	NA	NA	NA	251
Exp00526	upperright	cortex	cell4b	9.67	25.16	6.98	26	6.5	NA	NA	NA	249
Exp00526	upperright	cortex	cell4b	10.09	23.56	7.15	27	6.75	NA	NA	NA	245
Exp00526	upperright	cortex	cell4b	10.12	22.73	6.31	28	7	NA	NA	NA	231
Exp00526	upperright	cortex	cell4b	10.05	23.47	6.59	29	7.25	NA	NA	NA	248
Exp00526	upperright	cortex	cell4b	10.1	23.18	6.42	30	7.5	NA	NA	NA	246
Exp00526	upperright	cortex	cell4b	9.95	22.06	6.43	31	7.75	NA	NA	NA	243
Exp00526	upperright	cortex	cell4b	10.08	23.43	6.94	32	8	NA	NA	NA	243
Exp00526	upperright	cortex	cell4b	10.27	23.77	7.27	33	8.25	NA	NA	NA	265
Exp00526	upperright	cortex	cell4b	10.2	22.8	7.98	34	8.5	NA	NA	NA	281
Exp00526	upperright	cortex	cell4b	10.1	23.98	9.02	35	8.75	NA	NA	NA	272
Exp00526	upperright	cortex	cell4b	10.32	24.48	10.09	36	9	NA	NA	NA	279
Exp00526	upperright	cortex	cell4b	10.55	25.67	11.35	37	9.25	NA	NA	NA	263
Exp00526	upperright	cortex	cell4b	10.96	27.2	10.92	38	9.5	NA	NA	NA	271
Exp00526	upperright	cortex	cell4b	10.99	26.03	8.88	39	9.75	NA	NA	NA	283
Exp00526	upperright	cortex	cell4b	10.91	25.25	6.37	40	10	NA	NA	NA	283
Exp00526	upperright	cortex	cell4b	11.24	25.26	6.07	41	10.25	NA	NA	NA	278
Exp00526	upperright	cortex	cell4b	10.82	23.2	6.01	42	10.5	NA	NA	NA	272
Exp00526	upperright	cortex	cell4b	11.02	22.44	6.13	43	10.75	NA	NA	NA	298
Exp00526	upperright	cortex	cell4b	11.19	22.64	6.27	44	11	NA	NA	NA	299
Exp00526	upperright	cortex	cell4b	11.79	25.14	6.28	45	11.25	NA	NA	NA	294
Exp00526	upperright	cortex	cell4b	12.35	23.38	6.17	46	11.5	NA	NA	NA	296
Exp00526	upperright	cortex	cell4b	12.61	23.81	6.26	47	11.75	NA	NA	NA	269
Exp00526	upperright	cortex	cell4b	13.96	23.06	6.59	48	12	NA	NA	NA	314
Exp00526	upperright	cortex	cell4b	16.31	24.02	6.65	49	12.25	NA	NA	NA	288
Exp00526	upperright	cortex	cell4b	20.52	23.12	7.18	50	12.5	NA	NA	NA	292
Exp00526	upperright	cortex	cell4b	18.73	25.04	7.54	51	12.75	NA	NA	NA	138
Exp00526	upperright	cortex	cell4b	10.08	18.75	6.92	52	13	NA	NA	NA	264
Exp00526	upperright	epidermis	cell2aa	19.21	51.43	6.81	2	0.5	NA	NA	NA	47
Exp00526	upperright	epidermis	cell2aa	8.93	29.36	7.12	3	0.75	NA	NA	NA	150
Exp00526	upperright	epidermis	cell2aa	9.68	28.31	8.08	4	1	NA	NA	NA	159
Exp00526	upperright	epidermis	cell2aa	11.02	26.77	24.22	5	1.25	NA	NA	NA	186
Exp00526	upperright	epidermis	cell2aa	10.99	29.06	32.91	6	1.5	NA	NA	NA	205
Exp00526	upperright	epidermis	cell2aa	11.54	31.57	37.41	7	1.75	NA	NA	NA	179
Exp00526	upperright	epidermis	cell2aa	11.09	28.47	44.23	8	2	NA	NA	NA	206
Exp00526	upperright	epidermis	cell2aa	10.83	25.78	35.44	9	2.25	NA	NA	NA	216
Exp00526	upperright	epidermis	cell2aa	10.37	25.6	10.71	10	2.5	NA	NA	NA	197
Exp00526	upperright	epidermis	cell2aa	9.38	25.21	8.52	11	2.75	NA	NA	NA	214
Exp00526	upperright	epidermis	cell2aa	9.86	23.04	8.11	12	3	NA	NA	NA	221
Exp00526	upperright	epidermis	cell2aa	9.89	23.95	7.78	13	3.25	NA	NA	NA	225
Exp00526	upperright	epidermis	cell2aa	9.92	23.57	7.7	14	3.5	NA	NA	NA	226
Exp00526	upperright	epidermis	cell2aa	10.2	23.11	8.11	15	3.75	NA	NA	NA	209
Exp00526	upperright	epidermis	cell2aa	10.18	22.42	8.24	16	4	NA	NA	NA	228
Exp00526	upperright	epidermis	cell2aa	10.29	22.57	8.2	17	4.25	NA	NA	NA	240
Exp00526	upperright	epidermis	cell2aa	10.49	22.38	8.51	18	4.5	NA	NA	NA	232
Exp00526	upperright	epidermis	cell2aa	10.27	21.77	8.05	19	4.75	NA	NA	NA	218
Exp00526	upperright	epidermis	cell2aa	10.43	21.53	7.83	20	5	NA	NA	NA	236
Exp00526	upperright	epidermis	cell2aa	10.6	20.69	7.74	21	5.25	NA	NA	NA	223
Exp00526	upperright	epidermis	cell2aa	10.05	21.48	7.46	22	5.5	NA	NA	NA	237
Exp00526	upperright	epidermis	cell2aa	10.55	19.95	7.71	23	5.75	NA	NA	NA	242
Exp00526	upperright	epidermis	cell2aa	10.31	19.51	7.29	24	6	NA	NA	NA	249
Exp00526	upperright	epidermis	cell2aa	10.49	20.71	7.47	25	6.25	NA	NA	NA	223
Exp00526	upperright	epidermis	cell2aa	10.33	19.32	7.44	26	6.5	NA	NA	NA	234
Exp00526	upperright	epidermis	cell2aa	10.4	19.69	7.04	27	6.75	NA	NA	NA	223
Exp00526	upperright	epidermis	cell2aa	10.65	20.3	6.85	28	7	NA	NA	NA	236
Exp00526	upperright	epidermis	cell2aa	10.66	20.88	6.83	29	7.25	NA	NA	NA	241
Exp00526	upperright	epidermis	cell2aa	10.94	22.12	6.43	30	7.5	NA	NA	NA	226
Exp00526	upperright	epidermis	cell2aa	11.21	22.21	6.5	31	7.75	NA	NA	NA	235
Exp00526	upperright	epidermis	cell2aa	10.57	23.2	6.55	32	8	NA	NA	NA	238
Exp00526	upperright	epidermis	cell2aa	11.2	22.92	6.38	33	8.25	NA	NA	NA	244
Exp00526	upperright	epidermis	cell2aa	11.16	23.69	6.55	34	8.5	NA	NA	NA	267
Exp00526	upperright	epidermis	cell2aa	10.99	24.38	6.38	35	8.75	NA	NA	NA	241
Exp00526	upperright	epidermis	cell2aa	10.77	24.01	6.79	36	9	NA	NA	NA	252
Exp00526	upperright	epidermis	cell2aa	10.66	23.56	6.3	37	9.25	NA	NA	NA	254
Exp00526	upperright	epidermis	cell2aa	10.56	23.98	6.26	38	9.5	NA	NA	NA	255
Exp00526	upperright	epidermis	cell2aa	10.71	24.32	6.01	39	9.75	NA	NA	NA	259
Exp00526	upperright	epidermis	cell2aa	10.94	22.54	6.31	40	10	NA	NA	NA	247
Exp00526	upperright	epidermis	cell2aa	11.15	23.64	6.54	41	10.25	NA	NA	NA	256
Exp00526	upperright	epidermis	cell2aa	10.94	22.87	6.46	42	10.5	NA	NA	NA	255
Exp00526	upperright	epidermis	cell2aa	11.03	24.74	6.17	43	10.75	NA	NA	NA	260
Exp00526	upperright	epidermis	cell2aa	11.83	24.6	6.25	44	11	NA	NA	NA	263
Exp00526	upperright	epidermis	cell2aa	12.12	24.44	6.17	45	11.25	NA	NA	NA	264
Exp00526	upperright	epidermis	cell2aa	13.49	23.5	6.56	46	11.5	NA	NA	NA	268
Exp00526	upperright	epidermis	cell2aa	12.74	21.91	6.18	47	11.75	NA	NA	NA	257
Exp00526	upperright	epidermis	cell2aa	13.44	24.16	5.6	48	12	NA	NA	NA	257
Exp00526	upperright	epidermis	cell2aa	15.75	23.89	5.4	49	12.25	NA	NA	NA	252
Exp00526	upperright	epidermis	cell2aa	20.65	24.82	5.6	50	12.5	NA	NA	NA	278
Exp00526	upperright	epidermis	cell2aa	25.88	23.18	5.53	51	12.75	NA	NA	NA	278
Exp00526	upperright	epidermis	cell2aa	42.11	36.92	5.5	52	13	NA	NA	NA	62
Exp00526	upperright	epidermis	cell2aa	10.03	25.5	6.64	53	13.25	NA	NA	NA	165
Exp00526	upperright	epidermis	cell2aa	9.99	18.68	7.43	54	13.5	NA	NA	NA	282
Exp00526	upperright	epidermis	cell2ab	18.61	51.77	5.84	2	0.5	NA	NA	NA	44
Exp00526	upperright	epidermis	cell2ab	12.07	31.67	7.21	3	0.75	NA	NA	NA	126
Exp00526	upperright	epidermis	cell2ab	17.16	26.92	8.25	4	1	NA	NA	NA	154
Exp00526	upperright	epidermis	cell2ab	11.27	30.46	27.8	5	1.25	NA	NA	NA	184
Exp00526	upperright	epidermis	cell2ab	11.55	28.83	36.34	6	1.5	NA	NA	NA	186
Exp00526	upperright	epidermis	cell2ab	11.42	28.85	42.17	7	1.75	NA	NA	NA	181
Exp00526	upperright	epidermis	cell2ab	12.39	27.39	47.53	8	2	NA	NA	NA	168
Exp00526	upperright	epidermis	cell2ab	11.81	26	35.35	9	2.25	NA	NA	NA	194
Exp00526	upperright	epidermis	cell2ab	10.74	25.11	13.41	10	2.5	NA	NA	NA	196
Exp00526	upperright	epidermis	cell2ab	9.62	26.93	9.78	11	2.75	NA	NA	NA	193
Exp00526	upperright	epidermis	cell2ab	9.89	24.48	8.16	12	3	NA	NA	NA	202
Exp00526	upperright	epidermis	cell2ab	9.88	24.2	7.15	13	3.25	NA	NA	NA	219
Exp00526	upperright	epidermis	cell2ab	9.32	23.73	7.14	14	3.5	NA	NA	NA	211
Exp00526	upperright	epidermis	cell2ab	9.81	22.84	8.02	15	3.75	NA	NA	NA	220
Exp00526	upperright	epidermis	cell2ab	9.99	22.41	8.9	16	4	NA	NA	NA	206
Exp00526	upperright	epidermis	cell2ab	9.58	21.29	9.2	17	4.25	NA	NA	NA	225
Exp00526	upperright	epidermis	cell2ab	9.22	23.3	8.52	18	4.5	NA	NA	NA	214
Exp00526	upperright	epidermis	cell2ab	9.5	20.88	7.85	19	4.75	NA	NA	NA	232
Exp00526	upperright	epidermis	cell2ab	9.78	20.68	8.17	20	5	NA	NA	NA	232
Exp00526	upperright	epidermis	cell2ab	9.72	20.48	8.53	21	5.25	NA	NA	NA	241
Exp00526	upperright	epidermis	cell2ab	9.42	20.66	7.98	22	5.5	NA	NA	NA	257
Exp00526	upperright	epidermis	cell2ab	9.6	19.32	7.65	23	5.75	NA	NA	NA	254
Exp00526	upperright	epidermis	cell2ab	9.84	18.26	7.11	24	6	NA	NA	NA	258
Exp00526	upperright	epidermis	cell2ab	9.57	17.65	6.69	25	6.25	NA	NA	NA	252
Exp00526	upperright	epidermis	cell2ab	10.19	18.12	7.58	26	6.5	NA	NA	NA	253
Exp00526	upperright	epidermis	cell2ab	10.38	18.14	6.58	27	6.75	NA	NA	NA	222
Exp00526	upperright	epidermis	cell2ab	9.74	17.63	6.07	28	7	NA	NA	NA	270
Exp00526	upperright	epidermis	cell2ab	9.92	16.98	6.52	29	7.25	NA	NA	NA	264
Exp00526	upperright	epidermis	cell2ab	9.61	17.13	5.97	30	7.5	NA	NA	NA	253
Exp00526	upperright	epidermis	cell2ab	10.28	14.91	6.28	31	7.75	NA	NA	NA	274
Exp00526	upperright	epidermis	cell2ab	9.85	15.97	6.09	32	8	NA	NA	NA	263
Exp00526	upperright	epidermis	cell2ab	9.94	16.7	6.1	33	8.25	NA	NA	NA	281
Exp00526	upperright	epidermis	cell2ab	10.08	16.14	6.07	34	8.5	NA	NA	NA	271
Exp00526	upperright	epidermis	cell2ab	9.74	15.44	6.06	35	8.75	NA	NA	NA	293
Exp00526	upperright	epidermis	cell2ab	10.89	16.19	6.7	36	9	NA	NA	NA	256
Exp00526	upperright	epidermis	cell2ab	10.51	16.01	6.37	37	9.25	NA	NA	NA	281
Exp00526	upperright	epidermis	cell2ab	11.12	15.1	6.4	38	9.5	NA	NA	NA	296
Exp00526	upperright	epidermis	cell2ab	10.76	15.15	6.06	39	9.75	NA	NA	NA	302
Exp00526	upperright	epidermis	cell2ab	10.74	16	6.17	40	10	NA	NA	NA	264
Exp00526	upperright	epidermis	cell2ab	11.11	16.32	5.8	41	10.25	NA	NA	NA	280
Exp00526	upperright	epidermis	cell2ab	11.37	15.57	5.74	42	10.5	NA	NA	NA	288
Exp00526	upperright	epidermis	cell2ab	12.25	15.52	5.91	43	10.75	NA	NA	NA	288
Exp00526	upperright	epidermis	cell2ab	13.9	14.98	5.57	44	11	NA	NA	NA	275
Exp00526	upperright	epidermis	cell2ab	16.86	15.15	6.11	45	11.25	NA	NA	NA	278
Exp00526	upperright	epidermis	cell2ab	17.2	16.75	6.3	46	11.5	NA	NA	NA	101
Exp00526	upperright	LRC	cell1a	10.86	125.54	13.42	2	0.5	NA	NA	NA	57
Exp00526	upperright	LRC	cell1a	12.38	110.3	21.99	3	0.75	NA	NA	NA	77
Exp00526	upperright	LRC	cell1a	12.99	114.19	21.61	4	1	NA	NA	NA	79
Exp00526	upperright	LRC	cell1a	12.43	117.6	24.4	5	1.25	NA	NA	NA	91
Exp00526	upperright	LRC	cell1a	13.07	116.72	23.92	6	1.5	NA	NA	NA	96
Exp00526	upperright	LRC	cell1a	12.39	97.46	23.84	7	1.75	NA	NA	NA	106
Exp00526	upperright	LRC	cell1a	12.01	98.23	21.21	8	2	NA	NA	NA	96
Exp00526	upperright	LRC	cell1a	11.94	107.79	22.63	9	2.25	NA	NA	NA	94
Exp00526	upperright	LRC	cell1a	11.31	112.88	22.56	10	2.5	NA	NA	NA	90
Exp00526	upperright	LRC	cell1a	11.76	101.81	22.97	11	2.75	NA	NA	NA	99
Exp00526	upperright	LRC	cell1a	11.55	100.83	23.41	12	3	NA	NA	NA	107
Exp00526	upperright	LRC	cell1a	11.69	110.1	25.34	13	3.25	NA	NA	NA	101
Exp00526	upperright	LRC	cell1a	11.38	107.24	24.39	14	3.5	NA	NA	NA	96
Exp00526	upperright	LRC	cell1a	11.93	103.87	25.31	15	3.75	NA	NA	NA	103
Exp00526	upperright	LRC	cell1a	11.62	97.09	23.75	16	4	NA	NA	NA	100
Exp00526	upperright	LRC	cell1a	10.58	93.32	23.8	17	4.25	NA	NA	NA	100
Exp00526	upperright	LRC	cell1a	11.94	89.69	23.29	18	4.5	NA	NA	NA	109
Exp00526	upperright	LRC	cell1a	11.2	81.51	25.39	19	4.75	NA	NA	NA	109
Exp00526	upperright	LRC	cell1a	11.25	75.5	25.56	20	5	NA	NA	NA	112
Exp00526	upperright	LRC	cell1a	11.65	78.8	25.03	21	5.25	NA	NA	NA	107
Exp00526	upperright	LRC	cell1a	12.37	88.97	25.75	22	5.5	NA	NA	NA	108
Exp00526	upperright	LRC	cell1a	11.79	79.15	27.98	23	5.75	NA	NA	NA	105
Exp00526	upperright	LRC	cell1a	11.42	79.12	27.75	24	6	NA	NA	NA	114
Exp00526	upperright	LRC	cell1a	12.03	78.68	27.54	25	6.25	NA	NA	NA	111
Exp00526	upperright	LRC	cell1a	11.3	76.67	29.37	26	6.5	NA	NA	NA	114
Exp00526	upperright	LRC	cell1a	11.77	81.21	27.32	27	6.75	NA	NA	NA	114
Exp00526	upperright	LRC	cell1a	11.64	77.24	28.39	28	7	NA	NA	NA	107
Exp00526	upperright	LRC	cell1a	12.02	79.67	28.35	29	7.25	NA	NA	NA	109
Exp00526	upperright	LRC	cell1a	12.16	76.48	28.77	30	7.5	NA	NA	NA	122
Exp00526	upperright	LRC	cell1a	12.47	77.07	29.47	31	7.75	NA	NA	NA	111
Exp00526	upperright	LRC	cell1a	11.54	70.61	31.46	32	8	NA	NA	NA	127
Exp00526	upperright	LRC	cell1a	11.61	68.52	29.32	33	8.25	NA	NA	NA	125
Exp00526	upperright	LRC	cell1a	12.38	74.58	33.21	34	8.5	NA	NA	NA	117
Exp00526	upperright	LRC	cell1a	11.85	73.11	34.37	35	8.75	NA	NA	NA	107
Exp00526	upperright	LRC	cell1a	12.27	67.42	34.37	36	9	NA	NA	NA	116
Exp00526	upperright	LRC	cell1a	12.04	70.11	37.45	37	9.25	NA	NA	NA	117
Exp00526	upperright	LRC	cell1a	11.95	68.71	41.31	38	9.5	NA	NA	NA	112
Exp00526	upperright	LRC	cell1a	12.11	65.75	39.23	39	9.75	NA	NA	NA	108
Exp00526	upperright	LRC	cell1a	12.06	71.92	46.04	40	10	NA	NA	NA	109
Exp00526	upperright	LRC	cell1a	12.28	62.4	42.58	41	10.25	NA	NA	NA	110
Exp00526	upperright	LRC	cell1a	13.68	55.46	41.97	42	10.5	NA	NA	NA	116
Exp00526	upperright	LRC	cell1a	13.84	53.89	43.4	43	10.75	NA	NA	NA	110
Exp00526	upperright	LRC	cell1a	12.51	54.01	34.62	44	11	NA	NA	NA	105
Exp00526	upperright	LRC	cell1a	12.58	51.36	37.12	45	11.25	NA	NA	NA	116
Exp00526	upperright	LRC	cell1a	12.56	53.08	34.93	46	11.5	NA	NA	NA	120
Exp00526	upperright	LRC	cell1a	13.12	49.14	35.45	47	11.75	NA	NA	NA	124
Exp00526	upperright	LRC	cell1a	13.09	46.84	32.17	48	12	NA	NA	NA	117
Exp00526	upperright	LRC	cell1a	12.61	45.05	30.06	49	12.25	NA	NA	NA	111
Exp00526	upperright	LRC	cell1a	12.04	44.18	32.37	50	12.5	NA	NA	NA	114
Exp00526	upperright	LRC	cell1a	11.89	45.54	30.13	51	12.75	NA	NA	NA	114
Exp00526	upperright	LRC	cell1a	12.25	44.34	32.72	52	13	NA	NA	NA	113
Exp00526	upperright	LRC	cell1a	12.18	41.66	29.55	53	13.25	NA	NA	NA	108
Exp00526	upperright	LRC	cell1a	11.17	43.46	25.4	54	13.5	NA	NA	NA	101
Exp00526	upperright	LRC	cell1a	12.23	41.46	30.97	55	13.75	NA	NA	NA	107
Exp00526	upperright	LRC	cell1a	10.57	36.13	25.11	56	14	NA	NA	NA	112
Exp00526	upperright	LRC	cell1a	11.81	38.68	29.85	57	14.25	NA	NA	NA	111
Exp00526	upperright	LRC	cell1a	11.82	34.6	29.98	58	14.5	NA	NA	NA	119
Exp00526	upperright	LRC	cell1a	11.3	27.82	31.32	59	14.75	NA	NA	NA	120
Exp00526	upperright	LRC	cell1a	11.69	15.23	23.4	60	15	NA	NA	NA	140
Exp00526	upperright	LRC	cell1a	12.91	16.03	26.2	61	15.25	NA	NA	NA	118
Exp00526	upperright	LRC	cell1a	13.54	18.35	30.05	62	15.5	NA	NA	NA	93
Exp00526	upperright	LRC	cell1a	12.27	18.02	31.97	63	15.75	NA	NA	NA	113
Exp00526	upperright	LRC	cell1a	10.46	18.21	30.62	64	16	NA	NA	NA	103
Exp00526	upperright	LRC	cell1a	10.7	16.45	24.28	65	16.25	NA	NA	NA	134
Exp00526	upperright	LRC	cell1a	9.59	15.65	30.23	66	16.5	NA	NA	NA	133
Exp00526	upperright	LRC	cell1a	10.7	17.9	43.37	67	16.75	NA	NA	NA	125
Exp00526	upperright	LRC	cell1a	10.91	25.34	42.61	68	17	NA	NA	NA	116
Exp00526	upperright	LRC	cell1a	10.7	27.07	64.93	69	17.25	NA	NA	NA	113
Exp00526	upperright	LRC	cell1a	9.7	24.19	53.79	70	17.5	NA	NA	NA	113
Exp00526	upperright	LRC	cell1a	8.49	13.61	8.14	71	17.75	NA	NA	NA	158
Exp00526	upperright	LRC	cell1a	9.17	13.82	9.54	72	18	NA	NA	NA	180
Exp00526	upperright	LRC	cell1a	7.5	20.11	7.76	73	18.25	NA	NA	NA	122
Exp00526	upperright	LRC	cell1a	7.54	22.41	7.31	74	18.5	NA	NA	NA	125
Exp00526	upperright	LRC	cell1a	8.43	23.34	7.75	75	18.75	NA	NA	NA	126
Exp00526	upperright	LRC	cell1a	6.75	24.93	7.36	76	19	NA	NA	NA	121
Exp00526	upperright	LRC	cell1a	7.08	26.75	6.89	77	19.25	NA	NA	NA	115
Exp00526	upperright	LRC	cell1a	7.96	27.7	7.8	78	19.5	NA	NA	NA	112
Exp00526	upperright	LRC	cell1a	8.71	34.5	8.48	79	19.75	NA	NA	NA	122
Exp00526	upperright	LRC	cell1a	8.89	41.17	9.5	80	20	NA	NA	NA	126
Exp00526	upperright	LRC	cell1a	7.1	51.43	7.98	81	20.25	NA	NA	NA	120
Exp00526	upperright	LRC	cell1a	7.43	50.86	7.93	82	20.5	NA	NA	NA	140
Exp00526	upperright	LRC	cell1a	7.81	45.84	8.3	83	20.75	NA	NA	NA	134
Exp00526	upperright	LRC	cell1a	6.88	49.93	7.2	84	21	NA	NA	NA	138
Exp00526	upperright	LRC	cell1a	6.06	41.74	6.19	85	21.25	NA	NA	NA	143
Exp00526	upperright	LRC	cell1a	6.05	52.38	6.86	86	21.5	NA	NA	NA	145
Exp00526	upperright	LRC	cell1a	5.66	59.7	6.52	87	21.75	NA	NA	NA	137
Exp00526	upperright	LRC	cell1a	5.58	53.02	6.56	88	22	NA	NA	NA	132
Exp00526	upperright	LRC	cell1a	5.4	57.27	6.76	89	22.25	NA	NA	NA	143
Exp00526	upperright	LRC	cell1a	4.89	45.6	6.13	90	22.5	NA	NA	NA	126
Exp00526	upperright	LRC	cell1a	5.54	54.57	6.24	91	22.75	NA	NA	NA	133
Exp00526	upperright	LRC	cell1a	5.38	50.7	6.17	92	23	NA	NA	NA	138
Exp00526	upperright	LRC	cell1a	5.58	50.44	5.85	93	23.25	NA	NA	NA	149
Exp00526	upperright	LRC	cell1a	4.07	26.71	4.12	94	23.5	NA	NA	NA	161
Exp00526	upperright	LRC	cell1b	10.95	154	14.62	2	0.5	NA	NA	NA	55
Exp00526	upperright	LRC	cell1b	11.97	120.9	17.99	3	0.75	NA	NA	NA	73
Exp00526	upperright	LRC	cell1b	12.44	107.12	17.38	4	1	NA	NA	NA	77
Exp00526	upperright	LRC	cell1b	12.7	114.81	23.36	5	1.25	NA	NA	NA	90
Exp00526	upperright	LRC	cell1b	12.09	117.58	21.39	6	1.5	NA	NA	NA	90
Exp00526	upperright	LRC	cell1b	11.97	91.97	19.42	7	1.75	NA	NA	NA	103
Exp00526	upperright	LRC	cell1b	11.95	89.58	19.43	8	2	NA	NA	NA	114
Exp00526	upperright	LRC	cell1b	12.63	98.17	20.35	9	2.25	NA	NA	NA	102
Exp00526	upperright	LRC	cell1b	11.41	93.57	20.32	10	2.5	NA	NA	NA	102
Exp00526	upperright	LRC	cell1b	11.8	94.26	19.91	11	2.75	NA	NA	NA	101
Exp00526	upperright	LRC	cell1b	11.36	96.97	18.94	12	3	NA	NA	NA	105
Exp00526	upperright	LRC	cell1b	10.9	100.12	19.97	13	3.25	NA	NA	NA	100
Exp00526	upperright	LRC	cell1b	11.55	98.5	21.35	14	3.5	NA	NA	NA	101
Exp00526	upperright	LRC	cell1b	11.77	94.99	21.05	15	3.75	NA	NA	NA	107
Exp00526	upperright	LRC	cell1b	12.18	102.56	21.3	16	4	NA	NA	NA	105
Exp00526	upperright	LRC	cell1b	11.35	98.75	21.61	17	4.25	NA	NA	NA	107
Exp00526	upperright	LRC	cell1b	12.23	91.73	22.1	18	4.5	NA	NA	NA	109
Exp00526	upperright	LRC	cell1b	11.6	86.6	20.95	19	4.75	NA	NA	NA	104
Exp00526	upperright	LRC	cell1b	11.67	79.25	22.23	20	5	NA	NA	NA	107
Exp00526	upperright	LRC	cell1b	11.54	80.11	20.7	21	5.25	NA	NA	NA	100
Exp00526	upperright	LRC	cell1b	11.14	84.58	22.88	22	5.5	NA	NA	NA	106
Exp00526	upperright	LRC	cell1b	11.09	74.28	22.11	23	5.75	NA	NA	NA	116
Exp00526	upperright	LRC	cell1b	10.88	75.46	22.93	24	6	NA	NA	NA	109
Exp00526	upperright	LRC	cell1b	12.1	72.94	24.94	25	6.25	NA	NA	NA	116
Exp00526	upperright	LRC	cell1b	11.22	72.16	25.88	26	6.5	NA	NA	NA	112
Exp00526	upperright	LRC	cell1b	11.73	78.33	26.44	27	6.75	NA	NA	NA	111
Exp00526	upperright	LRC	cell1b	11.71	78.48	27.9	28	7	NA	NA	NA	112
Exp00526	upperright	LRC	cell1b	11.24	82.93	25.74	29	7.25	NA	NA	NA	101
Exp00526	upperright	LRC	cell1b	11.78	73.56	26.34	30	7.5	NA	NA	NA	118
Exp00526	upperright	LRC	cell1b	11.79	73.84	26	31	7.75	NA	NA	NA	121
Exp00526	upperright	LRC	cell1b	11.27	74.28	28.47	32	8	NA	NA	NA	120
Exp00526	upperright	LRC	cell1b	11.71	75.13	29.07	33	8.25	NA	NA	NA	120
Exp00526	upperright	LRC	cell1b	12.17	71.57	30.25	34	8.5	NA	NA	NA	115
Exp00526	upperright	LRC	cell1b	11.31	65.36	26.4	35	8.75	NA	NA	NA	118
Exp00526	upperright	LRC	cell1b	12.49	69.97	33.24	36	9	NA	NA	NA	119
Exp00526	upperright	LRC	cell1b	11.09	67.68	32.62	37	9.25	NA	NA	NA	123
Exp00526	upperright	LRC	cell1b	11.99	73.4	36.5	38	9.5	NA	NA	NA	109
Exp00526	upperright	LRC	cell1b	12.58	69.79	35.33	39	9.75	NA	NA	NA	114
Exp00526	upperright	LRC	cell1b	12.23	64.79	35.66	40	10	NA	NA	NA	115
Exp00526	upperright	LRC	cell1b	12.22	64.82	33.91	41	10.25	NA	NA	NA	117
Exp00526	upperright	LRC	cell1b	12.47	58.8	35.21	42	10.5	NA	NA	NA	132
Exp00526	upperright	LRC	cell1b	12.38	56.01	36.8	43	10.75	NA	NA	NA	135
Exp00526	upperright	LRC	cell1b	11.46	52.65	32.75	44	11	NA	NA	NA	129
Exp00526	upperright	LRC	cell1b	11.98	57.46	38.98	45	11.25	NA	NA	NA	127
Exp00526	upperright	LRC	cell1b	11.63	54.89	43.82	46	11.5	NA	NA	NA	123
Exp00526	upperright	LRC	cell1b	11.43	53.84	40.94	47	11.75	NA	NA	NA	128
Exp00526	upperright	LRC	cell1b	11.76	47.11	35.58	48	12	NA	NA	NA	123
Exp00526	upperright	LRC	cell1b	11.82	45.66	33.74	49	12.25	NA	NA	NA	123
Exp00526	upperright	LRC	cell1b	13.25	54.38	47.3	50	12.5	NA	NA	NA	115
Exp00526	upperright	LRC	cell1b	13.54	50.53	47.8	51	12.75	NA	NA	NA	115
Exp00526	upperright	LRC	cell1b	12.82	50.62	44.91	52	13	NA	NA	NA	114
Exp00526	upperright	LRC	cell1b	13.17	50.42	46.2	53	13.25	NA	NA	NA	124
Exp00526	upperright	LRC	cell1b	13.51	50.93	44.36	54	13.5	NA	NA	NA	128
Exp00526	upperright	LRC	cell1b	12.98	46.13	36.11	55	13.75	NA	NA	NA	125
Exp00526	upperright	LRC	cell1b	11.46	41.7	30.73	56	14	NA	NA	NA	123
Exp00526	upperright	LRC	cell1b	11.9	43.45	35.47	57	14.25	NA	NA	NA	118
Exp00526	upperright	LRC	cell1b	13.72	40.12	51.51	58	14.5	NA	NA	NA	130
Exp00526	upperright	LRC	cell1b	11.88	30.1	32.27	59	14.75	NA	NA	NA	130
Exp00526	upperright	LRC	cell1b	12.96	19.24	29.5	60	15	NA	NA	NA	121
Exp00526	upperright	LRC	cell1b	11.15	20.7	35.26	61	15.25	NA	NA	NA	121
Exp00526	upperright	LRC	cell1b	13.74	22	47.19	62	15.5	NA	NA	NA	118
Exp00526	upperright	LRC	cell1b	12.57	22.84	44.09	63	15.75	NA	NA	NA	128
Exp00526	upperright	LRC	cell1b	11.96	24.07	38.1	64	16	NA	NA	NA	138
Exp00526	upperright	LRC	cell1b	13.39	22.52	27.21	65	16.25	NA	NA	NA	158
Exp00526	upperright	LRC	cell1b	10.13	18.82	15.54	66	16.5	NA	NA	NA	140
Exp00526	upperright	LRC	cell1b	9.58	18.44	7.72	67	16.75	NA	NA	NA	130
Exp00526	upperright	LRC	cell1b	10.36	23.91	8.55	68	17	NA	NA	NA	119
Exp00526	upperright	LRC	cell1b	7.78	22.5	6.64	69	17.25	NA	NA	NA	119
Exp00526	upperright	LRC	cell1b	8.33	20.59	7.54	70	17.5	NA	NA	NA	102
Exp00526	upperright	LRC	cell1b	9.27	17.47	7.91	71	17.75	NA	NA	NA	147
Exp00526	upperright	LRC	cell1b	9.42	17.66	8.79	72	18	NA	NA	NA	149
Exp00526	upperright	LRC	cell1b	7.11	23.79	7	73	18.25	NA	NA	NA	121
Exp00526	upperright	LRC	cell1b	6.52	26.46	6.66	74	18.5	NA	NA	NA	117
Exp00526	upperright	LRC	cell1b	7.22	29.18	7.16	75	18.75	NA	NA	NA	116
Exp00526	upperright	LRC	cell1b	6.9	30.56	7.61	76	19	NA	NA	NA	124
Exp00526	upperright	LRC	cell1b	7.81	36.65	8.07	77	19.25	NA	NA	NA	123
Exp00526	upperright	LRC	cell1b	8.72	36.77	8.83	78	19.5	NA	NA	NA	121
[truncated: 503 more rows]

## Sheet: Figure 3e-h
ExpID	pre-treatment	cell file	cell	asym round	sym round	end round
Exp09212	hydroxy	left	cell1	NA	17	NA
Exp09212	hydroxy	left	cell1a	36	NA	NA
Exp09212	hydroxy	left	cell1b	32	NA	NA
Exp09212	hydroxy	left	cell2	19	NA	NA
Exp09212	hydroxy	left	cell3	36	NA	NA
Exp09212	hydroxy	left	cell4	38	NA	NA
Exp09212	hydroxy	left	cell5	29	NA	NA
Exp09212	hydroxy	upperleft	cell1	NA	31	NA
Exp09212	hydroxy	upperleft	cell1a	NA	NA	47
Exp09212	hydroxy	upperleft	cell1b	NA	NA	47
Exp09212	hydroxy	upperleft	cell2	26	NA	NA
Exp09212	hydroxy	upperleft	cell3	25	NA	NA
Exp09212	hydroxy	upperleft	cell4	23	NA	NA
Exp09212	hydroxy	upperleft	cell5	24	NA	NA
Exp09212	hydroxy	upperleft	cell6	25	NA	NA
Exp09212	hydroxy	upperleft	cell7	20	NA	NA
Exp09212	hydroxy	upperleft	cell8	18	NA	NA
Exp09212	hydroxy	top	cell1	29	NA	NA
Exp09212	hydroxy	top	cell2	19	NA	NA
Exp09212	hydroxy	top	cell3	25	NA	NA
Exp09212	hydroxy	top	cell4	21	NA	NA
Exp09212	hydroxy	top	cell5	NA	NA	47
Exp09212	hydroxy	upperright	cell1	NA	24	NA
Exp09212	hydroxy	upperright	cell1a	NA	NA	47
Exp09212	hydroxy	upperright	cell1b	39	NA	NA
Exp09212	hydroxy	upperright	cell2	26	NA	NA
Exp09212	hydroxy	upperright	cell3	22	NA	NA
Exp09212	hydroxy	upperright	cell4	28	NA	NA
Exp09212	hydroxy	upperright	cell5	19	NA	NA
Exp09212	hydroxy	upperright	cell6	31	NA	NA
Exp09212	hydroxy	upperright	cell7	35	NA	NA
Exp09212	hydroxy	upperright	cell8	NA	13	NA
Exp09212	hydroxy	upperright	cell8a	25	NA	NA
Exp09212	hydroxy	upperright	cell8b	NA	NA	47
Exp09212	hydroxy	upperright	cell9	14	NA	NA
Exp09212	hydroxy	right	cell1	NA	26	NA
Exp09212	hydroxy	right	cell1a	NA	NA	47
Exp09212	hydroxy	right	cell1b	43	NA	NA
Exp09212	hydroxy	right	cell2	46	NA	NA
Exp09212	hydroxy	right	cell3	19	NA	NA
Exp09212	hydroxy	right	cell4	31	NA	NA
Exp09212	hydroxy	right	cell5	NA	14	NA
Exp09212	hydroxy	right	cell5a	29	NA	NA
Exp09212	hydroxy	right	cell5b	28	NA	NA
Exp09212	hydroxy	right	cell6	20	NA	NA
Exp09212	hydroxy	right	cell7	21	NA	NA
Exp09210	no pre-treatment	left	cell1	NA	23	NA
Exp09210	no pre-treatment	left	cell1a	NA	NA	45
Exp09210	no pre-treatment	left	cell1b	41	NA	NA
Exp09210	no pre-treatment	left	cell2	NA	10	NA
Exp09210	no pre-treatment	left	cell2a	26	NA	NA
Exp09210	no pre-treatment	left	cell2b	22	NA	NA
Exp09210	no pre-treatment	left	cell3	22	NA	NA
Exp09210	no pre-treatment	left	cell4	22	NA	NA
Exp09210	no pre-treatment	left	cell5	NA	14	NA
Exp09210	no pre-treatment	left	cell5a	28	NA	NA
Exp09210	no pre-treatment	left	cell5b	28	NA	NA
Exp09210	no pre-treatment	left	cell6	NA	11	NA
Exp09210	no pre-treatment	left	cell6a	26	NA	NA
Exp09210	no pre-treatment	left	cell6b	NA	NA	46
Exp09210	no pre-treatment	left	cell7	NA	12	NA
Exp09210	no pre-treatment	left	cell7a	NA	NA	46
Exp09210	no pre-treatment	left	cell7b	NA	NA	46
Exp09210	no pre-treatment	upperleft	cell1	NA	36	NA
Exp09210	no pre-treatment	upperleft	cell1a	NA	NA	45
Exp09210	no pre-treatment	upperleft	cell1b	NA	NA	45
Exp09210	no pre-treatment	upperleft	cell2	26	NA	NA
Exp09210	no pre-treatment	upperleft	cell3	17	NA	NA
Exp09210	no pre-treatment	upperleft	cell4	NA	12	NA
Exp09210	no pre-treatment	upperleft	cell4a	27	NA	NA
Exp09210	no pre-treatment	upperleft	cell4b	26	NA	NA
Exp09210	no pre-treatment	upperleft	cell5	NA	15	NA
Exp09210	no pre-treatment	upperleft	cell5a	31	NA	NA
Exp09210	no pre-treatment	upperleft	cell5b	29	NA	NA
Exp09210	no pre-treatment	upperleft	cell6	NA	16	NA
Exp09210	no pre-treatment	upperleft	cell6a	34	NA	NA
Exp09210	no pre-treatment	upperleft	cell6b	NA	NA	46
Exp09210	no pre-treatment	upperleft	cell7	NA	14	NA
Exp09210	no pre-treatment	upperleft	cell7a	NA	NA	46
Exp09210	no pre-treatment	upperleft	cell7b	NA	NA	46
Exp09210	no pre-treatment	upperleft	cell8	NA	14	NA
Exp09210	no pre-treatment	upperleft	cell8a	NA	NA	46
Exp09210	no pre-treatment	upperleft	cell8b	NA	NA	46
Exp09210	no pre-treatment	upperleft	cell9	NA	12	NA
Exp09210	no pre-treatment	upperleft	cell9a	NA	NA	46
Exp09210	no pre-treatment	upperleft	cell9b	NA	NA	46
Exp09210	no pre-treatment	upperright	cell1	NA	24	NA
Exp09210	no pre-treatment	upperright	cell1a	NA	NA	46
Exp09210	no pre-treatment	upperright	cell1b	42	NA	NA
Exp09210	no pre-treatment	upperright	cell2	19	NA	NA
Exp09210	no pre-treatment	upperright	cell3	NA	14	NA
Exp09210	no pre-treatment	upperright	cell3a	28	NA	NA
Exp09210	no pre-treatment	upperright	cell3b	27	NA	NA
Exp09210	no pre-treatment	upperright	cell4	NA	12	NA
Exp09210	no pre-treatment	upperright	cell4a	25	NA	NA
Exp09210	no pre-treatment	upperright	cell4b	26	NA	NA
Exp09210	no pre-treatment	upperright	cell5	NA	8	NA
Exp09210	no pre-treatment	upperright	cell5a	23	NA	NA
Exp09210	no pre-treatment	upperright	cell5b	29	NA	NA
Exp09210	no pre-treatment	upperright	cell6	16	NA	NA
Exp09210	no pre-treatment	upperright	cell7	NA	15	NA
Exp09210	no pre-treatment	upperright	cell7a	NA	NA	46
Exp09210	no pre-treatment	upperright	cell7b	NA	NA	46
Exp09210	no pre-treatment	upperright	cell8	NA	NA	46
Exp09210	no pre-treatment	upperright	cell9	NA	NA	46
Exp09210	no pre-treatment	upperright	cell10	NA	1	NA
Exp09210	no pre-treatment	upperright	cell10a	NA	NA	46
Exp09210	no pre-treatment	upperright	cell10b	NA	NA	46
Exp09210	no pre-treatment	right	cell1	NA	15	NA
Exp09210	no pre-treatment	right	cell1a	32	NA	NA
Exp09210	no pre-treatment	right	cell1b	31	NA	NA
Exp09210	no pre-treatment	right	cell2	23	NA	NA
Exp09210	no pre-treatment	right	cell3	22	NA	NA
Exp09210	no pre-treatment	right	cell4	NA	14	NA
Exp09210	no pre-treatment	right	cell4a	28	NA	NA
Exp09210	no pre-treatment	right	cell4b	31	NA	NA
Exp09210	no pre-treatment	right	cell5	NA	14	NA
Exp09210	no pre-treatment	right	cell5a	28	NA	NA
Exp09210	no pre-treatment	right	cell5b	27	NA	NA
Exp09210	no pre-treatment	right	cell6	23	NA	NA
Exp09210	no pre-treatment	right	cell7	21	NA	NA
Exp09210	no pre-treatment	lowerleft	cell1	NA	21	NA
Exp09210	no pre-treatment	lowerleft	cell1a	NA	NA	45
Exp09210	no pre-treatment	lowerleft	cell1b	NA	38	NA
Exp09210	no pre-treatment	lowerleft	cell2	24	NA	NA
Exp09210	no pre-treatment	lowerleft	cell3	22	NA	NA
Exp09210	no pre-treatment	lowerleft	cell4	18	NA	NA
Exp09210	no pre-treatment	lowerleft	cell5	16	NA	NA
Exp09210	no pre-treatment	lowerleft	cell6	NA	11	NA
Exp09210	no pre-treatment	lowerleft	cell6a	25	NA	NA
Exp09210	no pre-treatment	lowerleft	cell6b	25	NA	NA
Exp09210	no pre-treatment	lowerleft	cell7	NA	11	NA
Exp09210	no pre-treatment	lowerleft	cell7a	25	NA	NA
Exp09210	no pre-treatment	lowerleft	cell7b	26	NA	NA
Exp09210	no pre-treatment	lowerleft	cell8	22	NA	nA
Exp09213	hydroxy	left	cell1	24	NA	NA
Exp09213	hydroxy	left	cell2	41	NA	NA
Exp09213	hydroxy	left	cell3	19	NA	NA
Exp09213	hydroxy	left	cell4	24	NA	NA
Exp09213	hydroxy	left	cell5	NA	NA	48
Exp09213	hydroxy	upperleft	cell1	19	NA	NA
Exp09213	hydroxy	upperleft	cell2	18	NA	NA
Exp09213	hydroxy	upperleft	cell3	NA	NA	48
Exp09213	hydroxy	upperleft	cell4	44	NA	NA
Exp09213	hydroxy	upperleft	cell5	NA	NA	48
Exp09213	hydroxy	upperright	cell1	NA	31	NA
Exp09213	hydroxy	upperright	cell1a	NA	NA	48
Exp09213	hydroxy	upperright	cell1b	NA	NA	48
Exp09213	hydroxy	upperright	cell2	23	NA	NA
Exp09213	hydroxy	upperright	cell3	47	NA	NA
Exp09213	hydroxy	upperright	cell4	43	NA	NA
Exp09213	hydroxy	upperright	cell5	33	NA	NA
Exp09213	hydroxy	upperright	cell6	19	NA	NA
Exp09213	hydroxy	right	cell1	NA	32	NA
Exp09213	hydroxy	right	cell1a	NA	NA	48
Exp09213	hydroxy	right	cell1b	NA	NA	48
Exp09213	hydroxy	right	cell2	23	NA	NA
Exp09213	hydroxy	right	cell3	16	NA	NA
Exp09213	hydroxy	right	cell4	45	NA	NA
Exp09213	hydroxy	right	cell5	20	NA	NA
Exp09215	no pre-treatment	left	cell1	NA	6	NA
Exp09215	no pre-treatment	left	cell1a	NA	NA	48
Exp09215	no pre-treatment	left	cell1b	NA	NA	48
Exp09215	no pre-treatment	left	cell2	29	NA	NA
Exp09215	no pre-treatment	left	cell3	29	NA	NA
Exp09215	no pre-treatment	left	cell4	NA	22	NA
Exp09215	no pre-treatment	left	cell4a	44	NA	NA
Exp09215	no pre-treatment	left	cell4b	41	NA	NA
Exp09215	no pre-treatment	left	cell5	27	NA	NA
Exp09215	no pre-treatment	left	cell6	22	NA	NA
Exp09215	no pre-treatment	left	cell7	NA	22	NA
Exp09215	no pre-treatment	left	cell7a	NA	NA	48
Exp09215	no pre-treatment	left	cell7b	NA	NA	48
Exp09215	no pre-treatment	left	cell8	NA	NA	48
Exp09215	no pre-treatment	left	cell9	NA	NA	48
Exp09215	no pre-treatment	left	cell10	NA	8	NA
Exp09215	no pre-treatment	left	cell10a	NA	NA	48
Exp09215	no pre-treatment	left	cell10b	NA	NA	48
Exp09215	no pre-treatment	upperleft	cell1	NA	25	NA
Exp09215	no pre-treatment	upperleft	cell1a	NA	NA	48
Exp09215	no pre-treatment	upperleft	cell1b	NA	NA	48
Exp09215	no pre-treatment	upperleft	cell2	NA	27	NA
Exp09215	no pre-treatment	upperleft	cell2a	47	NA	NA
Exp09215	no pre-treatment	upperleft	cell2b	NA	NA	48
Exp09215	no pre-treatment	upperleft	cell3	27	NA	NA
Exp09215	no pre-treatment	upperleft	cell4	27	NA	NA
Exp09215	no pre-treatment	upperleft	cell5	27	NA	NA
Exp09215	no pre-treatment	upperleft	cell6	NA	25	NA
Exp09215	no pre-treatment	upperleft	cell6a	39	NA	NA
Exp09215	no pre-treatment	upperleft	cell6b	40	NA	NA
Exp09215	no pre-treatment	upperleft	cell7	NA	22	NA
Exp09215	no pre-treatment	upperleft	cell7a	40	NA	NA
Exp09215	no pre-treatment	upperleft	cell7b	NA	NA	48
Exp09215	no pre-treatment	upperleft	cell8	NA	17	NA
Exp09215	no pre-treatment	upperleft	cell8a	NA	NA	48
Exp09215	no pre-treatment	upperleft	cell8b	NA	NA	48
Exp09215	no pre-treatment	upperleft	cell9	NA	12	NA
Exp09215	no pre-treatment	upperleft	cell9a	NA	NA	48
Exp09215	no pre-treatment	upperleft	cell9b	NA	NA	48
Exp09215	no pre-treatment	upperright	cell1	NA	NA	48
Exp09215	no pre-treatment	upperright	cell2	NA	24	NA
Exp09215	no pre-treatment	upperright	cell2a	42	NA	NA
Exp09215	no pre-treatment	upperright	cell2b	48	NA	NA
Exp09215	no pre-treatment	upperright	cell3	26	NA	NA
Exp09215	no pre-treatment	upperright	cell4	28	NA	NA
Exp09215	no pre-treatment	upperright	cell5	28	NA	NA
Exp09215	no pre-treatment	upperright	cell6	26	NA	NA
Exp09215	no pre-treatment	upperright	cell7	NA	20	NA
Exp09215	no pre-treatment	upperright	cell7a	35	NA	NA
Exp09215	no pre-treatment	upperright	cell7b	35	NA	NA
Exp09215	no pre-treatment	upperright	cell8	NA	20	NA
Exp09215	no pre-treatment	upperright	cell8a	NA	NA	48
Exp09215	no pre-treatment	upperright	cell8b	NA	NA	48
Exp09215	no pre-treatment	right	cell1	NA	23	NA
Exp09215	no pre-treatment	right	cell1a	47	NA	NA
Exp09215	no pre-treatment	right	cell1b	43	NA	NA
Exp09215	no pre-treatment	right	cell2	26	NA	NA
Exp09215	no pre-treatment	right	cell3	25	NA	NA
Exp09215	no pre-treatment	right	cell4	24	NA	NA
Exp09215	no pre-treatment	right	cell5	24	NA	NA
Exp09215	no pre-treatment	right	cell6	20	NA	NA
Exp09215	no pre-treatment	right	cell7	22	NA	NA
Exp09215	no pre-treatment	right	cell8	NA	7	NA
Exp09215	no pre-treatment	right	cell8a	NA	NA	48
Exp09215	no pre-treatment	right	cell8b	NA	NA	48
Exp09215	no pre-treatment	right	cell9	NA	5	NA
Exp09215	no pre-treatment	right	cell9a	NA	NA	48
Exp09215	no pre-treatment	right	cell9b	NA	NA	48
Exp09216	no pre-treatment	left	cell1	NA	34	NA
Exp09216	no pre-treatment	left	cell1a	NA	NA	48
Exp09216	no pre-treatment	left	cell1b	NA	NA	48
Exp09216	no pre-treatment	left	cell2	29	NA	NA
Exp09216	no pre-treatment	left	cell3	26	NA	NA
Exp09216	no pre-treatment	left	cell4	27	NA	NA
Exp09216	no pre-treatment	left	cell5	NA	17	NA
Exp09216	no pre-treatment	left	cell5a	38	NA	NA
Exp09216	no pre-treatment	left	cell5b	37	NA	NA
Exp09216	no pre-treatment	left	cell6	21	NA	NA
Exp09216	no pre-treatment	left	cell7	NA	5	NA
Exp09216	no pre-treatment	left	cell7a	29	NA	NA
Exp09216	no pre-treatment	left	cell7b	NA	NA	48
Exp09216	no pre-treatment	left	cell8	NA	20	NA
Exp09216	no pre-treatment	left	cell8a	NA	NA	48
Exp09216	no pre-treatment	left	cell8b	NA	NA	48
Exp09216	no pre-treatment	upperleft	cell1	31	NA	NA
Exp09216	no pre-treatment	upperleft	cell2	28	NA	NA
Exp09216	no pre-treatment	upperleft	cell3	31	NA	NA
Exp09216	no pre-treatment	upperleft	cell4	31	NA	NA
Exp09216	no pre-treatment	upperleft	cell5	26	NA	NA
Exp09216	no pre-treatment	upperleft	cell6	22	NA	NA
Exp09216	no pre-treatment	upperleft	cell7	32	NA	NA
Exp09216	no pre-treatment	upperright	cell1	NA	14	NA
Exp09216	no pre-treatment	upperright	cell1a	NA	43	NA
Exp09216	no pre-treatment	upperright	cell1aa	NA	NA	48
Exp09216	no pre-treatment	upperright	cell1ab	NA	NA	48
Exp09216	no pre-treatment	upperright	cell1b	35	NA	NA
Exp09216	no pre-treatment	upperright	cell2	27	NA	NA
Exp09216	no pre-treatment	upperright	cell3	NA	21	NA
Exp09216	no pre-treatment	upperright	cell3a	41	NA	NA
Exp09216	no pre-treatment	upperright	cell3b	42	NA	NA
Exp09216	no pre-treatment	upperright	cell4	NA	31	NA
Exp09216	no pre-treatment	upperright	cell4a	NA	NA	48
Exp09216	no pre-treatment	upperright	cell4b	NA	NA	48
Exp09216	no pre-treatment	upperright	cell5	31	NA	NA
Exp09216	no pre-treatment	upperright	cell6	NA	22	NA
Exp09216	no pre-treatment	upperright	cell6a	NA	NA	48
Exp09216	no pre-treatment	upperright	cell6b	NA	NA	48
Exp09216	no pre-treatment	right	cell1	NA	20	NA
Exp09216	no pre-treatment	right	cell1a	NA	NA	48
Exp09216	no pre-treatment	right	cell1b	42	NA	NA
Exp09216	no pre-treatment	right	cell2	NA	19	NA
Exp09216	no pre-treatment	right	cell2a	41	NA	NA
Exp09216	no pre-treatment	right	cell2b	39	NA	NA
Exp09216	no pre-treatment	right	cell3	NA	21	NA
Exp09216	no pre-treatment	right	cell3a	47	NA	NA
Exp09216	no pre-treatment	right	cell3b	41	NA	NA
Exp09216	no pre-treatment	right	cell4	NA	21	NA
Exp09216	no pre-treatment	right	cell4a	40	NA	NA
Exp09216	no pre-treatment	right	cell4b	41	NA	NA
Exp09216	no pre-treatment	right	cell5	33	NA	NA
Exp09216	no pre-treatment	lowerleft	cell1	NA	21	NA
Exp09216	no pre-treatment	lowerleft	cell1a	NA	NA	48
Exp09216	no pre-treatment	lowerleft	cell1b	46	NA	NA
Exp09216	no pre-treatment	lowerleft	cell2	21	NA	NA
Exp09216	no pre-treatment	lowerleft	cell3	22	NA	NA
Exp09216	no pre-treatment	lowerleft	cell4	NA	22	NA
Exp09216	no pre-treatment	lowerleft	cell4a	44	NA	NA
Exp09216	no pre-treatment	lowerleft	cell4b	42	NA	NA
Exp09216	no pre-treatment	lowerleft	cell5	24	NA	NA
Exp09216	no pre-treatment	lowerleft	cell6	NA	4	NA
Exp09216	no pre-treatment	lowerleft	cell6a	30	NA	NA
Exp09216	no pre-treatment	lowerleft	cell6b	33	NA	NA
Exp09216	no pre-treatment	lowerleft	cell7	NA	23	NA
Exp09216	no pre-treatment	lowerleft	cell7a	NA	NA	48
Exp09216	no pre-treatment	lowerleft	cell7b	NA	NA	48
Exp09218	hydroxy	left	cell1	25	NA	NA
Exp09218	hydroxy	left	cell2	30	NA	NA
Exp09218	hydroxy	left	cell3	23	NA	NA
Exp09218	hydroxy	left	cell4	19	NA	NA
Exp09218	hydroxy	left	cell5	16	NA	NA
Exp09218	hydroxy	upperleft	cell1	NA	24	NA
Exp09218	hydroxy	upperleft	cell1a	41	NA	NA
Exp09218	hydroxy	upperleft	cell1b	39	NA	NA
Exp09218	hydroxy	upperleft	cell2	34	NA	NA
Exp09218	hydroxy	upperleft	cell3	19	NA	NA
Exp09218	hydroxy	upperleft	cell4	19	NA	NA
Exp09218	hydroxy	upperleft	cell5	32	NA	NA
Exp09218	hydroxy	upperright	cell1	25	NA	NA
Exp09218	hydroxy	upperright	cell2	23	NA	NA
Exp09218	hydroxy	upperright	cell3	38	NA	NA
Exp09218	hydroxy	upperright	cell4	18	NA	NA
Exp09218	hydroxy	upperright	cell5	33	NA	NA
Exp09218	hydroxy	right	cell1	NA	22	NA
Exp09218	hydroxy	right	cell1a	NA	NA	47
Exp09218	hydroxy	right	cell1b	38	NA	NA
Exp09218	hydroxy	right	cell2	20	NA	NA
Exp09218	hydroxy	right	cell3	16	NA	NA
Exp09218	hydroxy	right	cell4	45	NA	NA
Exp09218	hydroxy	right	cell5	19	NA	NA
Exp09218	hydroxy	right	cell6	20	NA	NA
Exp09218	hydroxy	right	cell7	20	NA	NA
Exp09218	hydroxy	right	cell8	21	NA	NA
Exp09218	hydroxy	lowerright	cell1	28	NA	NA
Exp09218	hydroxy	lowerright	cell2	23	NA	NA
Exp09218	hydroxy	lowerright	cell3	27	NA	NA
Exp09218	hydroxy	lowerright	cell4	19	NA	NA
Exp09218	hydroxy	lowerright	cell5	20	NA	NA
Exp09218	hydroxy	lowerright	cell6	28	NA	NA
Exp09218	hydroxy	lowerright	cell7	31	NA	NA
Exp09218	hydroxy	lowerright	cell8	15	NA	NA
Exp09218	hydroxy	lowerleft	cell1	NA	21	NA
Exp09218	hydroxy	lowerleft	cell1a	42	NA	NA
Exp09218	hydroxy	lowerleft	cell1b	38	NA	NA
Exp09218	hydroxy	lowerleft	cell2	24	NA	NA
Exp09218	hydroxy	lowerleft	cell3	19	NA	NA
Exp09218	hydroxy	lowerleft	cell4	NA	42	NA
Exp09218	hydroxy	lowerleft	cell4a	NA	NA	47
Exp09218	hydroxy	lowerleft	cell4b	NA	NA	47
Exp09218	hydroxy	lowerleft	cell5	NA	NA	47
Exp09218	hydroxy	lowerleft	cell6	NA	13	NA
Exp09218	hydroxy	lowerleft	cell6a	26	NA	NA
Exp09218	hydroxy	lowerleft	cell6b	26	NA	NA
Exp09218	hydroxy	lowerleft	cell7	NA	18	NA
Exp09218	hydroxy	lowerleft	cell7a	NA	NA	47
Exp09218	hydroxy	lowerleft	cell7b	NA	NA	47
Exp09273	oryzalin	left	cell1	NA	18	NA
Exp09273	oryzalin	left	cell1a	34	NA	NA
Exp09273	oryzalin	left	cell1b	32	NA	NA
Exp09273	oryzalin	left	cell2	NA	7	NA
Exp09273	oryzalin	left	cell2a	25	NA	NA
Exp09273	oryzalin	left	cell2b	23	NA	NA
Exp09273	oryzalin	left	cell3	NA	13	NA
Exp09273	oryzalin	left	cell3a	25	NA	NA
Exp09273	oryzalin	left	cell3b	26	NA	NA
Exp09273	oryzalin	left	cell4	NA	8	NA
Exp09273	oryzalin	left	cell4a	21	NA	NA
Exp09273	oryzalin	left	cell4b	21	NA	NA
Exp09273	oryzalin	left	cell5	NA	12	NA
Exp09273	oryzalin	left	cell5a	23	NA	NA
Exp09273	oryzalin	left	cell5b	22	NA	NA
Exp09273	oryzalin	left	cell6	NA	8	NA
Exp09273	oryzalin	left	cell6a	26	NA	NA
Exp09273	oryzalin	left	cell6b	NA	NA	48
Exp09273	oryzalin	left	cell7	NA	8	NA
Exp09273	oryzalin	left	cell7a	NA	NA	48
Exp09273	oryzalin	left	cell7b	NA	NA	48
Exp09273	oryzalin	upperleft	cell1	NA	16	NA
Exp09273	oryzalin	upperleft	cell1a	32	NA	NA
Exp09273	oryzalin	upperleft	cell1b	30	NA	NA
Exp09273	oryzalin	upperleft	cell2	NA	12	NA
Exp09273	oryzalin	upperleft	cell2a	26	NA	NA
Exp09273	oryzalin	upperleft	cell2b	24	NA	NA
Exp09273	oryzalin	upperleft	cell3	18	NA	NA
Exp09273	oryzalin	upperleft	cell4	NA	6	NA
Exp09273	oryzalin	upperleft	cell4a	21	NA	NA
Exp09273	oryzalin	upperleft	cell4b	21	NA	NA
Exp09273	oryzalin	upperleft	cell5	NA	9	NA
Exp09273	oryzalin	upperleft	cell5a	23	NA	NA
Exp09273	oryzalin	upperleft	cell5b	20	NA	NA
Exp09273	oryzalin	upperleft	cell6	NA	6	NA
Exp09273	oryzalin	upperleft	cell6a	20	NA	NA
Exp09273	oryzalin	upperleft	cell6b	NA	NA	48
Exp09273	oryzalin	upperleft	cell7	NA	9	NA
Exp09273	oryzalin	upperleft	cell7a	NA	NA	48
Exp09273	oryzalin	upperleft	cell7b	NA	NA	48
Exp09273	oryzalin	upperright	cell1	22	NA	NA
Exp09273	oryzalin	upperright	cell2	19	NA	NA
Exp09273	oryzalin	upperright	cell3	NA	7	NA
Exp09273	oryzalin	upperright	cell3a	25	NA	NA
Exp09273	oryzalin	upperright	cell3b	24	NA	NA
Exp09273	oryzalin	upperright	cell4	NA	12	NA
Exp09273	oryzalin	upperright	cell4a	26	NA	NA
Exp09273	oryzalin	upperright	cell4b	26	NA	NA
Exp09273	oryzalin	upperright	cell5	NA	15	NA
Exp09273	oryzalin	upperright	cell5a	29	NA	NA
Exp09273	oryzalin	upperright	cell5b	28	NA	NA
Exp09273	oryzalin	upperright	cell6	NA	9	NA
Exp09273	oryzalin	upperright	cell6a	24	NA	NA
Exp09273	oryzalin	upperright	cell6b	26	NA	NA
Exp09273	oryzalin	upperright	cell7	NA	6	NA
Exp09273	oryzalin	upperright	cell7a	22	NA	NA
Exp09273	oryzalin	upperright	cell7b	22	NA	NA
Exp09273	oryzalin	right	cell1	NA	15	NA
Exp09273	oryzalin	right	cell1a	32	NA	NA
Exp09273	oryzalin	right	cell1b	31	NA	NA
Exp09273	oryzalin	right	cell2	NA	5	NA
Exp09273	oryzalin	right	cell2a	22	NA	NA
Exp09273	oryzalin	right	cell2b	23	NA	NA
Exp09273	oryzalin	right	cell3	NA	13	NA
Exp09273	oryzalin	right	cell3a	28	NA	NA
Exp09273	oryzalin	right	cell3b	25	NA	NA
Exp09273	oryzalin	right	cell4	16	NA	NA
Exp09273	oryzalin	right	cell5	NA	8	NA
Exp09273	oryzalin	right	cell5a	23	NA	NA
Exp09273	oryzalin	right	cell5b	23	NA	NA
Exp09273	oryzalin	right	cell6	NA	4	NA
Exp09273	oryzalin	right	cell6a	20	NA	NA
Exp09273	oryzalin	right	cell6b	19	NA	NA
Exp09273	oryzalin	right	cell7	NA	16	NA
Exp09273	oryzalin	right	cell7a	NA	NA	48
Exp09273	oryzalin	right	cell7b	NA	NA	48
Exp09273	oryzalin	lowerright	cell1	NA	-1	NA
Exp09273	oryzalin	lowerright	cell1a	NA	16	NA
Exp09273	oryzalin	lowerright	cell1aa	47	NA	NA
Exp09273	oryzalin	lowerright	cell1ab	42	NA	NA
Exp09273	oryzalin	lowerright	cell1b	NA	22	NA
Exp09273	oryzalin	lowerright	cell1ba	44	NA	NA
Exp09273	oryzalin	lowerright	cell1bb	NA	42	NA
Exp09273	oryzalin	lowerright	cell1bba	NA	NA	48
Exp09273	oryzalin	lowerright	cell1bbb	NA	NA	48
Exp09273	oryzalin	lowerright	cell2	NA	11	NA
Exp09273	oryzalin	lowerright	cell2a	24	NA	NA
Exp09273	oryzalin	lowerright	cell2b	24	NA	NA
Exp09273	oryzalin	lowerright	cell3	NA	13	NA
Exp09273	oryzalin	lowerright	cell3a	26	NA	NA
Exp09273	oryzalin	lowerright	cell3b	26	NA	NA
Exp09273	oryzalin	lowerright	cell4	NA	9	NA
Exp09273	oryzalin	lowerright	cell4a	22	NA	NA
Exp09273	oryzalin	lowerright	cell4b	22	NA	NA
Exp09273	oryzalin	lowerright	cell5	NA	false division	NA
Exp09273	oryzalin	lowerright	cell5a	18	NA	NA
Exp09273	oryzalin	lowerright	cell6	18	NA	NA
Exp09273	oryzalin	lowerright	cell7	NA	14	NA
Exp09273	oryzalin	lowerright	cell7a	28	NA	NA
Exp09273	oryzalin	lowerright	cell7b	NA	NA	48
Exp09277	oryzalin	top	cell1	NA	24	NA
Exp09277	oryzalin	top	cell1a	52	NA	NA
Exp09277	oryzalin	top	cell1b	52	NA	NA
Exp09277	oryzalin	top	cell2	NA	10	NA
Exp09277	oryzalin	top	cell2a	NA	NA	90
Exp09277	oryzalin	top	cell2b	45	NA	NA
Exp09277	oryzalin	top	cell3	NA	-1	Probably divided symmetrically before t=1 and cells 3 & 4 are actually 3a and 3b
Exp09277	oryzalin	top	cell3a	37	NA	NA
Exp09277	oryzalin	top	cell3b	40	NA	NA
Exp09277	oryzalin	top	cell4	NA	22	NA
Exp09277	oryzalin	top	cell4a	46	NA	NA
Exp09277	oryzalin	top	cell4b	49	NA	NA
Exp09277	oryzalin	top	cell5	NA	20	NA
Exp09277	oryzalin	top	cell5a	NA	NA	90
Exp09277	oryzalin	top	cell5b	NA	NA	90
Exp09277	oryzalin	upperleft	cell1	32	NA	NA
Exp09277	oryzalin	upperleft	cell2	NA	22	NA
Exp09277	oryzalin	upperleft	cell2a	49	NA	NA
Exp09277	oryzalin	upperleft	cell2b	46	NA	NA
Exp09277	oryzalin	upperleft	cell3	NA	12	NA
Exp09277	oryzalin	upperleft	cell3a	41	NA	NA
Exp09277	oryzalin	upperleft	cell3b	44	NA	NA
Exp09277	oryzalin	upperleft	cell4	NA	15	NA
Exp09277	oryzalin	upperleft	cell4a	49	NA	NA
Exp09277	oryzalin	upperleft	cell4b	44	NA	NA
Exp09277	oryzalin	upperleft	cell5	34	NA	NA
Exp09277	oryzalin	upperleft	cell6	NA	30	NA
Exp09277	oryzalin	upperleft	cell6a	NA	NA	90
Exp09277	oryzalin	upperleft	cell6b	NA	NA	90
Exp09277	oryzalin	upperleft	cell7	NA	17	NA
Exp09277	oryzalin	upperleft	cell7a	NA	NA	90
Exp09277	oryzalin	upperleft	cell7b	NA	NA	90
Exp09277	oryzalin	upperright	cell1	NA	38	NA
Exp09277	oryzalin	upperright	cell1a	NA	NA	90
Exp09277	oryzalin	upperright	cell1b	NA	NA	90
Exp09277	oryzalin	upperright	cell2	NA	10	NA
Exp09277	oryzalin	upperright	cell2a	NA	NA	90
Exp09277	oryzalin	upperright	cell2b	43	NA	NA
Exp09277	oryzalin	upperright	cell4	NA	31	NA
Exp09277	oryzalin	upperright	cell4a	57	NA	NA
Exp09277	oryzalin	upperright	cell4b	NA	NA	90
Exp09277	oryzalin	upperright	cell5	NA	25	NA
Exp09277	oryzalin	upperright	cell5a	51	NA	NA
Exp09277	oryzalin	upperright	cell5b	49	NA	NA
Exp09277	oryzalin	upperright	cell6	NA	15	NA
Exp09277	oryzalin	upperright	cell6a	44	NA	NA
Exp09277	oryzalin	upperright	cell6b	NA	NA	90
Exp09277	oryzalin	upperright	cell7	NA	24	NA
Exp09277	oryzalin	upperright	cell7a	NA	NA	90
Exp09277	oryzalin	upperright	cell7b	NA	NA	90
Exp09277	oryzalin	left	cell1	NA	34	NA
Exp09277	oryzalin	left	cell1a	NA	NA	90
Exp09277	oryzalin	left	cell1b	NA	NA	90
Exp09277	oryzalin	left	cell2	NA	32	NA
Exp09277	oryzalin	left	cell2a	NA	NA	90
Exp09277	oryzalin	left	cell2b	NA	NA	90
Exp09277	oryzalin	left	cell3	NA	33	NA
Exp09277	oryzalin	left	cell3a	NA	NA	90
Exp09277	oryzalin	left	cell3b	67	NA	NA
Exp09277	oryzalin	left	cell4	NA	45	NA
Exp09277	oryzalin	left	cell4a	NA	NA	90
Exp09277	oryzalin	left	cell4b	NA	NA	90
Exp09277	oryzalin	left	cell5	NA	35	NA
Exp09277	oryzalin	left	cell5a	67	NA	NA
Exp09277	oryzalin	left	cell5b	NA	NA	90
Exp09277	oryzalin	left	cell6	NA	26	NA
Exp09277	oryzalin	left	cell6a	NA	56	NA
Exp09277	oryzalin	left	cell6b	NA	NA	90
Exp09277	oryzalin	right	cell1	NA	35	NA
Exp09277	oryzalin	right	cell1a	NA	NA	90
Exp09277	oryzalin	right	cell1b	NA	NA	90
Exp09277	oryzalin	right	cell2	26	NA	NA
Exp09277	oryzalin	right	cell3	27	NA	NA
Exp09277	oryzalin	right	cell4	NA	12	NA
Exp09277	oryzalin	right	cell4a	43	NA	NA
Exp09277	oryzalin	right	cell4b	45	NA	NA
Exp09277	oryzalin	right	cell5	NA	18	NA
Exp09277	oryzalin	right	cell5a	46	NA	NA
Exp09277	oryzalin	right	cell5b	43	NA	NA
Exp09277	oryzalin	right	cell6	28	NA	NA
Exp09277	oryzalin	right	cell7	NA	23	NA
Exp09277	oryzalin	right	cell7a	48	NA	NA
Exp09277	oryzalin	right	cell7b	NA	NA	90
Exp09277	oryzalin	right	cell8	NA	23	NA
Exp09277	oryzalin	right	cell8a	NA	NA	90
Exp09277	oryzalin	right	cell8b	NA	NA	90
Exp09279	oryzalin	top	cell1	NA	59	NA
Exp09279	oryzalin	top	cell1a	NA	NA	96
Exp09279	oryzalin	top	cell1b	NA	NA	96
Exp09279	oryzalin	top	cell2	NA	34	NA
Exp09279	oryzalin	top	cell2a	68	NA	NA
Exp09279	oryzalin	top	cell2b	67	NA	NA
Exp09279	oryzalin	top	cell3	NA	27	NA
Exp09279	oryzalin	top	cell3a	59	NA	NA
Exp09279	oryzalin	top	cell3b	60	NA	NA
Exp09279	oryzalin	top	cell4	NA	27	NA
Exp09279	oryzalin	top	cell4a	60	NA	NA
Exp09279	oryzalin	top	cell4b	66	NA	NA
Exp09279	oryzalin	top	cell5	NA	33	NA
Exp09279	oryzalin	top	cell5a	NA	NA	96
Exp09279	oryzalin	top	cell5b	NA	NA	96
Exp09279	oryzalin	top	cell6	NA	6	NA
Exp09279	oryzalin	top	cell6a	NA	NA	96
Exp09279	oryzalin	top	cell6b	NA	NA	96
Exp09279	oryzalin	top	cell7	NA	3	NA
Exp09279	oryzalin	top	cell7a	NA	NA	96
Exp09279	oryzalin	top	cell7b	NA	NA	96
Exp09279	oryzalin	upperleft	cell1	53	NA	NA
Exp09279	oryzalin	upperleft	cell2	43	NA	NA
Exp09279	oryzalin	upperleft	cell3	48	NA	NA
Exp09279	oryzalin	upperleft	cell4	51	NA	NA
Exp09279	oryzalin	upperleft	cell5	NA	27	NA
Exp09279	oryzalin	upperleft	cell5a	72	NA	NA
Exp09279	oryzalin	upperleft	cell5b	67	NA	NA
Exp09279	oryzalin	upperleft	cell6	NA	25	NA
Exp09279	oryzalin	upperleft	cell6a	58	NA	NA
Exp09279	oryzalin	upperleft	cell6b	NA	NA	96
Exp09279	oryzalin	upperleft	cell7	NA	29	NA
Exp09279	oryzalin	upperleft	cell7a	NA	NA	96
Exp09279	oryzalin	upperleft	cell7b	NA	NA	96
Exp09279	oryzalin	upperright	cell1	45	NA	NA
Exp09279	oryzalin	upperright	cell2	NA	30	NA
Exp09279	oryzalin	upperright	cell2a	66	NA	NA
Exp09279	oryzalin	upperright	cell2b	66	NA	NA
Exp09279	oryzalin	upperright	cell3	NA	28	NA
Exp09279	oryzalin	upperright	cell3a	64	NA	NA
Exp09279	oryzalin	upperright	cell3b	63	NA	NA
Exp09279	oryzalin	upperright	cell4	NA	26	NA
Exp09279	oryzalin	upperright	cell4a	57	NA	NA
Exp09279	oryzalin	upperright	cell4b	60	NA	NA
Exp09279	oryzalin	upperright	cell5	NA	35	NA
Exp09279	oryzalin	upperright	cell5a	NA	NA	96
Exp09279	oryzalin	upperright	cell5b	64	NA	NA
Exp09279	oryzalin	upperright	cell6	31	NA	NA
Exp09279	oryzalin	left	cell1	NA	47	NA
Exp09279	oryzalin	left	cell1a	85	NA	NA
Exp09279	oryzalin	left	cell1b	84	NA	NA
Exp09279	oryzalin	left	cell2	43	NA	NA
Exp09279	oryzalin	left	cell3	NA	36	NA
Exp09279	oryzalin	left	cell3a	71	NA	NA
Exp09279	oryzalin	left	cell3b	65	NA	NA
Exp09279	oryzalin	left	cell4	45	NA	NA
Exp09279	oryzalin	left	cell5	NA	23	NA
Exp09279	oryzalin	left	cell5a	58	NA	NA
Exp09279	oryzalin	left	cell5b	58	NA	NA
Exp09279	oryzalin	left	cell6	NA	25	NA
Exp09279	oryzalin	left	cell6a	NA	NA	96
Exp09279	oryzalin	left	cell6b	NA	NA	96
Exp09279	oryzalin	right	cell1	80	NA	NA
Exp09279	oryzalin	right	cell2	44	NA	NA
Exp09279	oryzalin	right	cell3	39	NA	NA
Exp09279	oryzalin	right	cell4	NA	31	NA
Exp09279	oryzalin	right	cell4a	66	NA	NA
Exp09279	oryzalin	right	cell4b	63	NA	NA
Exp09279	oryzalin	right	cell5	NA	29	NA
Exp09279	oryzalin	right	cell5a	64	NA	NA
Exp09279	oryzalin	right	cell5b	63	NA	NA
Exp09279	oryzalin	right	cell6	46	NA	NA
Exp09279	oryzalin	right	cell7	NA	38	NA
Exp09279	oryzalin	right	cell7a	NA	NA	96
Exp09279	oryzalin	right	cell7b	NA	NA	96
