# Supplementary material for: SHR and SCR coordinate root patterning and growth early in the cell cycle
Source: Nature. 2024 Jan 31;626(7999):611–6. doi: 10.1038/s41586-023-06971-z (PMC10866714; doi:10.1038/s41586-023-06971-z)
Supplement: Supplementary file 19 — Source Data Extended Data Fig. 2 [file 41586_2023_6971_MOESM19_ESM.xlsx]

## Sheet: Extended Data Figure 2d
Number of formative divisions on D6 in first 5 cells of left and right cell files
	indSHRGFP 35S:H2B-RFP shr2 scr3 18hrs after dex	indSHRGFP 35S:H2B-RFP shr2 18hrs after dex
root1	1	8
root2	0	7
root3	0	8
root4	0	7
average	0.25	7.5
sterr	0.25	0.288675

## Sheet: Extended Data Figure 2f
Genotype	root	Hours after dex treatment	cell position	signal intensity
EN7H2BRFPindSHRGFPshr2	1	10.5	Stele	16359
EN7H2BRFPindSHRGFPshr2	1	10.5	2	1919.31
EN7H2BRFPindSHRGFPshr2	1	10.5	3	2176.07
EN7H2BRFPindSHRGFPshr2	1	10.5	4	2353.15
EN7H2BRFPindSHRGFPshr2	1	10.5	5	1944.74
EN7H2BRFPindSHRGFPshr2	1	10.5	6	1486.86
EN7H2BRFPindSHRGFPshr2	1	10.5	7	1025.09
EN7H2BRFPindSHRGFPshr2	1	10.5	1	4149.67
EN7H2BRFPindSHRGFPshr2	1	10.5	2	4782.97
EN7H2BRFPindSHRGFPshr2	1	10.5	3	4303.47
EN7H2BRFPindSHRGFPshr2	1	10.5	4	2406.84
EN7H2BRFPindSHRGFPshr2	1	10.5	Stele	21930.3
EN7H2BRFPindSHRGFPshr2	2	10.5	3	1997.35
EN7H2BRFPindSHRGFPshr2	2	10.5	4	1568.24
EN7H2BRFPindSHRGFPshr2	2	10.5	5	1463.43
EN7H2BRFPindSHRGFPshr2	2	10.5	6	1566.95
EN7H2BRFPindSHRGFPshr2	2	10.5	7	1603.52
EN7H2BRFPindSHRGFPshr2	2	10.5	8	1279.54
EN7H2BRFPindSHRGFPshr2	2	10.5	Stele	17420.8
EN7H2BRFPindSHRGFPshr2	2	10.5	Stele	22574.1
EN7H2BRFPindSHRGFPshr2	2	10.5	1	5438.49
EN7H2BRFPindSHRGFPshr2	2	10.5	2	4049.7
EN7H2BRFPindSHRGFPshr2	2	10.5	3	3435.42
EN7H2BRFPindSHRGFPshr2	2	10.5	4	2841.21
EN7H2BRFPindSHRGFPshr2	2	10.5	5	2327.83
EN7H2BRFPindSHRGFPshr2	3	10.5	1	6583.83
EN7H2BRFPindSHRGFPshr2	3	10.5	2	4524.5
EN7H2BRFPindSHRGFPshr2	3	10.5	3	5468.03
EN7H2BRFPindSHRGFPshr2	3	10.5	5	4635.36
EN7H2BRFPindSHRGFPshr2	3	10.5	4	4277.57
EN7H2BRFPindSHRGFPshr2	3	10.5	Stele	25547.2
EN7H2BRFPindSHRGFPshr2	3	10.5	1	4587.1
EN7H2BRFPindSHRGFPshr2	3	10.5	2	3234.85
EN7H2BRFPindSHRGFPshr2	3	10.5	4	2323.86
EN7H2BRFPindSHRGFPshr2	3	10.5	6	2294.88
EN7H2BRFPindSHRGFPshr2	3	10.5	Stele	31397.5
EN7H2BRFPindSHRGFPshr2	4	14	2	8618.79
EN7H2BRFPindSHRGFPshr2	4	14	3	7178.28
EN7H2BRFPindSHRGFPshr2	4	14	4	4158.77
EN7H2BRFPindSHRGFPshr2	4	14	5	3710.85
EN7H2BRFPindSHRGFPshr2	4	14	6	2569.57
EN7H2BRFPindSHRGFPshr2	4	14	Stele	58522.1
EN7H2BRFPindSHRGFPshr2	5	15	1	4419.88
EN7H2BRFPindSHRGFPshr2	5	15	2	5422.29
EN7H2BRFPindSHRGFPshr2	5	15	3	6817.9
EN7H2BRFPindSHRGFPshr2	5	15	4	6632.32
EN7H2BRFPindSHRGFPshr2	5	15	5	7658.18
EN7H2BRFPindSHRGFPshr2	5	15	Stele	44855.3
EN7H2BRFPindSHRGFPshr2	5	15	5	5886.33
EN7H2BRFPindSHRGFPshr2	5	15	Stele	42862.6
EN7H2BRFPindSHRGFPshr2	5	15	6	4318.79
EN7H2BRFPindSHRGFPshr2	5	15	Endo7	10009
EN7H2BRFPindSHRGFPshr2	5	15	Endo8	10495.2
EN7H2BRFPindSHRGFPshr2	5	15	5	19022
EN7H2BRFPindSHRGFPshr2	5	15	6	17715.5
EN7H2BRFPindSHRGFPshr2	6	15	4	3409.47
EN7H2BRFPindSHRGFPshr2	6	15	2	2657.43
EN7H2BRFPindSHRGFPshr2	6	15	3	3046.99
EN7H2BRFPindSHRGFPshr2	6	15	Endo2	12205.4
EN7H2BRFPindSHRGFPshr2	6	15	Endo7	5098.78
EN7H2BRFPindSHRGFPshr2	6	15	Stele	28362.4
EN7H2BRFPindSHRGFPshr2	7	15	1	15444
EN7H2BRFPindSHRGFPshr2	7	15	2	8364.09
EN7H2BRFPindSHRGFPshr2	7	15	Endo3	13674.9
EN7H2BRFPindSHRGFPshr2	7	15	Stele	49571.5
EN7H2BRFPindSHRGFPshr2	7	15	Endo6	27200.6
EN7H2BRFPindSHRGFPshr2	7	15	1	10493
EN7H2BRFPindSHRGFPshr2	7	15	2	7215.4
EN7H2BRFPindSHRGFPshr2	7	15	endo3	10007.4
EN7H2BRFPindSHRGFPshr2	7	15	endo6	7920.76
EN7H2BRFPindSHRGFPshr2	7	15	Stele	43336.6
EN7H2BRFPindSHRGFPshr2	8	15.5	endo2	21119.5
EN7H2BRFPindSHRGFPshr2	8	15.5	3	5259.53
EN7H2BRFPindSHRGFPshr2	8	15.5	4	3857.99
EN7H2BRFPindSHRGFPshr2	8	15.5	endo5	6316.75
EN7H2BRFPindSHRGFPshr2	8	15.5	enod6	7093.58
EN7H2BRFPindSHRGFPshr2	8	15.5	2	5958.81
EN7H2BRFPindSHRGFPshr2	8	15.5	endo3	12489.8
EN7H2BRFPindSHRGFPshr2	8	15.5	endo4	12306.8
EN7H2BRFPindSHRGFPshr2	8	15.5	endo5	8033.49
EN7H2BRFPindSHRGFPshr2	8	15.5	Stele	47618.4
EN7H2BRFPindSHRGFPshr2	8	15.5	endo2	17854.9
EN7H2BRFPindSHRGFPshr2	8	15.5	endo3	17634.1
EN7H2BRFPindSHRGFPshr2	8	15.5	endo4	11205.9
EN7H2BRFPindSHRGFPshr2	8	15.5	5	2822.11
EN7H2BRFPindSHRGFPshr2	8	15.5	Stele	49319.6
EN7H2BRFPindSHRGFPshr2	8	15.5	endo3	9272.35
EN7H2BRFPindSHRGFPshr2	8	15.5	5	1759.72
EN7H2BRFPindSHRGFPshr2	8	15.5	endo6	2991.92
EN7H2BRFPindSHRGFPshr2	8	15.5	1	3640.8
EN7H2BRFPindSHRGFPshr2	8	15.5	2	3760.03
EN7H2BRFPindSHRGFPshr2	8	15.5	Stele	41469.7
EN7H2BRFPindSHRGFPshr2	9	15.5	3	8271.29
EN7H2BRFPindSHRGFPshr2	9	15.5	4	7672.73
EN7H2BRFPindSHRGFPshr2	9	15.5	5	8279.66
EN7H2BRFPindSHRGFPshr2	9	15.5	6	5750.51
EN7H2BRFPindSHRGFPshr2	9	15.5	6	3085.9
EN7H2BRFPindSHRGFPshr2	9	15.5	endo7	7980.13
EN7H2BRFPindSHRGFPshr2	9	15.5	endo8	5537.03
EN7H2BRFPindSHRGFPshr2	9	15.5	endo5	8034.24
EN7H2BRFPindSHRGFPshr2	9	15.5	endo6	9673.38
EN7H2BRFPindSHRGFPshr2	9	15.5	5	3676.37
EN7H2BRFPindSHRGFPshr2	9	15.5	1	8624.81
EN7H2BRFPindSHRGFPshr2	9	15.5	2	6391.01
SHRSHRGFPshr2UBQ10H2BRFP	3	NA	CEI	4785.98
SHRSHRGFPshr2UBQ10H2BRFP	3	NA	CEID	4697.89
SHRSHRGFPshr2UBQ10H2BRFP	3	NA	Endo1	10551
SHRSHRGFPshr2UBQ10H2BRFP	3	NA	Endo2	11068.1
SHRSHRGFPshr2UBQ10H2BRFP	3	NA	Stele	5510.14
SHRSHRGFPshr2UBQ10H2BRFP	3	NA	CEID	4244.4
SHRSHRGFPshr2UBQ10H2BRFP	3	NA	CEI	4761.45
SHRSHRGFPshr2UBQ10H2BRFP	3	NA	Endo1	10555.5
SHRSHRGFPshr2UBQ10H2BRFP	3	NA	Endo2	11610.7
SHRSHRGFPshr2UBQ10H2BRFP	3	NA	Stele	6785.12
SHRSHRGFPshr2UBQ10H2BRFP	4	NA	CEID	3309.51
SHRSHRGFPshr2UBQ10H2BRFP	4	NA	CEI	4555.05
SHRSHRGFPshr2UBQ10H2BRFP	4	NA	Endo2	8091.78
SHRSHRGFPshr2UBQ10H2BRFP	4	NA	Endo1	2074.5
SHRSHRGFPshr2UBQ10H2BRFP	4	NA	Stele	5644.12
SHRSHRGFPshr2UBQ10H2BRFP	8	NA	CEI	4900.66
SHRSHRGFPshr2UBQ10H2BRFP	8	NA	CEID	4108.34
SHRSHRGFPshr2UBQ10H2BRFP	8	NA	Endo1	8943.21
SHRSHRGFPshr2UBQ10H2BRFP	8	NA	Endo2	7308.73
SHRSHRGFPshr2UBQ10H2BRFP	8	NA	Endo3	10302.2
SHRSHRGFPshr2UBQ10H2BRFP	8	NA	Endo4	8975.97
SHRSHRGFPshr2UBQ10H2BRFP	8	NA	Stele	4587.23
SHRSHRGFPshr2UBQ10H2BRFP	8	NA	CEI	3727.33
SHRSHRGFPshr2UBQ10H2BRFP	8	NA	CEID	3063.19
SHRSHRGFPshr2UBQ10H2BRFP	8	NA	Endo1	6444.36
SHRSHRGFPshr2UBQ10H2BRFP	8	NA	Stele	3819.86
SHRSHRGFPshr2UBQ10H2BRFP	8	NA	CEI	3007.16
SHRSHRGFPshr2UBQ10H2BRFP	8	NA	CEID	2544.37
SHRSHRGFPshr2UBQ10H2BRFP	8	NA	Stele	2011.82
SHRSHRGFPshr2UBQ10H2BRFP	8	NA	Stele	2306.94
SHRSHRGFPshr2UBQ10H2BRFP	8	NA	Endo1	3451.78
SHRSHRGFPshr2UBQ10H2BRFP	8	NA	Endo2	4272.29
SHRSHRGFPshr2UBQ10H2BRFP	8	NA	Endo3	5210.34
SHRSHRGFPshr2UBQ10H2BRFP	8	NA	CEI	2425.54
SHRSHRGFPshr2UBQ10H2BRFP	8	NA	CEID	5050.77
SHRSHRGFPshr2UBQ10H2BRFP	8	NA	Endo1	4679.23
SHRSHRGFPshr2UBQ10H2BRFP	8	NA	Endo2	4304.27
SHRSHRGFPshr2UBQ10H2BRFP	8	NA	Endo3	6298.82
SHRSHRGFPshr2UBQ10H2BRFP	8	NA	Stele	5196.86
SHRSHRGFPshr2UBQ10H2BRFP	9	NA	CEID	2596.21
SHRSHRGFPshr2UBQ10H2BRFP	9	NA	Endo1	4449.08
SHRSHRGFPshr2UBQ10H2BRFP	9	NA	Endo2	4555.42
SHRSHRGFPshr2UBQ10H2BRFP	9	NA	Endo3	5763.9
SHRSHRGFPshr2UBQ10H2BRFP	9	NA	Endo4	4160.38
SHRSHRGFPshr2UBQ10H2BRFP	9	NA	Stele	3552.55
SHRSHRGFPshr2UBQ10H2BRFP	9	NA	CEI	1486.72
SHRSHRGFPshr2UBQ10H2BRFP	13	NA	CEI	8276.79
SHRSHRGFPshr2UBQ10H2BRFP	13	NA	CEID	3875.93
SHRSHRGFPshr2UBQ10H2BRFP	13	NA	Endo1	6130.09
SHRSHRGFPshr2UBQ10H2BRFP	13	NA	Endo2	6064.55
SHRSHRGFPshr2UBQ10H2BRFP	13	NA	Endo3	14615
SHRSHRGFPshr2UBQ10H2BRFP	13	NA	Stele	14539
